# Supplementary material for: Human-annotated dataset for social media sentiment analysis for Albanian language
Source: Data Brief. 2022 Jul 2;43:108436. doi: 10.1016/j.dib.2022.108436 (PMC9272335; doi:10.1016/j.dib.2022.108436)
Supplement: Supplementary file 1 [file mmc1.zip]

Archive with 15 entries (12 files):
- raw_data/
- raw_data/.DS_Store
- __MACOSX/
- __MACOSX/raw_data/
- __MACOSX/raw_data/._.DS_Store
- raw_data/Dataset.csv
- __MACOSX/raw_data/._Dataset.csv
- raw_data/Figure 5_Workflow_process_for_creation_of_dataset.drawio
- __MACOSX/raw_data/._Figure 5_Workflow_process_for_creation_of_dataset.drawio
- raw_data/Jupyter_notebook_for_gennerating_dataset_statistics.ipynb
- __MACOSX/raw_data/._Jupyter_notebook_for_gennerating_dataset_statistics.ipynb
- raw_data/Length_of_reviews_chart.xlsx
- __MACOSX/raw_data/._Length_of_reviews_chart.xlsx
- raw_data/Sentiment_charts.xlsx
- __MACOSX/raw_data/._Sentiment_charts.xlsx
