# Supplementary material for: Human-annotated dataset for social media sentiment analysis for Albanian language
Source: Data Brief. 2022 Jul 2;43:108436. doi: 10.1016/j.dib.2022.108436 (PMC9272335; doi:10.1016/j.dib.2022.108436)
Supplement: Supplementary file 1 [file mmc1.zip › raw_data/Dataset.csv]

Id	Comment	Like	Comment's timestamp	Post's timestamp	#Deaths	#Infected	#Healed	Annot 1	Annot 2	Annot 3	Final annotation
1	Mbyllni kufijte sot. Sitiata ka me u ba shume keq.	0	Friday, March 13, 2020 1:05am GMT	Thursday, March 12, 2020 5:20pm GMT	0	0	0	2	2	0	2
2	Mbyllni kufit ashtu mund te jemi te sigurte, perndryshe skemi shpetim jemi te rrethuar !	0	Thursday, March 12, 2020 8:06pm GMT	Thursday, March 12, 2020 5:20pm GMT	0	0	0	0	2	0	0
3	Pse nuk po i mbyllni kufijte, sonte ne qytete pat plot makina me targa te zvicres qe kane ardh, ata duhen me wendru ne karantine shtepiake, por jo , ata i ke neper kafeteri... keshtuqe per disa dite pritemi covid 19 edhe ne ks, fal kufinjeve qe jan free entry	1	Thursday, March 12, 2020 7:41pm GMT	Thursday, March 12, 2020 5:20pm GMT	0	0	0	0	0	0	0
4	Mos harroni qe kufinjte tane jane te hapur, po kalojne vazhdimisht njerez, dhe ju e dini we vetem me matje te temperatures nuk identifikohen personat e infektuar,..	1	Thursday, March 12, 2020 7:39pm GMT	Thursday, March 12, 2020 5:20pm GMT	0	0	0	0	0	0	0
5	Flm per njoftimet e vazhdueshme. A i kontrollini secilin udhetar qe vie ne aeroport nga Evropa ?	0	Thursday, March 12, 2020 6:14pm GMT	Thursday, March 12, 2020 5:20pm GMT	0	0	0	1	1	1	1
6	Mbyllni kufinjt mos luani me jetet e njerzve, me mire te parandalohet se sa te mos sherohet. Gjermania Italia etj etj Ku jemi ne!!!	1	Thursday, March 12, 2020 5:57pm GMT	Thursday, March 12, 2020 5:20pm GMT	0	0	0	0	0	0	0
7	Duke ditur punen me shume perkushtim dhe profesionalizem, ndjehem me qete qe tek ne ende nuk ka pacient me koronavirus!	2	Thursday, March 12, 2020 5:41pm GMT	Thursday, March 12, 2020 5:20pm GMT	0	0	0	1	1	1	1
8	Ju lumtë !	2	Thursday, March 12, 2020 5:32pm GMT	Thursday, March 12, 2020 5:20pm GMT	0	0	0	1	1	1	1
9	Padyshim puna e madhe dhe profesionale e ketij Instituti jep shprese qe kete pandemi ta kalojme me pasoja me te vogla	8	Thursday, March 12, 2020 5:29pm GMT	Thursday, March 12, 2020 5:20pm GMT	0	0	0	1	1	1	1
10	Zoti të bekoftë , Shotë Galica e dajes Ramiz .	1	Saturday, March 14, 2020 3:31pm GMT	Friday, March 13, 2020 5:00pm GMT	0	2	0	1	1	1	1
11	Na ka ndihmu....na ka .....".rru"Karitasi nese ka pru staff ketu me sa kuptova ka qene dashte me pru personel pa virus dhe te pervoje jo avanturiere tini....tash mat pozicion. Presim *	0	Friday, March 13, 2020 10:45pm GMT	Friday, March 13, 2020 5:00pm GMT	0	2	0	2	2	2	2
12	Osht dasht me fillim me i mbyll kufinat plus linjat ajrore po na jemi shtet i forteee si mbyllim deri sa te kofirmohet naj rast tmerrr ✌	2	Friday, March 13, 2020 9:24pm GMT	Friday, March 13, 2020 5:00pm GMT	0	2	0	2	2	2	2
13	LOKALET LE MYLLEN KAFITERIT ATY KU ESHT RREZIKU	0	Friday, March 13, 2020 9:02pm GMT	Friday, March 13, 2020 5:00pm GMT	0	2	0	0	0	0	0
14	NE VEND SE CDO QARKULLIM MU NDALU ME.KOHE U REHATUM QESHININ U KENAQSHIN ...TASH PRITE	0	Friday, March 13, 2020 7:12pm GMT	Friday, March 13, 2020 5:00pm GMT	0	2	0	0	0	0	0
15	Prej neser patjeter duhet te jipet urdher per mbylljecte krejt bizneseseve dhe lokaleve. Me dhane apel me qendru n shpi perveq nevokabe ushqimore dhe mjeksore. Ju lutem reagoni shpejt, tash ne media publike ku kane qaske shumica.	0	Friday, March 13, 2020 7:04pm GMT	Friday, March 13, 2020 5:00pm GMT	0	2	0	0	0	0	0
16	Idiotizmi ma i madhi qe kam parë në jetë është se vetura të italis dhe shqipëris ka në mas të madhe në Kosovë ,sikur pak me mendu qeveria kishte me vepru shumë heret mirpo jan të nxanun me poste ishalla ka hunda ju dalin të paskrupuj ,Kosova qe 20 vjet nuk ka drejt me kalu kufijt e bash per coronavirus po i leni kufijt e hapur ,edhe kufiri me shqiperi pse nuk mbyllet qka na duhen te huajt kur ne …	1	Friday, March 13, 2020 6:58pm GMT	Friday, March 13, 2020 5:00pm GMT	0	2	0	2	2	2	2
17	Mbani te paster telefonat gjithashtu	0	Friday, March 13, 2020 6:16pm GMT	Friday, March 13, 2020 5:00pm GMT	0	2	0	1	0	0	0
18	Nese ne nje te ardhme,paraqitet nevoja per staf ndihmes,un jam i gatshem edhe paraqitem vullnetar.	0	Friday, March 13, 2020 6:09pm GMT	Friday, March 13, 2020 5:00pm GMT	0	2	0	1	1	1	1
19	Bravo me leju njerin me aardh prej Italie ne kete gjendje. Turp...	2	Friday, March 13, 2020 6:04pm GMT	Friday, March 13, 2020 5:00pm GMT	0	2	0	2	2	2	2
20	Cili eshte numri, bejeni share sa me shume se ju duhet njerzve	0	Friday, March 13, 2020 5:42pm GMT	Friday, March 13, 2020 5:00pm GMT	0	2	0	0	0	0	0
21	kontroloni tjert njerz qka u kon me kontakt me ta dy persona	0	Friday, March 13, 2020 5:32pm GMT	Friday, March 13, 2020 5:00pm GMT	0	2	0	0	0	0	0
22	Kyrminister Albin Kurti dhe M.Shendetsi Arben Vitia , Ju kisha lut qe te merrni me kujdes kete situat , ne shumicen e instutcioneve private nuk lejohet maskat te vendosen pershkak se krijon panik te konsumatori ,te mbyllen lokalet si kafenet , dhe te krijohet me hapsir me e madhe ne mes tavulinave , te rishikohet dhe nje her neper qendra trektare per rritje te qmimit , maska te ket per qdo banor …	3	Friday, March 13, 2020 5:31pm GMT	Friday, March 13, 2020 5:00pm GMT	0	2	0	0	0	0	0
23	Ju lutem edhe institucioneve tjera te marrin masa sa me shpejte qe te jete e mundur!Lokalet e restoranet te mbyllen ma heret ose te ndjekin shembullin e Shqiperise. Transporti njekohesisht edhe te kete kontrolle policore per levizje. Qendrat tregtare ku edhe vet punoj, edhe pse pak eshte zvogelu numri i njerezve, ende ka frekuentim. Shpresoj qe rastet te mos rriten.	4	Friday, March 13, 2020 5:26pm GMT	Friday, March 13, 2020 5:00pm GMT	0	2	0	1	1	0	1
24	Hajde urime liberalizimi i vizave	1	Friday, March 13, 2020 5:22pm GMT	Friday, March 13, 2020 5:00pm GMT	0	2	0	1	0	1	1
25	Kapni shikoni listat e udhëtarve që kan ardhë bashk me këta.	5	Friday, March 13, 2020 5:20pm GMT	Friday, March 13, 2020 5:00pm GMT	0	2	0	0	0	0	0
26	Çfarë absurditeti, po vjen nga Italia me punu për CARITAS-in në Kosovë.CARITAS, faleminderit për ndihmën që na sollet, edhe këtë (koronavirusin) e kishim mangu.	12	Friday, March 13, 2020 5:18pm GMT	Friday, March 13, 2020 5:00pm GMT	0	2	0	2	2	2	2
27	Duhet me na informu sa me pare ku kane qarkullu keta dy persona! ASAP	2	Friday, March 13, 2020 5:13pm GMT	Friday, March 13, 2020 5:00pm GMT	0	2	0	0	0	0	0
28	Mbyllni kufijte sot!	0	Friday, March 13, 2020 5:12pm GMT	Friday, March 13, 2020 5:00pm GMT	0	2	0	0	0	0	0
29	Sa mani komunikati bllokoni krejt merni masa si shiperia se kty menxi kan met veq pleqt thuja te na per ni jav hecin krejt	0	Friday, March 13, 2020 5:10pm GMT	Friday, March 13, 2020 5:00pm GMT	0	2	0	0	2	0	0
30	Mos bani panik oh njerz se te allahut jemi edhe te aj do kthemi	2	Friday, March 13, 2020 5:09pm GMT	Friday, March 13, 2020 5:00pm GMT	0	2	0	1	1	0	1
31	Ku me dit sa persona i kan infektu ne aeroport, dyt jan të ardhun nga Italia , këta kan ardhe para se mi mbyll fluturimet, tash pritni rastet rend!	11	Friday, March 13, 2020 5:09pm GMT	Friday, March 13, 2020 5:00pm GMT	0	2	0	0	0	0	0
32	Ai bre ket e patem mangu ne dore te zotit qofshim	1	Friday, March 13, 2020 5:05pm GMT	Friday, March 13, 2020 5:00pm GMT	0	2	0	1	1	0	1
33	Duhet me u shpalle gjendje e jashtzakonshme edhe nese dojme me pas kontroll duhet me dal ushtria ne rruge.Ndryshe shqiptari nuk e kupton rrezikun global te virusit.	0	Tuesday, March 17, 2020 3:06pm GMT	Monday, March 16, 2020 2:58pm GMT	0	2	0	2	2	2	2
34	jeni me te miret ne rajon europ e ne tere boten lidhur me masat e mara per korona virusin zoti drejtor i institutit kombetar i shendetit publik profesor NASER . kete nuk e them une si nje qytetar i thjesht kosovar por kete e thone statistikat europiane . Rekomandimet tuaja ne keto momente jan jete a vdekje per qytetarin kosovar . Eshte fat i madhe ne kete fatkeqsi qe i ka ndodhe ketij popull qe t…	1	Monday, March 16, 2020 10:12pm GMT	Monday, March 16, 2020 2:58pm GMT	0	2	0	1	1	1	1
35	Mendoj qe Qeveria duhet t'i vendos të ardhurit në Kosovë në hotele/apo kampe, në karantinë për 30 ditë, madje, të jenë të rrethuar nga policia, në mënyrë që ta keni situatën nën kontrollë.	3	Monday, March 16, 2020 6:08pm GMT	Monday, March 16, 2020 2:58pm GMT	0	2	0	0	0	0	0
36	Albin Kurti pse more nuk i mbyllni kufijt ??? Kkur e dini qe nuk keni me mujt me i perballu nese rritet nr i te infektuarve ??	0	Monday, March 16, 2020 5:19pm GMT	Monday, March 16, 2020 2:58pm GMT	0	2	0	0	0	0	0
37	O dasht moti me i mbyll kufijt edhe mi ndalu ardhjet ne aeroport , tash qe veq ka fillu mu perhap mos u lodhni ma , bile ju kisha than kthene normalitetin ne vend , kahere o dasht me mar veprime	0	Monday, March 16, 2020 5:04pm GMT	Monday, March 16, 2020 2:58pm GMT	0	2	0	0	2	0	0
38	A eshte virus i njejte (SARS-CoV-2) dhe (COVID-19)?Ju lutemi te na informoni pasi qe OBSH po eshte shume e kjarte rreth informimit publike.Ju faleminderit.	1	Monday, March 16, 2020 4:44pm GMT	Monday, March 16, 2020 2:58pm GMT	0	2	0	0	0	0	0
39	PSE BRE SPO NDALONI CDO UDHETIM NGA CDO VEND SE NE KEMI SHACA KREJT BOTEN e jane qu tash me ik prej bote me ardhe mu sheru ne Kosove ! O Zot a ka kush i meson keta BUDALL !!!!!!!!!!!!!	1	Monday, March 16, 2020 4:12pm GMT	Monday, March 16, 2020 2:58pm GMT	0	2	0	2	2	2	2
40	E cka u ba me udhetaret tjere qe kane qene me ta ne aeroplan?	2	Monday, March 16, 2020 3:52pm GMT	Monday, March 16, 2020 2:58pm GMT	0	2	0	0	0	0	0
41	A kane ardhe veq keta dy me Airoplan privat ??? Qysh eshte e mundur qe jane ndalu veq keta dy, e udhetaret tjere jo ??? Arben Vitia minister a e kemi lluksin per nje veprim amatoresk si ky ??	4	Monday, March 16, 2020 3:36pm GMT	Monday, March 16, 2020 2:58pm GMT	0	2	0	2	2	2	2
42	Ju përgzoj për punën që e bëni, mirpo shteti jonë duhet me marr msim prej vendeve tjera të cilat tashmë e kan mbyll kufirin ajror dhe atë tokësor. Mendoj që nëse nuk mbyllen kufijt dhe nuk merren masa më strikte, ekonomia e Kosovës shumë shpejt do të gjendet në bankrot, për shkak të izolimit të fuqisë puntore dhe frikës së përhapjes të Sars-Cov-2.	2	Monday, March 16, 2020 3:35pm GMT	Monday, March 16, 2020 2:58pm GMT	0	2	0	1	1	1	1
43	E udhetaret e tjere qe kane ardhe ne ate fluturim? A jane udhezu me u izolu ne shtepite e tyre? A jane mare te dhena per ta, ku kane me qendru, sa anetare familje kane? A i eshte kumtu qe potencialisht jane te infektuar edhe ata?Mbyllni secilin kufi! Asnje dalje, asnje hyrje. Aq!	15	Monday, March 16, 2020 3:23pm GMT	Monday, March 16, 2020 2:58pm GMT	0	2	0	0	0	0	0
44	O mshelni kufit mos te hin mo kerkush	1	Monday, March 16, 2020 3:20pm GMT	Monday, March 16, 2020 2:58pm GMT	0	2	0	0	0	0	0
45	Mbyllne more kufirin me krejt!	3	Monday, March 16, 2020 3:16pm GMT	Monday, March 16, 2020 2:58pm GMT	0	2	0	0	0	0	0
46	Pse te nderuar nuk vepruat njejt edhe me kta kriminelet qe erdhen nga italia, pse nuk i ndalut per testim tu e dite qe jemi popell i flliqt i pa kultur, i lat mi perhap virusin... kta qe sjane rujte e kan dal tu e dite qe kane ardh prej vendeve epidemike ju deshiroi semundje sa me te rende kriminelave	0	Monday, March 16, 2020 3:14pm GMT	Monday, March 16, 2020 2:58pm GMT	0	2	0	2	2	2	2
47	Sa veta kan qene ne bord a jan ndalu qe te gjithe apo si ??!!!	0	Monday, March 16, 2020 3:08pm GMT	Monday, March 16, 2020 2:58pm GMT	0	2	0	0	0	0	0
48	Ndalin mo kto hyrje.Dy jone zbulu,sigurt e keni qe nga aeroporti e pikat tjera kufitare tu kan fut dhjetra te tjere.	1	Monday, March 16, 2020 3:07pm GMT	Monday, March 16, 2020 2:58pm GMT	0	2	0	0	0	0	0
49	Po udhetaret bashk me ta a i keni testu?	2	Monday, March 16, 2020 3:04pm GMT	Monday, March 16, 2020 2:58pm GMT	0	2	0	0	0	0	0
50	U kan doft ma heret mi blloku kufi edhe aeroporte sikur kto dy raste .Ju lumt	7	Monday, March 16, 2020 3:02pm GMT	Monday, March 16, 2020 2:58pm GMT	0	2	0	1	1	1	1
51	T.L. lexo dy raste t reja prej kahit.	1	Monday, March 16, 2020 3:01pm GMT	Monday, March 16, 2020 2:58pm GMT	0	2	0	0	0	0	0
52	A.Rr.,a pozitiv jeni ju ne Londer a?	0	Monday, March 16, 2020 3:00pm GMT	Monday, March 16, 2020 2:58pm GMT	0	2	0	0	0	0	0
53	Mos e boni tmadhe njerz, korona vjen shkon so sen kaluse . Ashtu kshtu ish ardh sa biznismeni shkon en Kin pi Kosove. bohuni tfort lutne zotin mos tju bjen	0	Tuesday, March 17, 2020 3:31pm GMT	Tuesday, March 17, 2020 12:08am GMT	0	1	0	1	1	1	1
54	Diqka spo kuptoj, beni apel tek ne te kemi kujdes, te mbajm distanc, te mos kemi kontakte me njerez... dhe ne fund te infektuarit i leshoni ne shtepi	3	Tuesday, March 17, 2020 9:59am GMT	Tuesday, March 17, 2020 12:08am GMT	0	1	0	0	0	0	0
55	Me nejt ne shpi po duhet me pas pare me nejt se pa pare ska	1	Tuesday, March 17, 2020 9:00am GMT	Tuesday, March 17, 2020 12:08am GMT	0	1	0	0	0	0	0
56	Nuk e di pse vin kur e din qe kan epidemi njerz tposhter	0	Tuesday, March 17, 2020 8:16am GMT	Tuesday, March 17, 2020 12:08am GMT	0	1	0	2	2	2	2
57	Unë ju kisha lutur të gjithëve të keni respekt sepse asnjëri nga ne nuk infektohet me dëshirë dhe nuk besoj që infekton të tjerët me vetëdije. Vetëm të bashkuar dhe me respekt për njëri tjetrin mund t'ia dalim. Mbroni vetveten dhe tjetrin dhe e kalojmë edhe këtë sfidë.....	5	Tuesday, March 17, 2020 8:13am GMT	Tuesday, March 17, 2020 12:08am GMT	0	1	0	1	1	1	1
58	Ju lumtë Institutit Shëndetësisë Kosovēs , për informata , bravo .	0	Tuesday, March 17, 2020 5:31am GMT	Tuesday, March 17, 2020 12:08am GMT	0	1	0	1	1	1	1
59	Jane qu SHACAT peshe ! Pa ja u ndalu Kosoven per krejt jeten se kisha lene ! Ckaaaaaaaaaaa kane me lyp kur eshte gjendja e jashtezakonshme bre pika ju rafte ! A ne Kosove mu sheru kane gjete a ! TURP	3	Tuesday, March 17, 2020 5:26am GMT	Tuesday, March 17, 2020 12:08am GMT	0	1	0	2	2	2	2
60	Komplet pasagjeret e te henes duhet testuar .	0	Tuesday, March 17, 2020 5:08am GMT	Tuesday, March 17, 2020 12:08am GMT	0	1	0	0	0	0	0
61	N'cilin qytet?	0	Tuesday, March 17, 2020 2:03am GMT	Tuesday, March 17, 2020 12:08am GMT	0	1	0	0	0	0	0
62	Mundeni me percell kete video tek minuta e 2:40 (nese veq ju shkon nerva me pa prej filimit) https://youtu.be/dSQztKXR6k0?t=163Nga kjo minute mund te mesoni se si mund ta ruajm njeri tjetrin duke mos i injektu personat qe nuk jon te prekur me CoVid-19 :(	10	Tuesday, March 17, 2020 12:45am GMT	Tuesday, March 17, 2020 12:08am GMT	0	1	0	0	0	0	0
63	E kahit koka ne KS	0	Tuesday, March 17, 2020 12:41am GMT	Tuesday, March 17, 2020 12:08am GMT	0	1	0	0	0	0	0
64	Aw aw qfar “ Kontrrolla” ne Airoport ‍♀️	0	Tuesday, March 17, 2020 12:36am GMT	Tuesday, March 17, 2020 12:08am GMT	0	1	0	0	0	2	0
65	Edhe njer grup studentesh mduket kane qen ne Itali para 1 jave. A kishit mujt mi analizu te gjitha hyrjet. Mi testu. ?	0	Tuesday, March 17, 2020 12:35am GMT	Tuesday, March 17, 2020 12:08am GMT	0	1	0	0	0	0	0
66	Pse lejojne me na ardh nKosove pse??? NE SPATEM ASNJE RAST NGA KTU KU.JEMI. MERRNI MASA TE RREPTA NE KUFI.	8	Tuesday, March 17, 2020 12:34am GMT	Tuesday, March 17, 2020 12:08am GMT	0	1	0	2	2	0	2
67	Info seshte e plot pa te dhena te plota. Nga eshte cfare moshe ka etj..	1	Tuesday, March 17, 2020 12:34am GMT	Tuesday, March 17, 2020 12:08am GMT	0	1	0	0	2	0	0
68	Sigurt te gjithe kan me dale me virus qka kan qene ne qate aeroplan, 3 u bonen e zeze dita per Kosoven!	1	Tuesday, March 17, 2020 12:27am GMT	Tuesday, March 17, 2020 12:08am GMT	0	1	0	2	0	2	2
69	E si është e mundur që i fejuari i saj nuk është i infektuar?Apo ndoshta atij dhe të tjerëve që kanë qenë në Aeroplan iu shfaqen symptomat pas 2 jave dhe as testi nuk iu tregon tani?Çka është ndërmarr me personat tjerë të cilët kanë udhëtuar bashkë?Apo do të prisni deri sa ata 100-200 udhëtarët së bashku me të fejuarin e pacientës, të infektojnë nga 5 secili e pastaj të merrni masa?	7	Tuesday, March 17, 2020 12:20am GMT	Tuesday, March 17, 2020 12:08am GMT	0	1	0	2	2	0	2
70	Po pse more me i lane me ardhe, pse si kane nalt fluturimet te ejten‍♂️‍♂️	2	Tuesday, March 17, 2020 12:19am GMT	Tuesday, March 17, 2020 12:08am GMT	0	1	0	0	0	0	0
71	Gjitha rastet jan qe kan ardh nga shtetet tjera kush I la me hy??	6	Tuesday, March 17, 2020 12:13am GMT	Tuesday, March 17, 2020 12:08am GMT	0	1	0	0	0	0	0
72	Qyteti?	0	Tuesday, March 17, 2020 12:12am GMT	Tuesday, March 17, 2020 12:08am GMT	0	1	0	0	0	0	0
73	Kush eshte rasti i 17-të pse nuk jepni te dhena?	0	Tuesday, March 17, 2020 6:12pm GMT	Tuesday, March 17, 2020 1:38pm GMT	0	0	0	0	0	0	0
74	Pse po i referoheni ketij virusi me SARS-CoV-2? A nuk eshte COVID-19?	1	Tuesday, March 17, 2020 4:06pm GMT	Tuesday, March 17, 2020 1:38pm GMT	0	0	0	0	0	0	0
75	Ju lutem a keni bere testimin ne fshatin Restelice ne Dragash krejr fshati ishte ne Itali dhe jane kthyer nje nume ri konsiderueshem ! Ju lutem futni ne karantine me mbikqyrje te policise sa me shpejt ! Merri informata	4	Tuesday, March 17, 2020 3:21pm GMT	Tuesday, March 17, 2020 1:38pm GMT	0	0	0	0	0	0	0
76	Ju lumt	0	Tuesday, March 17, 2020 1:54pm GMT	Tuesday, March 17, 2020 1:38pm GMT	0	0	0	1	1	1	1
77	Si me 19 rsste shpallet gjendja jashtezakonshme ???	0	Wednesday, March 18, 2020 2:12pm GMT	Tuesday, March 17, 2020 5:54pm GMT	0	2	0	0	0	0	0
78	Deri sa ju jepni deklarata " dilni ne natyrë " i joshni popullatën ma dal ne parkun e Germise, e shendrrohet në "1 maj" turp a?Ndermerrni hapa më shpejtë me polici shprendani popullaten sepse mjafton vetem njeri me pas virusin.	2	Wednesday, March 18, 2020 1:30pm GMT	Tuesday, March 17, 2020 5:54pm GMT	0	2	0	2	2	2	2
79	Instituti Kombëtar i Shëndetësisë Publike të KosovësSi esht e mundur qe nuk jan te njejtat masa nese shfaqet virusi ne tjerat vende te Kosovese gjith Vitia, Klina, Malisheva u mbyllen ne karantine ndersa "Gjakova" jo.Nuk keni qasje ne Gjakove per shkaqje Politike apo si esht puna?	0	Wednesday, March 18, 2020 9:01am GMT	Tuesday, March 17, 2020 5:54pm GMT	0	2	0	2	0	0	0
80	A jeni normal more po ju me zor pe bini virusin.Un sun po kuptoj knej i kan anulu linjat ajrore knej per qdo dit ka ni avion prej anglise prej gjermanise si me pru virusin me qellim ktu.Bile kqyrni prej italis n mujshit me pru naj avion krejt me pacienta qysh ja keni nis	2	Tuesday, March 17, 2020 9:14pm GMT	Tuesday, March 17, 2020 5:54pm GMT	0	2	0	2	2	2	2
81	Nuk po e mar vesh para kesaj kumtese thate se jane 16 raste. Tash neper mjete te informimit me keto dy rastet nga Gjakova po thuhet se jane 19 raste te konfirmuara. Cka eshte kjo matematike 16+2 po i bjen 19. A e jane 18 app 19 raste te konfirmuara. Nese jane 19 nga cili vend eshte personi i 17.	0	Tuesday, March 17, 2020 7:47pm GMT	Tuesday, March 17, 2020 5:54pm GMT	0	2	0	0	2	0	0
82	Dy Rastet e fundit qe sa koh jan kthyer, nga gjermania , mundesisht informatat ma te sakta	0	Tuesday, March 17, 2020 7:00pm GMT	Tuesday, March 17, 2020 5:54pm GMT	0	2	0	0	0	0	0
83	Institucion i nderuar.Si qytetare kam një sugjerim pēr ju, të ketë masë ndëshkuese për bashkatdhetarët tanë e ardhur më herë dhe që do vinë tash e tutje në vendlindje nga shtetet e prekura nga virusi Covid19.Masa ndëshkuse të jetë me gjobë, gjobë në vlerë 20000€.	9	Tuesday, March 17, 2020 6:50pm GMT	Tuesday, March 17, 2020 5:54pm GMT	0	2	0	0	0	0	0
84	KJO OSHT VET FAJI JUJ! DJE DULET THAT QE NUK PRISH PUNE ASGJE ME DAL DITEN.. TASH POPULLI U RI-KEMB PRAP! O PO IZOLOHEM O PE BOJM DISKOTEK EDHE PO INFEKTOHEM KREJT.. Zgjedhni!	4	Tuesday, March 17, 2020 6:42pm GMT	Tuesday, March 17, 2020 5:54pm GMT	0	2	0	2	2	0	2
85	L.L. e kan harru jazhincen me kqyr pomdoket gahahahah	2	Tuesday, March 17, 2020 6:39pm GMT	Tuesday, March 17, 2020 5:54pm GMT	0	2	0	2	0	0	0
86	Aa jon prej fshatrave te gjakoves apo qytetit ? Kur kan hy n’KS jepni naj info ma shum ...	1	Tuesday, March 17, 2020 6:38pm GMT	Tuesday, March 17, 2020 5:54pm GMT	0	2	0	0	0	0	0
87	K.A. qitash 19 koka hyp	0	Tuesday, March 17, 2020 6:38pm GMT	Tuesday, March 17, 2020 5:54pm GMT	0	2	0	0	0	0	0
88	Po pse more po i lejoni me hy... ape shihni qe veq po rritet nr .. tmerr	2	Tuesday, March 17, 2020 6:26pm GMT	Tuesday, March 17, 2020 5:54pm GMT	0	2	0	2	1	2	2
89	Allahu na ndihmoftë populli jonëJu kisha lut ti mbyllni kufijt Hyrje/Dalje Përndryshe do të pësojm një pjesë e popullit nga ky virus !	3	Tuesday, March 17, 2020 6:23pm GMT	Tuesday, March 17, 2020 5:54pm GMT	0	2	0	1	1	1	1
90	C. J. aki info najsen	1	Tuesday, March 17, 2020 6:19pm GMT	Tuesday, March 17, 2020 5:54pm GMT	0	2	0	0	0	0	0
91	Palidhje jemi tu nejt neper shpija nese nuk i mshelin kufijt	2	Tuesday, March 17, 2020 6:15pm GMT	Tuesday, March 17, 2020 5:54pm GMT	0	2	0	2	0	0	0
92	B. A. qysh je ti	0	Tuesday, March 17, 2020 6:15pm GMT	Tuesday, March 17, 2020 5:54pm GMT	0	2	0	0	0	0	0
93	L. ruje veten	0	Tuesday, March 17, 2020 6:12pm GMT	Tuesday, March 17, 2020 5:54pm GMT	0	2	0	1	0	0	0
94	Ishalla sja kan bgjit kujVeq me mend bkry e me ardh nksKaja nonen	1	Tuesday, March 17, 2020 6:10pm GMT	Tuesday, March 17, 2020 5:54pm GMT	0	2	0	2	0	2	2
95	Duhet sa me shpejte te shpallet gjendje e jashtezakonshme ne menyre qe te parandolohet perhapja e Virusit!Lutemi qe instituti te jep kete rekomandim qeveresi qe te mundesohet menagjimi i situates!Perndryshe s'di qysh kemi me ja dal!	9	Tuesday, March 17, 2020 6:09pm GMT	Tuesday, March 17, 2020 5:54pm GMT	0	2	0	0	0	0	0
96	A jane te ndaluar ne kufijA po kane kontaktuar me te tjerët	2	Tuesday, March 17, 2020 6:09pm GMT	Tuesday, March 17, 2020 5:54pm GMT	0	2	0	0	0	0	0
97	Kufijte eshte duft me i monitorue qysh para dy javesh..tash eshte vone	3	Tuesday, March 17, 2020 6:08pm GMT	Tuesday, March 17, 2020 5:54pm GMT	0	2	0	0	2	2	2
98	G. I. R. mbajuni	2	Tuesday, March 17, 2020 6:07pm GMT	Tuesday, March 17, 2020 5:54pm GMT	0	2	0	0	0	0	0
99	Mbyllni more kufijt,mos leni hyrje-dalje!	9	Tuesday, March 17, 2020 6:07pm GMT	Tuesday, March 17, 2020 5:54pm GMT	0	2	0	0	0	0	0
100	PSE PO LEJONI ME HY !!!! TASH VIJNE NGA GJERMANI MU SHERU NE KOSOVE !!!!! ........FANTASTIKE	2	Tuesday, March 17, 2020 6:04pm GMT	Tuesday, March 17, 2020 5:54pm GMT	0	2	0	0	0	2	0
101	Lutem te jen te fundit !	2	Tuesday, March 17, 2020 5:59pm GMT	Tuesday, March 17, 2020 5:54pm GMT	0	2	0	1	1	1	1
102	Ju lumtë pë punën që bëni në shërbim të qytetarëve!	0	Wednesday, March 18, 2020 3:56pm GMT	Wednesday, March 18, 2020 2:35pm GMT	0	1	0	1	1	1	1
103	Sa u bon?	0	Wednesday, March 18, 2020 3:53pm GMT	Wednesday, March 18, 2020 2:35pm GMT	0	1	0	0	0	0	0
104	Ne kete shkrim ka ende hyrje ne Kosove ....krejt e keni pshtjell ......S SJAN NDAL ENDE HYRJET NE KS AAAAAAAAAAAAAAA	0	Wednesday, March 18, 2020 2:55pm GMT	Wednesday, March 18, 2020 2:35pm GMT	0	1	0	0	0	2	0
105	Pa Karantinë të detyruar për të gjithë të ardhurit në Kosovë pas datës 14 Shkurt, çdo veprim do të jetë i kotë.Do të ngelni vetëm duke konfirmuar raste e asgjë tjetër më shumë.Mjerisht, në çdo qeshtje me rëndësi në Kosovë , shofim politikë e jo veprim.Qofsha i gabuar, por me këtë politikë e këtë mënyrë e të vepruarit, mendoj që do të ngelim duke konfirmuar raste, deri situata të dal jashtë kontro…	18	Wednesday, March 18, 2020 2:53pm GMT	Wednesday, March 18, 2020 2:35pm GMT	0	1	0	2	0	0	0
106	Sa me shume teste dhe izolime.	3	Wednesday, March 18, 2020 2:40pm GMT	Wednesday, March 18, 2020 2:35pm GMT	0	1	0	1	0	0	0
107	Valla thash mos Agim Veliu kur e pash Bradashin! Ishalla i kalon sa ma shpejte zonjes edhe gjithe tjereve qe jane te prekur.	1	Wednesday, March 18, 2020 2:38pm GMT	Wednesday, March 18, 2020 2:35pm GMT	0	1	0	1	1	1	1
108	DR Bemili Ju lutem.mbani Rregullat mos dilni te pakten edhe 7 dite ....por Shiptari smerr.vesh del mi thon dil sdel O dil dil se krejt Cohit19 jeni Dur o popull i D. V.	1	Thursday, March 19, 2020 3:18pm GMT	Wednesday, March 18, 2020 7:40pm GMT	0	0	0	0	1	2	0
109	InnshAllah nuk ka me raste te reja e zhduket ky virus. Por e gjithe kjo varet nga ne popullata sa rrim te izoluar. Se vallahi gjynah doktorat. Veshtir eshte te qendrosh 24 ore kujdestari e sidomos ne Emergjenc ku dihet shume mire se qfare raste ka aty.!	0	Thursday, March 19, 2020 1:13pm GMT	Wednesday, March 18, 2020 7:40pm GMT	0	0	0	1	1	1	1
110	InshAllah sdo kemi më raste!	1	Wednesday, March 18, 2020 11:51pm GMT	Wednesday, March 18, 2020 7:40pm GMT	0	0	0	1	1	1	1
111	Kallxoni dikush Agim Veliut.	0	Wednesday, March 18, 2020 10:53pm GMT	Wednesday, March 18, 2020 7:40pm GMT	0	0	0	0	0	0	0
112	Nese nuk ka teste nuk ka raste keni ba teste te Qeveris sod	0	Wednesday, March 18, 2020 10:51pm GMT	Wednesday, March 18, 2020 7:40pm GMT	0	0	0	0	0	0	0
113	LUTEMI TE MOS KETE - edhe ashtu mbetem pa QEVERI ! Popull i pa fat	0	Wednesday, March 18, 2020 10:41pm GMT	Wednesday, March 18, 2020 7:40pm GMT	0	0	0	0	1	2	0
114	Lutemi tmos ket me raste jeheri respekt pafud per stafin mjeksor	0	Wednesday, March 18, 2020 10:33pm GMT	Wednesday, March 18, 2020 7:40pm GMT	0	0	0	1	1	1	1
115	Sa veta doni me dal pozitiv kur i boni ka 10 teste ndite. 41 dite 319 teste hajgare kjo pune!	0	Wednesday, March 18, 2020 10:09pm GMT	Wednesday, March 18, 2020 7:40pm GMT	0	0	0	2	2	2	2
116	Jo jo nuk ban avdi se nuk mujm me ja dalen po ti qysh je tu kalu se	0	Wednesday, March 18, 2020 9:43pm GMT	Wednesday, March 18, 2020 7:40pm GMT	0	0	0	0	0	0	0
117	Lutemi t'mos kete me raste,gjithsesi respekte pafund gjithe stafit mjeksor,ne krye me profat z.Naser Ramadani edhe z.Isuf Dedushaj	1	Wednesday, March 18, 2020 9:13pm GMT	Wednesday, March 18, 2020 7:40pm GMT	0	0	0	1	1	1	1
118	Ishalla ndalet me 20	1	Wednesday, March 18, 2020 8:27pm GMT	Wednesday, March 18, 2020 7:40pm GMT	0	0	0	1	1	0	1
119	Pa u mbylle te gjithe 14 dite ore policore nuk e dijm sa i kem. Urgjent duhet shpallja e gjendjes se jashtezakonshme dhe mbyllja e plote e kufijve per 14 dite.	1	Wednesday, March 18, 2020 8:26pm GMT	Wednesday, March 18, 2020 7:40pm GMT	0	0	0	0	0	0	0
120	Punë te mbarë! Profë Naser Ramadani	0	Wednesday, March 18, 2020 8:22pm GMT	Wednesday, March 18, 2020 7:40pm GMT	0	0	0	1	1	1	1
121	Elhmadulilah	0	Wednesday, March 18, 2020 8:13pm GMT	Wednesday, March 18, 2020 7:40pm GMT	0	0	0	1	1	1	1
122	Rasti usht Agim Veliu e LDK.	1	Wednesday, March 18, 2020 8:06pm GMT	Wednesday, March 18, 2020 7:40pm GMT	0	0	0	0	0	0	0
123	Bravooo, pune te mbar! Profë e kam dit. IKSHP ❤	0	Wednesday, March 18, 2020 7:53pm GMT	Wednesday, March 18, 2020 7:40pm GMT	0	0	0	1	1	1	1
124	Sa jane testu sonte ? A jane testuar vetem familjaret e te prekurve, apo te gjithe qe kane pasur kontakte me te prekurit? Apo jane testu rastet random qe kan ardhur nga jashte e qe kane pase dyshine? 20 persona me covid19 lidhen me njeri tjetrin apo jo ? Shume tekst keni pa nevoj, rastet e vendeve tjera sna vyn ne gjdo postim me i pa. Etj etj etj	1	Wednesday, March 18, 2020 7:53pm GMT	Wednesday, March 18, 2020 7:40pm GMT	0	0	0	0	2	0	0
125	Ishalla mbahet ne kontroll e ja dalim me pak te prekur dhe shum te sheruar e krejt te shpetuar , bravo mjeksis	2	Wednesday, March 18, 2020 7:48pm GMT	Wednesday, March 18, 2020 7:40pm GMT	0	0	0	1	1	1	1
126	Elhamdulilah,punë të mbarë☝	1	Wednesday, March 18, 2020 7:46pm GMT	Wednesday, March 18, 2020 7:40pm GMT	0	0	0	1	1	1	1
127	Ishalla kta 20 te jen t fundit e mos te ket me asnji rast	0	Wednesday, March 18, 2020 7:46pm GMT	Wednesday, March 18, 2020 7:40pm GMT	0	0	0	1	1	1	1
128	Ishalla ska kurre,po pse spo tregoni sa i keni testu sot qe ska dale asnje	2	Wednesday, March 18, 2020 7:45pm GMT	Wednesday, March 18, 2020 7:40pm GMT	0	0	0	1	1	1	1
129	A s’pat raste nga ora ne ore qysh thojke Agim Veliu a?	4	Wednesday, March 18, 2020 7:45pm GMT	Wednesday, March 18, 2020 7:40pm GMT	0	0	0	0	0	0	0
130	Bravooo, pune te mbar!	0	Wednesday, March 18, 2020 7:44pm GMT	Wednesday, March 18, 2020 7:40pm GMT	0	0	0	1	1	1	1
131	IKSHP ❤	0	Wednesday, March 18, 2020 7:43pm GMT	Wednesday, March 18, 2020 7:40pm GMT	0	0	0	1	1	0	1
132	Pershendetje,Ju pergezoj per anazhimin e juaj professional dhe shpresoj te ia kalojme me sa ma pak raste.Kam nje kerkese I nderuari Minister,A mund te publikoni emrat e te infektuarve ne menyre qe te dijme rrjetin dhe levizjet e tyre paraprake (nje brief histori individuale) ne menyre qe te shmangim infeksione tjera?Faleminderit	0	Saturday, March 21, 2020 5:45pm GMT	Thursday, March 19, 2020 3:11pm GMT	0	0	0	1	1	1	1
133	Deshta mithan institutit te shendetsis institutet ne te gjith kosoven qijon aekan ba testin e covit 19 corona virusit puntoret qi punojn neper institute duhet mejavba testin munen mekan te smut kujdes	0	Friday, March 20, 2020 5:47am GMT	Thursday, March 19, 2020 3:11pm GMT	0	0	0	0	0	0	0
134	Elhamdulilah	0	Thursday, March 19, 2020 6:21pm GMT	Thursday, March 19, 2020 3:11pm GMT	0	0	0	1	1	1	1
135	Falemnderimi i takon vetem krijuesit.Atij fale i qofshim.Mos tjau nin se kalon kadale	0	Thursday, March 19, 2020 5:36pm GMT	Thursday, March 19, 2020 3:11pm GMT	0	0	0	1	1	1	1
136	Inshalla nuk ka ma..	0	Thursday, March 19, 2020 5:14pm GMT	Thursday, March 19, 2020 3:11pm GMT	0	0	0	1	1	1	1
137	Fal Zotit falemderimi i takon vetem Allahut zoti te botave ‍♀️	3	Thursday, March 19, 2020 4:48pm GMT	Thursday, March 19, 2020 3:11pm GMT	0	0	0	1	1	1	1
138	Lutemi qe mos kete me as nje rast, lutemi edhe per ata 20 te prekurit qe ti kthehen normalitetit, lutemi per te gjith stafin mjeksor dhe teknik qe po punojne pa ndal Zot beko Kosoven	3	Thursday, March 19, 2020 4:18pm GMT	Thursday, March 19, 2020 3:11pm GMT	0	0	0	1	1	1	1
139	H. qee bre zemer as ni rast	1	Thursday, March 19, 2020 3:58pm GMT	Thursday, March 19, 2020 3:11pm GMT	0	0	0	1	1	0	1
140	Elhamdulilah Allah!	0	Thursday, March 19, 2020 3:47pm GMT	Thursday, March 19, 2020 3:11pm GMT	0	0	0	1	1	1	1
141	Ska teste te mjaftueshme	0	Thursday, March 19, 2020 3:46pm GMT	Thursday, March 19, 2020 3:11pm GMT	0	0	0	0	0	0	0
142	Hallall ju koft, mos lshoni pe. Mire e keni shtrengue. (Y)	0	Thursday, March 19, 2020 3:44pm GMT	Thursday, March 19, 2020 3:11pm GMT	0	0	0	1	1	1	1
143	E shka nhamom lyp hashimi gjendje te jashtezakonshme. ..	0	Thursday, March 19, 2020 3:34pm GMT	Thursday, March 19, 2020 3:11pm GMT	0	0	0	2	2	2	2
144	Elhamdulila	0	Thursday, March 19, 2020 3:28pm GMT	Thursday, March 19, 2020 3:11pm GMT	0	0	0	1	1	1	1
145	Elhamdulilah InshAlla Zoti e largon kete smundje!	0	Thursday, March 19, 2020 3:24pm GMT	Thursday, March 19, 2020 3:11pm GMT	0	0	0	1	1	1	1
146	ooo ti niri .. 100 analiza ne dite duhet bere	1	Thursday, March 19, 2020 3:22pm GMT	Thursday, March 19, 2020 3:11pm GMT	0	0	0	0	0	0	0
147	Falenderimi i takon Zotit dhe mjekve tan, ky ësht një lajm shum i mir e inshAlla vazhdon kshtu pa raste tjera	7	Thursday, March 19, 2020 3:21pm GMT	Thursday, March 19, 2020 3:11pm GMT	0	0	0	1	1	1	1
148	Elhamdulilah	0	Thursday, March 19, 2020 3:18pm GMT	Thursday, March 19, 2020 3:11pm GMT	0	0	0	1	1	1	1
149	Ishalla me kto 20 raste me corona virus po mer fund dhe po normalizohet situata se jeta keshtu ne carantin tmerr.	6	Thursday, March 19, 2020 3:17pm GMT	Thursday, March 19, 2020 3:11pm GMT	0	0	0	1	0	0	0
150	800 thirrje per 24 ore dhe vetem 21 mostra jane marr??? Pak, duhet te testohet shume me shume. Sa me shume testime ishte keshilla e WHO madje edhe te rritet numri i laboratoreve per testim dhe numri i punetoreve aty.	3	Thursday, March 19, 2020 9:42pm GMT	Thursday, March 19, 2020 7:36pm GMT	0	1	0	0	0	0	0
151	A ka emer ky ?? Mire esht me publiku, qe ta dim se kush esht, edhe e din tani edhe shoqeria ne Berlin si ne Kosove qe kan pas kontakt me to!!!	2	Thursday, March 19, 2020 8:56pm GMT	Thursday, March 19, 2020 7:36pm GMT	0	1	0	0	0	0	0
152	Fajin kryesor e kan politikanet tone qe jane te etur vetem per ego tyne personale se per popull.Si osht e mundur qe e din krejt shkakun kryesor ka po vjen virusi edhe nuk i ndalin kta njerz qe definitiv skishin tru jo nkarantin po nburg.Na helmun krejt popullin me kan gjendja normale tyben smarrin turr kshtu asnje prej Kosove nuk osht i prekur krejt kta tjashtit 90% trasteve	1	Thursday, March 19, 2020 8:56pm GMT	Thursday, March 19, 2020 7:36pm GMT	0	1	0	2	0	2	2
153	B.B. izolohu	0	Thursday, March 19, 2020 8:31pm GMT	Thursday, March 19, 2020 7:36pm GMT	0	1	0	0	0	0	0
154	dmth ne airoport ka pas prej atyre qe kan ardh eh skan kry kurfar kontrolle siq po thuhet naper media	0	Thursday, March 19, 2020 8:30pm GMT	Thursday, March 19, 2020 7:36pm GMT	0	1	0	0	0	0	0
155	Sikur mos te ishin keta te jashtit mos me ardh ne ket koh krize shum mirë dot dilke populli me ket virus kinez.	0	Thursday, March 19, 2020 8:03pm GMT	Thursday, March 19, 2020 7:36pm GMT	0	1	0	0	0	0	0
156	V. B. ishalla nuk del qka po mendoj une	1	Thursday, March 19, 2020 7:58pm GMT	Thursday, March 19, 2020 7:36pm GMT	0	1	0	1	0	0	0
157	Far e flliqt nuk di si lejohen me ardhe njerz me virus e i lejojn me dal lirshem ne mdonje qytet duke e dite se ata jane persona potencial per me infektu tjere me virus shpresoj me u shkatrru ky shtet e me gjith kete shtet edhe ju	0	Thursday, March 19, 2020 7:56pm GMT	Thursday, March 19, 2020 7:36pm GMT	0	1	0	2	2	2	2
158	O keta kan deshir ne pas sa ma shume raste me kete epidemi se deri sa u lajmru nje rast kajshin thojshin si te na nuk ka asnje keta deshirojn te jene baras me italin	0	Thursday, March 19, 2020 7:54pm GMT	Thursday, March 19, 2020 7:36pm GMT	0	1	0	2	2	2	2
159	Po ne vetë i kem fajet në shumicen e parqeve publike populli duke dal si më ka festë zyrtare kjo kishe po dalim sepse nuk po mundemi me ndejt mbyllë. Zoti e bëftë hajrë edhe pse boll zorë e ka se nuk jem ka e kuptojna, hajgare po e marrim	6	Thursday, March 19, 2020 7:52pm GMT	Thursday, March 19, 2020 7:36pm GMT	0	1	0	0	2	0	0
160	Qeta tjashtit rrini bre qatje ku jeni me kushte me krejt i keni ma mir se kosov qka po vini ktu mi marr nqaf ket popull tvarfun	7	Thursday, March 19, 2020 7:48pm GMT	Thursday, March 19, 2020 7:36pm GMT	0	1	0	1	2	0	0
161	Ncncnc katastrof vallain a jeni normal ju a qka o puna juve qysh nuk jeni t vetdijshum bre qe krejt keni mi infektu qeshtu u dasht direkt me shku mu izolu ose mu vendos ne karantin pa shku te familiarjet ncncnc hajmedet katastrof bre katastrof o zot o zot doni me na marr ne qaf krejt Kosova sherrin ko me ju a pa	3	Thursday, March 19, 2020 7:47pm GMT	Thursday, March 19, 2020 7:36pm GMT	0	1	0	2	2	2	2
162	Kush vjen nga jasht duhet mi majt nkarantin tani mi kontrollu virusi nfillim ska shenja	1	Thursday, March 19, 2020 7:46pm GMT	Thursday, March 19, 2020 7:36pm GMT	0	1	0	0	0	0	0
163	Na muren ne qaf qita qe Po vin vallah	1	Thursday, March 19, 2020 7:45pm GMT	Thursday, March 19, 2020 7:36pm GMT	0	1	0	2	2	2	2
164	Qe 8 dit osht neper kosov fund thuni masa kena mar e keni knaq, plus duheni me rrit testimet jo me 20 testime me mbyll diten, duhet qdo kush mu testu edhe qdo telefonat mu mar serioze.	4	Thursday, March 19, 2020 7:45pm GMT	Thursday, March 19, 2020 7:36pm GMT	0	1	0	0	0	2	0
165	Opa ku pushteti garant ka hi met njofshum ne kosov se ktu tena shkon mrapsht	0	Thursday, March 19, 2020 7:44pm GMT	Thursday, March 19, 2020 7:36pm GMT	0	1	0	0	2	2	2
166	VIJNE MU SHERU NE KOSOVE ....NE VEND SE TE IZOLOHEN E TE DUROJNE........TURP	3	Thursday, March 19, 2020 7:40pm GMT	Thursday, March 19, 2020 7:36pm GMT	0	1	0	2	2	2	2
167	A deshtet me dal 6 pi 5 testeve a ‍♂️Mbi 300 telefonata/rraste te dyshimta ne dite e veq 5 po testohen, manej veq 21 rraste me coronavirus ne Kosove ‍♂️	0	Friday, March 20, 2020 5:41pm GMT	Friday, March 20, 2020 3:44pm GMT	0	1	0	2	2	0	2
168	Testoni me shume mostra. Sa per ilustrim Kosova deri me tani ka testuar gjithsej 345 mostra kurse Sllovenia me se 10.000. Alo!	2	Friday, March 20, 2020 5:00pm GMT	Friday, March 20, 2020 3:44pm GMT	0	1	0	0	0	0	0
169	5 teste 1 pozitiv nuk osht puna mire , duhet me bo ma shume teste per te dyshuarit	4	Friday, March 20, 2020 4:47pm GMT	Friday, March 20, 2020 3:44pm GMT	0	1	0	0	2	2	2
170	Ti nshpi ski kurgjo, Ti nshpi ski kurgjo, Ti nshpi ski kurgjo, Ti nshpi ski kurgjo. Hajt pi bojm 5 teste. tfort jeni	4	Friday, March 20, 2020 4:23pm GMT	Friday, March 20, 2020 3:44pm GMT	0	1	0	0	0	0	0
171	AMAN PER HIIR TE ZOTIT PER HIR TE POPULLIT APELONI TE MOS KET ME ARDHJE NGA SHTETET TJERA SE DO MARIN QAF GJITH JU LUS SII QYTETARE E KOSOVES APELONI KERKONI QE GJDO FLUTRIM TE ANULOHET	8	Friday, March 20, 2020 3:48pm GMT	Friday, March 20, 2020 3:44pm GMT	0	1	0	0	0	0	0
172	Pse po bjen numri i testeve per COVID-19 kurse ka shume njerez te veteizoluar me simptoma te dyshimta per virusin ne fjale?Vetem 5 monstra te testuara, a ka mungese kapacitetesh?	13	Friday, March 20, 2020 3:46pm GMT	Friday, March 20, 2020 3:44pm GMT	0	1	0	0	0	0	0
173	Duhet të shpallet gjendje e jashtëzakonshme...Njerëzit nuk po rrijnë nëpër shtëpitë e tyre.	1	Friday, March 20, 2020 11:52pm GMT	Friday, March 20, 2020 8:39pm GMT	0	2	0	0	0	0	0
174	E.S. pom doket qe hyt edhe ju ne karantine	1	Friday, March 20, 2020 11:24pm GMT	Friday, March 20, 2020 8:39pm GMT	0	2	0	0	0	0	0
175	Mmm po rritet numri po rritet, gjendja është serioze, njerz plot nëpër rrugë e qytet, kështu e kanë neglizhu edhe Italianët, bile disa po kan mundësi me dal në parqe e me ja qit flaken, sot ka pas zjarre në Parkun Kombëtar të Sharrit dhe Bjeshkët e Pejës, mjerim!	1	Friday, March 20, 2020 10:39pm GMT	Friday, March 20, 2020 8:39pm GMT	0	2	0	2	2	2	2
176	Gjakova e ka punen keq, ka nga ata qe po i injorojne simptomat dhe kontaktet qe kane me persona qe kane rezultu pozitiv...Ju lutem Institutit ta keni parasysh!	1	Friday, March 20, 2020 10:30pm GMT	Friday, March 20, 2020 8:39pm GMT	0	2	0	0	0	2	0
177	Gjendja e jashtezakonshme esht e pa shmangshme pasi te gjith rreth nesh e kan shpall pse mos te shpallet edhe te ne per te pengu hyrjen ne Kosov jasht ligjshem dhe pa asnje kontroll dhe evitimi e dukurive tjera negative qe bin ndesh me rregullat e percaktuara .. mendoj qe vonim ka por shpetim ska pa e shpall gjendjen e jashtzakonshme !	0	Friday, March 20, 2020 10:04pm GMT	Friday, March 20, 2020 8:39pm GMT	0	2	0	0	0	0	0
178	Gjendja e jashtzakonshmeeeeeeeee duhet	1	Friday, March 20, 2020 9:55pm GMT	Friday, March 20, 2020 8:39pm GMT	0	2	0	2	0	0	0
179	Izoliiiiim te dhunsheeeemKerkone gjendjen mu shpall kesisojiBeni presion qeverise te shpeshtohwn policet	1	Friday, March 20, 2020 9:54pm GMT	Friday, March 20, 2020 8:39pm GMT	0	2	0	2	0	0	0
180	G.R. lexoj komentet	0	Friday, March 20, 2020 9:53pm GMT	Friday, March 20, 2020 8:39pm GMT	0	2	0	0	0	0	0
181	Po pse nuk beni me shume teste? se kjo mos berja e testeve me shume kam frike se do te dal situata nga kontrolla! OBSH po thot teste teste teste	2	Friday, March 20, 2020 9:51pm GMT	Friday, March 20, 2020 8:39pm GMT	0	2	0	0	0	0	0
182	Ju lutem insistoni me u shpalle gjendje e jashtzakonshme. Me u denu secila dalje jashte perveq nevojave jetike , gja qe e kan ba shtetet perreth. Ju lutem. Poashtu konsideroni mbylljen e plote te kufinjeve sikur plot shtete. Tu ecoa vetdijen e diciplinen e mases duhet me vepru tash edhepse kam frike eshte pak vone. Pune te mbare!	7	Friday, March 20, 2020 9:41pm GMT	Friday, March 20, 2020 8:39pm GMT	0	2	0	2	1	0	0
183	Lokalet po punojn po i tubojn njerzit mir u nis lufta per covid 19 po deshtut mrena 3 diteve turp per juve nuk eshte gjendja e qet qysh po e paraqitni ne media.	3	Friday, March 20, 2020 9:24pm GMT	Friday, March 20, 2020 8:39pm GMT	0	2	0	2	0	2	2
184	Allahu i sheroft	0	Friday, March 20, 2020 9:23pm GMT	Friday, March 20, 2020 8:39pm GMT	0	2	0	1	1	1	1
185	Kur po thoni "kan pas kontakt" e keni fjalen kontakt me ndonje qe tashme ka dal pozitiv ne testim?	1	Friday, March 20, 2020 9:10pm GMT	Friday, March 20, 2020 8:39pm GMT	0	2	0	0	0	0	0
186	Oo shqiptar jem na smarrin vesh ku dilet ket ras ne park e germi 5000 veta nja me pas 500 i kap virusi	1	Friday, March 20, 2020 9:01pm GMT	Friday, March 20, 2020 8:39pm GMT	0	2	0	0	0	2	0
187	Ju lutem, shum autobus jan tu hy neoerjet kufinjeve toksor, merrni masa dhe ata te futen ne karantine, 100 persona kan hy permes kufirit ne gjakove askush nuk i kish pyetur as nga kane ardh..	12	Friday, March 20, 2020 9:00pm GMT	Friday, March 20, 2020 8:39pm GMT	0	2	0	0	0	0	0
188	Si po mendoni te rrim larg 2 metra kur ju i lajoni te punojen frizerat me kontakt direkt	6	Friday, March 20, 2020 9:00pm GMT	Friday, March 20, 2020 8:39pm GMT	0	2	0	0	0	0	0
189	Rritni numrin e testimeve!!!!!!!!	7	Friday, March 20, 2020 8:44pm GMT	Friday, March 20, 2020 8:39pm GMT	0	2	0	1	0	0	0
190	IKSHP se pari ju faleminderojm per punen e vazhdushme dhe se dyti a bon me dite ma teper per dy rastet nga prishtina, rast kontakti thuhet?Ju faleminderit	0	Saturday, March 21, 2020 8:22pm GMT	Saturday, March 21, 2020 4:13pm GMT	0	4	0	1	1	1	1
191	Faleminderit shumë për punën tuaj!	0	Saturday, March 21, 2020 6:52pm GMT	Saturday, March 21, 2020 4:13pm GMT	0	4	0	1	1	1	1
192	zoti ju ndihmoft ju dhe ne tgjithve !	0	Saturday, March 21, 2020 6:24pm GMT	Saturday, March 21, 2020 4:13pm GMT	0	4	0	1	1	1	1
193	Pasi indentifikohen rastet pozitiv si veproni me individet sepse eshte budallallek nese i leshoni ne shtepi duke infektuar mijra qytetar te tjere.	0	Saturday, March 21, 2020 5:45pm GMT	Saturday, March 21, 2020 4:13pm GMT	0	4	0	2	0	0	0
194	Ju lutem tregojeni lokacionin e dy grave ne Prishtine dhe vendet ku kane frekuentuar se fundi.	1	Saturday, March 21, 2020 5:24pm GMT	Saturday, March 21, 2020 4:13pm GMT	0	4	0	0	0	0	0
195	Jeni vonu per ORE POLICORE shqiptari osht kafshe edhe nuk kupton ndryshe.Vetem ORA POLICORE kryn pune	1	Saturday, March 21, 2020 5:19pm GMT	Saturday, March 21, 2020 4:13pm GMT	0	4	0	2	0	2	2
196	Ju lutem na tregoni ne cillen pjese te Prishtines jane rastet e reja	1	Saturday, March 21, 2020 5:12pm GMT	Saturday, March 21, 2020 4:13pm GMT	0	4	0	0	0	0	0
197	Te lutemi femrat nga Prishtina ne cilen lagje jetojne --- te dijme te ruhemi sa me shume .....!? KOT ..PERDERISA KA LEVIZJE KUDO NEPET QYTET DO SHUMEFISHOHEN ....... PSE SPO BLLOKONI QYTETIN SI NE SPANJE SI NE TIRANE A DIN KUSH ME TREGU ?	0	Saturday, March 21, 2020 5:04pm GMT	Saturday, March 21, 2020 4:13pm GMT	0	4	0	0	0	0	0
198	O RRINI BRENDA LERENI FAMILJARIZMIN KETO DITE ! KUSH TE JU VJEN NGA JASHTE FUTNE NE KOQAK TE PULAVE PER 14 DITE	1	Saturday, March 21, 2020 5:03pm GMT	Saturday, March 21, 2020 4:13pm GMT	0	4	0	2	0	2	2
199	Te nderuar e kom nji pyejtje ! A ka tash ne kete kohe edhe grip sezonal apo jo sepse kerkush spo e permen kete pune ?	0	Saturday, March 21, 2020 4:53pm GMT	Saturday, March 21, 2020 4:13pm GMT	0	4	0	0	0	0	0
200	Pershendetje IKSHP ju urojme te keni shendetin ju si ekip qe jeni sepse ne pa juve ne asnje menyr nuk kemi se si te perballemi me kete virus prandaj ju jemi mirenjohes deri ne fund me vjen keq nga disa komentues qe ne vend se te ju inkurajojne per punen e madhe qe po beni ata me lloj lloj komente pa lidhje shkruajne ne postimet e juaja, urojme qe ju te jeni shendosh e mire te mos ju prek ky virus…	25	Saturday, March 21, 2020 4:43pm GMT	Saturday, March 21, 2020 4:13pm GMT	0	4	0	1	1	1	1
201	Se di, ja na jemi ba budall qe po rrim ne shpi ja keta qe po dalin, une qe 10 dite ne shpi jam bashk me femije #unerrineshtepi	11	Saturday, March 21, 2020 4:42pm GMT	Saturday, March 21, 2020 4:13pm GMT	0	4	0	2	0	0	0
202	K.T. E hongrem‍♀️‍♀️	1	Saturday, March 21, 2020 4:31pm GMT	Saturday, March 21, 2020 4:13pm GMT	0	4	0	2	0	0	0
203	Ju lutem na tregoni lokacionin e rasteve qe kane ndodh ne Prishtine....	3	Saturday, March 21, 2020 4:30pm GMT	Saturday, March 21, 2020 4:13pm GMT	0	4	0	0	0	0	0
204	6% e testeve kane dal pozitive. Nr i testimeve eshte shume i ulet. Bahreini (shtet me 1.7 mil banore) ka be tashme qindra mijera testime.	3	Saturday, March 21, 2020 4:27pm GMT	Saturday, March 21, 2020 4:13pm GMT	0	4	0	0	0	0	0
205	E. B. tash as ndritare	1	Saturday, March 21, 2020 4:25pm GMT	Saturday, March 21, 2020 4:13pm GMT	0	4	0	0	0	0	0
206	Rast i importuar...???	2	Saturday, March 21, 2020 4:25pm GMT	Saturday, March 21, 2020 4:13pm GMT	0	4	0	0	0	0	0
207	Qysh more vlla prej Gjermanise a hala po hin a???	3	Saturday, March 21, 2020 4:25pm GMT	Saturday, March 21, 2020 4:13pm GMT	0	4	0	0	0	0	0
208	Jo dilni dilni naper parq	2	Saturday, March 21, 2020 4:23pm GMT	Saturday, March 21, 2020 4:13pm GMT	0	4	0	0	0	0	0
209	Ne bote gabim jeni ne shifra,uroj te jet ashtu po ka me shum	1	Saturday, March 21, 2020 4:22pm GMT	Saturday, March 21, 2020 4:13pm GMT	0	4	0	0	0	0	0
210	Qysh e keni importu qatë rast nga Gjermania bre ?	4	Saturday, March 21, 2020 4:21pm GMT	Saturday, March 21, 2020 4:13pm GMT	0	4	0	0	0	0	0
211	Na dalim edhe shetitemi neper parqe te Prishtines	3	Saturday, March 21, 2020 4:18pm GMT	Saturday, March 21, 2020 4:13pm GMT	0	4	0	0	0	0	0
212	Hala kan me dal hala, nuk janë bër 14 ditë që nga rasti i parë. Eshtë shqetësuese	2	Saturday, March 21, 2020 4:18pm GMT	Saturday, March 21, 2020 4:13pm GMT	0	4	0	0	2	2	2
213	A kan qene te karantinuara rastet ne fjale?	4	Saturday, March 21, 2020 4:18pm GMT	Saturday, March 21, 2020 4:13pm GMT	0	4	0	0	0	0	0
214	M.Z. dy raste ne Prishtine	2	Saturday, March 21, 2020 4:17pm GMT	Saturday, March 21, 2020 4:13pm GMT	0	4	0	0	0	0	0
215	V.Rr. edhe ne Prishtine ë ?	1	Saturday, March 21, 2020 4:16pm GMT	Saturday, March 21, 2020 4:13pm GMT	0	4	0	0	0	0	0
216	shperndani mostra neper krejt institute mos e mbani monopolin atje njerzite deri sa po testohen po vonoheni	0	Sunday, March 22, 2020 7:41pm GMT	Sunday, March 22, 2020 6:08pm GMT	0	2	0	2	2	2	2
217	Qysh bre jon testu 10? A hajgare jeni tu bo a qa ? Testoni more ma shum	1	Sunday, March 22, 2020 7:20pm GMT	Sunday, March 22, 2020 6:08pm GMT	0	2	0	2	2	2	2
218	Veq me vendos mos me hi fb pa ni qe i ka ra virusi hashim thaqit e isa mustafes	0	Sunday, March 22, 2020 7:16pm GMT	Sunday, March 22, 2020 6:08pm GMT	0	2	0	0	0	0	0
219	Vetem 10 mostra?! Perkunder kerkesave te OBSH qe te kryhen sa me shume teste, keta i kane ulur ne minimum	0	Sunday, March 22, 2020 7:14pm GMT	Sunday, March 22, 2020 6:08pm GMT	0	2	0	0	0	0	0
220	X. P. runu amonin ju kam	0	Sunday, March 22, 2020 7:09pm GMT	Sunday, March 22, 2020 6:08pm GMT	0	2	0	1	0	1	1
221	Amani ju koft boll me kto ankesa palidhjeee nese muni ju ma shum shkoni atje krejt boten qit ritem e kan testimet me perjashtim te Kores Jugore	4	Sunday, March 22, 2020 7:03pm GMT	Sunday, March 22, 2020 6:08pm GMT	0	2	0	1	0	2	0
222	Gjithmonë mostrat e mbasdites duhet me pritë deri nesër në mengjes !!!Çfarë kapaciteti keni ju si Institut deri tash as 500 mostra nuk janë kryer ☹️☹️	4	Sunday, March 22, 2020 7:01pm GMT	Sunday, March 22, 2020 6:08pm GMT	0	2	0	0	2	0	0
223	Matematikisht nuk po përputhen mostrat e testume me qenë 577 Data 21 kanë qenë 437 mostra plus sot 10 = 447...!	1	Sunday, March 22, 2020 6:57pm GMT	Sunday, March 22, 2020 6:08pm GMT	0	2	0	0	2	0	0
224	10 monstra 2 pozitiv a smundeni ma shum me bo veq 10 a	0	Sunday, March 22, 2020 6:27pm GMT	Sunday, March 22, 2020 6:08pm GMT	0	2	0	0	0	0	0
225	J. K. mir e pat duga	0	Sunday, March 22, 2020 6:23pm GMT	Sunday, March 22, 2020 6:08pm GMT	0	2	0	0	0	0	0
226	Ishalla po pshtojm	0	Sunday, March 22, 2020 6:16pm GMT	Sunday, March 22, 2020 6:08pm GMT	0	2	0	1	1	1	1
227	boll valla 20% e rasteve qe paskan bere testin sot	1	Sunday, March 22, 2020 6:15pm GMT	Sunday, March 22, 2020 6:08pm GMT	0	2	0	0	0	0	0
228	Pom tmeroni me qeto raste te reja	3	Sunday, March 22, 2020 6:13pm GMT	Sunday, March 22, 2020 6:08pm GMT	0	2	0	2	2	2	2
229	A mund ta dim se pse nuk kemi asnjehere ndonje informate per te infektuarit ne Prishtine...a kane ardh prej jashte vendit apo qka po ndodh!? Flm	0	Monday, March 23, 2020 9:38pm GMT	Monday, March 23, 2020 3:10pm GMT	0	2	0	0	0	0	0
230	Ju lutem per qka i perket rastet e Prishtines, eshte mire te ceken LAGJET e personav te infektuara!	3	Monday, March 23, 2020 4:43pm GMT	Monday, March 23, 2020 3:10pm GMT	0	2	0	0	0	0	0
231	Paj, as ky numer i prezentum nuk po duket i saktë! Data 21mars kanë qenë 437 mostra plus dje 10 dhe sot 20...nuk e di qysh 604...!Ndersa Praktikisht identifikimi i rasteve për izolim është minimal.Shërim të shpejt të të infektuarve!	4	Monday, March 23, 2020 4:08pm GMT	Monday, March 23, 2020 3:10pm GMT	0	2	0	0	0	0	0
232	A. A. erdh te ju hahaha.	0	Monday, March 23, 2020 3:43pm GMT	Monday, March 23, 2020 3:10pm GMT	0	2	0	0	0	0	0
233	Testoni ma shume raste, per mu shpejtu izolimi i virusit. Shume e vogel Kosova me zgjat sa n’Kine karantinimi! Pune tmbare,respekte.	5	Monday, March 23, 2020 3:42pm GMT	Monday, March 23, 2020 3:10pm GMT	0	2	0	1	1	1	1
234	Pse neper laboratore private nuk kryhen testet per te infektuarit eventual? Ne gjendje normale asnje analize nuk behej neper laboratore shteterore kurse ne kete situate emergjente nuk behet askund pervec ne te shtetit. A kane paisje laborantet privat apo jo?	8	Monday, March 23, 2020 3:30pm GMT	Monday, March 23, 2020 3:10pm GMT	0	2	0	0	0	0	0
235	Pse nuk po informoni a jane te ardhur nga vendet e prekura apo si po e marrin virusin?!!!	1	Monday, March 23, 2020 3:30pm GMT	Monday, March 23, 2020 3:10pm GMT	0	2	0	0	0	0	0
236	Veq po rritet numri ishallla hajr	1	Monday, March 23, 2020 3:28pm GMT	Monday, March 23, 2020 3:10pm GMT	0	2	0	0	0	0	0
237	Hmmmper dallim nga ditet e para, tani rreth 8 -10% te testuarve po rezultojne te infektuar.	1	Monday, March 23, 2020 3:25pm GMT	Monday, March 23, 2020 3:10pm GMT	0	2	0	0	0	0	0
238	Pse eshte kaq i ulet numri i testimeve ?	2	Monday, March 23, 2020 3:16pm GMT	Monday, March 23, 2020 3:10pm GMT	0	2	0	0	0	0	0
239	A mundeni me qene ma te qarte per popullaten. Rastet qe po dalin pozitiv: A kan qene te karantinuar ( te dyshimte ), apo jane lajmeruar vullentarisht per analiza?	9	Monday, March 23, 2020 3:14pm GMT	Monday, March 23, 2020 3:10pm GMT	0	2	0	1	0	0	0
240	Api llogaritni komplet se 2 persona jon liru edhe vet karantu ne shpija te veta	1	Monday, March 23, 2020 3:12pm GMT	Monday, March 23, 2020 3:10pm GMT	0	2	0	0	0	0	0
241	Hala qel osht airoporti a !?	1	Monday, March 23, 2020 3:12pm GMT	Monday, March 23, 2020 3:10pm GMT	0	2	0	0	0	0	0
242	Sa jane testuar sot? Gjithashtu kemi shkru shume dhe kemi kerku me na spjegu per rastet e prishtines? Keni shkrujt rast kontakti por nuk na treguat se a kan kontaktuar me personat jasht prishtines te cilet veq me heret jane konfirmuar pozitiv apo ?	0	Tuesday, March 24, 2020 6:32pm GMT	Tuesday, March 24, 2020 11:09am GMT	0	26	0	0	0	0	0
243	A. H. a jeni mir Carralluka	1	Tuesday, March 24, 2020 6:30pm GMT	Tuesday, March 24, 2020 11:09am GMT	0	26	0	0	0	0	0
244	Te nderuar , ju kisha udhezuar te hyni ne mjekesine primare(familjare), te merrni mostra, do te dalin shume pozitiv, pasi ne qfar kushte punojm ne eshte tmerr, me nje maske mbrojtese te thjeshte, ju beje thirrje te nderhyni pasi nuk eshte bere vone!	14	Tuesday, March 24, 2020 12:54pm GMT	Tuesday, March 24, 2020 11:09am GMT	0	26	0	2	0	0	0
245	https://kallxo.com/lajm/vushtrri-policia-mban-rendin-gjate-shperndarjes-se-asistences-sociale/Me duket qe jo ne te gjitha qytetet Kosoves respektohet ligji njejt, apo Policia ne Gjakove i ka pagat me te ulta se sa ne Qytetet tjera	1	Tuesday, March 24, 2020 12:27pm GMT	Tuesday, March 24, 2020 11:09am GMT	0	26	0	0	0	0	0
246	Te nderuar, me respektin me te thelle per pune tuaj. Slloganin, mubdesisht ndryshone: Kujdes PO, panik JO.Respekt	5	Tuesday, March 24, 2020 11:52am GMT	Tuesday, March 24, 2020 11:09am GMT	0	26	0	1	1	1	1
247	A jep pergjigje dikush ktu a jo?. A ka mirembajtes te faqes Instituti ? Dobet shume nese nuk ka. Pyetja eshte a i keni testet qe behen nepermjet gjakut, apo nepermjet te sekrecionit te hundes, apo te fytit ? https://www.facebook.com/ScienceNaturePage/videos/292800485024151/?t=0	2	Tuesday, March 24, 2020 11:51am GMT	Tuesday, March 24, 2020 11:09am GMT	0	26	0	0	0	0	0
248	Si jane keto 26 raste ..ne gjendje te mire shendetsore .apo kane shfaqur simptoma??	1	Tuesday, March 24, 2020 11:48am GMT	Tuesday, March 24, 2020 11:09am GMT	0	26	0	0	0	0	0
249	E mej bo 300 teste sa dalin ??	1	Tuesday, March 24, 2020 11:28am GMT	Tuesday, March 24, 2020 11:09am GMT	0	26	0	0	0	0	0
250	Te nderuar, a po naj spjegoni se qka osht Covid 19 edhe Sars Covid 2, a bohet fjal per te njejtin virus, se ne tekste po e shoh qe jane te shkruar ashtu. Ju pergezojm per punen dhe sakrificen tuaj. Falemnderit.	5	Tuesday, March 24, 2020 11:24am GMT	Tuesday, March 24, 2020 11:09am GMT	0	26	0	1	1	1	1
251	Bravo per punen qe jeni tu e bo	0	Tuesday, March 24, 2020 11:14am GMT	Tuesday, March 24, 2020 11:09am GMT	0	26	0	1	1	1	1
252	Bravo per punen profesionale qe po beni	1	Tuesday, March 24, 2020 11:12am GMT	Tuesday, March 24, 2020 11:09am GMT	0	26	0	1	1	1	1
253	A ka mundesi me dite cilen lagje jan te prishtines	0	Thursday, March 26, 2020 1:34am GMT	Wednesday, March 25, 2020 5:11pm GMT	1	8	0	0	0	0	0
254	Me falni rastet e Prishtines a jane te lagjes Togbashqe a jane rast i lidhur me rastin e pare ...??	0	Wednesday, March 25, 2020 10:06pm GMT	Wednesday, March 25, 2020 5:11pm GMT	1	8	0	0	0	0	0
255	Sa eshte % e sigurt e rezultateve te analizat?	0	Wednesday, March 25, 2020 7:55pm GMT	Wednesday, March 25, 2020 5:11pm GMT	1	8	0	0	0	0	0
256	Malisheva rekord, pse se jan kthy shum nga italia per fat keq	0	Wednesday, March 25, 2020 6:20pm GMT	Wednesday, March 25, 2020 5:11pm GMT	1	8	0	0	0	0	0
257	Kjo eshte Kosova, me njerz te rrethuar per karrika!	0	Wednesday, March 25, 2020 6:01pm GMT	Wednesday, March 25, 2020 5:11pm GMT	1	8	0	0	2	2	2
258	Po mushet ndoket a kta qet ktu tu hanger nemjet veti sit dalin prej parlamenti tant zezat i bajn	0	Wednesday, March 25, 2020 5:58pm GMT	Wednesday, March 25, 2020 5:11pm GMT	1	8	0	2	2	2	2
259	Pershendetje a mundem me i porosit 5 kg Covid-19 per ne kuvend... nese keni naj virus edhe me te shpejt sprish pune... bile ma mire, eshte urgjent ju lutem sa jan krejt aty flm per mirekuptim..	3	Wednesday, March 25, 2020 5:54pm GMT	Wednesday, March 25, 2020 5:11pm GMT	1	8	0	2	2	2	2
260	Instituti Kombëtar i Shëndetësisë Publike të Kosovës Respekt per punen qe jeni tu e bo. Pse per rastet e Prishtines nuk po e publikoni menjehere lagjen, p.sh. Dardani te Kroni i Bardhe? Kjo kish me qene praktike shume e mire qe te pakten banoret e asaj zone me pase kujdes te shtuar. Me sa e di une Korea e Jugut e e zbatu kete praktike.	5	Wednesday, March 25, 2020 5:47pm GMT	Wednesday, March 25, 2020 5:11pm GMT	1	8	0	1	1	1	1
261	A ka mundsi me na tregu per rastet e Prishtines pak me shume detaje (lagjen apo fshatin) ?!	10	Wednesday, March 25, 2020 5:40pm GMT	Wednesday, March 25, 2020 5:11pm GMT	1	8	0	0	0	0	0
262	Ne Itali Te prekurit me Corona Virus ngriten ne 74.386 (+5.210 brenda 24H), Te vdekur a 7.503 (+683 brenda 24H)	1	Wednesday, March 25, 2020 5:37pm GMT	Wednesday, March 25, 2020 5:11pm GMT	1	8	0	0	0	0	0
263	Falemnderit shume per punen e palodhshme , dasht Zoti qe ta kalojm sa me leht kete situat.	0	Wednesday, March 25, 2020 5:31pm GMT	Wednesday, March 25, 2020 5:11pm GMT	1	8	0	1	1	1	1
264	F. K. L. K. Damaneku fshati me ma se shumti te prekur	2	Wednesday, March 25, 2020 5:26pm GMT	Wednesday, March 25, 2020 5:11pm GMT	1	8	0	0	0	0	0
265	Na tregoni rastet e Prishtines prej ciles lagje ose pjese jane..!!!!	5	Wednesday, March 25, 2020 5:24pm GMT	Wednesday, March 25, 2020 5:11pm GMT	1	8	0	0	0	0	0
266	A po i shohin kto raste edhe deputet	1	Wednesday, March 25, 2020 5:22pm GMT	Wednesday, March 25, 2020 5:11pm GMT	1	8	0	0	0	0	0
267	jemi drejt katastrofes , e deputet ton jan qu ‘’ pesh’’ zoti ju ndihmoft ju mantel bardh dhe ne . amin	6	Wednesday, March 25, 2020 5:15pm GMT	Wednesday, March 25, 2020 5:11pm GMT	1	8	0	1	0	2	0
268	Ncc njerzit po luftojn me jete ndersa deputetet tan per interesa personale qohen kerkojne rrezimin e qeverise. Turp kriminela.	1	Wednesday, March 25, 2020 5:14pm GMT	Wednesday, March 25, 2020 5:11pm GMT	1	8	0	2	2	2	2
269	Në ndërkohë, qeveria po rrëzohet. Oh çfarë deputetë kemi lum ne.	0	Wednesday, March 25, 2020 5:14pm GMT	Wednesday, March 25, 2020 5:11pm GMT	1	8	0	1	1	2	1
270	Kishim pas deshire te na informoni se qfare moshe eshte pacienti i sheruar dhe me cilen date ka rezultuar pozitiv me Covid19 ?	0	Thursday, March 26, 2020 9:21pm GMT	Thursday, March 26, 2020 4:55pm GMT	0	8	1	1	0	0	0
271	Rasti i fundit me Covid 19 na befasoj te gjithve e sidomos kur dihet se e kemi nga nje njeri se i thot vetes Dr dhe e dergon pacientin nga klina per trajtim te metutjeshem ne Peje ani pse kishte shenja te infeksionit dhe pacientja ne fjal ishte rekomanduar te bente testin para ca diteve ...p.s le ta marrin dhe koleget e emergjences internos kirurgjis dhe ja ngjesim doren krejt personelit shkolla …	0	Thursday, March 26, 2020 9:10pm GMT	Thursday, March 26, 2020 4:55pm GMT	0	8	1	1	2	2	2
272	Pergezime per punen dhe faleminderit qe jeni kaq te sakt dhe konciz ne ndarjen e informacioneve. Jemi te uritur per profesionalizem.	0	Thursday, March 26, 2020 7:59pm GMT	Thursday, March 26, 2020 4:55pm GMT	0	8	1	1	1	1	1
273	Duhet edhe lokacionet ne google map me jau qit. Qe me u rujt prej tyne. Marre nuk eshte qe jane infektu. Eshte koha per me mujt me ndale shperthimin. Po spo di a ka naj Ekip per Emergjence Covid 19. Qe jo, po hi po formoj une me vullnetaret e rastit.	0	Thursday, March 26, 2020 7:10pm GMT	Thursday, March 26, 2020 4:55pm GMT	0	8	1	1	0	0	0
274	Kish me qen mire Prishtine rastet mu cek vendbanimi lagjetSka info te detajuara	3	Thursday, March 26, 2020 6:40pm GMT	Thursday, March 26, 2020 4:55pm GMT	0	8	1	0	0	0	0
275	i sheruari i cilit rajon osht ???	1	Thursday, March 26, 2020 6:37pm GMT	Thursday, March 26, 2020 4:55pm GMT	0	8	1	0	0	0	0
276	Ai rasti ne Peje ndoshta e ka marr prej atij grumbulli njerezish qe dulen per ndihma. Po perhapet gjithka ne bote pa perjashtim Peja qendroi bajagi gjate.	0	Thursday, March 26, 2020 6:35pm GMT	Thursday, March 26, 2020 4:55pm GMT	0	8	1	0	0	0	0
277	Ju përgzoj për punen dhe angazhimin tuaj. Respekt e dhashte zoti sa ma pake raste tkena.	0	Thursday, March 26, 2020 6:14pm GMT	Thursday, March 26, 2020 4:55pm GMT	0	8	1	1	1	1	1
278	Respekt për punën tuaj, ju lutem cekni lagjet në Prishtinë ku janë rastet si për çdo qytet tjetër, se jemi te shqetesuar si banorë te Prishtinës.	15	Thursday, March 26, 2020 5:40pm GMT	Thursday, March 26, 2020 4:55pm GMT	0	8	1	1	1	1	1
279	Veq shetitne bo...edhe infektone ka nje mahall mos e leni me qekaq bre njerz te smur ne kryee .Ndalnuuu more ndalnuu rrini ne shpi se i murrt ne qaf edhe tjert!	1	Thursday, March 26, 2020 5:39pm GMT	Thursday, March 26, 2020 4:55pm GMT	0	8	1	2	0	2	2
280	Falederit për punë IKSHP po beni një betej të madhe , ju uroj shendet e sukses.	0	Thursday, March 26, 2020 5:32pm GMT	Thursday, March 26, 2020 4:55pm GMT	0	8	1	1	1	1	1
281	A. B. erdh npeje	0	Thursday, March 26, 2020 5:13pm GMT	Thursday, March 26, 2020 4:55pm GMT	0	8	1	0	0	0	0
282	A. E. qee	0	Thursday, March 26, 2020 5:06pm GMT	Thursday, March 26, 2020 4:55pm GMT	0	8	1	0	0	0	0
283	a eshte e mundshme me shpjegu cka eshte domethanja e kesaj qe per rastet qe jane shfaqe ne Prishtine nuk po ceket "raste kontakti"? a do te thote kjo qe nuk e dijm se qysh jane infektu?	19	Thursday, March 26, 2020 5:00pm GMT	Thursday, March 26, 2020 4:55pm GMT	0	8	1	0	0	0	0
284	Faleminderit për punën tuaj IKSHPK	0	Thursday, March 26, 2020 4:59pm GMT	Thursday, March 26, 2020 4:55pm GMT	0	8	1	1	1	1	1
285	855 mostra per 2 milion banor = 427.5 mostra per milion banor	4	Thursday, March 26, 2020 4:57pm GMT	Thursday, March 26, 2020 4:55pm GMT	0	8	1	0	0	0	0
286	Boni teste sa me shum izoloni familjet qe kan lagjet e qytet ku jan zvoglohet nr ashtu qysh ja keni nis qeshtu ju ja kaloni italis	0	Saturday, March 28, 2020 5:56pm GMT	Friday, March 27, 2020 7:48pm GMT	0	2	0	0	0	0	0
287	Ju lumte per punen dhe perkushtimin e madhe qe po beni ne keto dite te veshtira per vendin tone	2	Saturday, March 28, 2020 12:01am GMT	Friday, March 27, 2020 7:48pm GMT	0	2	0	1	1	1	1
288	In Shaa Allah don Zoti e kalon ky virus COVID-19. Te infektuarve i urojm sherim sa ma te shpejt. Respekt! Ministrit Arben Vitia per menagjimin e situates.	1	Friday, March 27, 2020 11:30pm GMT	Friday, March 27, 2020 7:48pm GMT	0	2	0	1	1	1	1
289	Ishalla don zoti kemi sa me pak raste .Pi edhe 1 pytje kam: Pse nuknbehen publike emrat e atyre qe dalin pozitiv, a nuk kishte me qene edhe ma e lebt pune qe na te dim nese kemi pas kontakt me ata persona, pse duhet te mbahen sekret ?	2	Friday, March 27, 2020 11:10pm GMT	Friday, March 27, 2020 7:48pm GMT	0	2	0	1	1	1	1
290	U desht prej 06 deri ne 12 levizja e qytetareve apet ka mu bo tollovi si me kere si pa kere	0	Friday, March 27, 2020 10:54pm GMT	Friday, March 27, 2020 7:48pm GMT	0	2	0	0	0	0	0
291	Perdorimi i Maskave, perdorimi i dorezave, pagesa me kartela per mos me i prek paret, edhe cdo lloj ushqimi qe e blejme me shti nihere ne mikrovale, bashke me buken, pastaj mbajtja e distances per 3 metra , nese ka nevoje edhe me videoinqizime te behet vetedijesimi i popullates, e ne raste edhe nderhyrja e forcave te rendit, krejt kto veprime qe nuk jane te pamundshme per rrethanat tona, edhe nuk…	1	Friday, March 27, 2020 10:25pm GMT	Friday, March 27, 2020 7:48pm GMT	0	2	0	1	0	0	0
292	1 specialist ne Shqiperi tha nese vazhdon kshtu permbajtja e popullit besoj diku ka java par e prillit normalizohet situata shpresojm	1	Friday, March 27, 2020 9:55pm GMT	Friday, March 27, 2020 7:48pm GMT	0	2	0	1	0	1	1
293	Ju faleminderit ju...Zoti ju bekoft me punen qe beni	1	Friday, March 27, 2020 8:40pm GMT	Friday, March 27, 2020 7:48pm GMT	0	2	0	1	1	1	1
294	Faleminderit juve per punen qe po beni!	1	Friday, March 27, 2020 8:32pm GMT	Friday, March 27, 2020 7:48pm GMT	0	2	0	1	1	1	1
295	Ishalla ktu mbaron	2	Friday, March 27, 2020 8:26pm GMT	Friday, March 27, 2020 7:48pm GMT	0	2	0	1	1	1	1
296	Shyqyr	1	Friday, March 27, 2020 8:19pm GMT	Friday, March 27, 2020 7:48pm GMT	0	2	0	1	1	1	1
297	Shum me gezon lajmi, të gjithe se bashku munde të ja dalim..	3	Friday, March 27, 2020 8:15pm GMT	Friday, March 27, 2020 7:48pm GMT	0	2	0	1	1	1	1
298	Kjo duartrokitje eshte per mjeket dhe per sakrificen e tyre ! https://www.facebook.com/110584480561091/videos/213811896373220/	3	Friday, March 27, 2020 8:13pm GMT	Friday, March 27, 2020 7:48pm GMT	0	2	0	1	1	1	1
299	Ju lumt pêr punën që e bëni	1	Friday, March 27, 2020 8:12pm GMT	Friday, March 27, 2020 7:48pm GMT	0	2	0	1	1	1	1
300	Faliminderit per njoftime shum !! zoti ju ndihmoft	1	Friday, March 27, 2020 8:12pm GMT	Friday, March 27, 2020 7:48pm GMT	0	2	0	1	1	1	1
301	ja jan lshu pi punve mu shetit misafir jo me najt gjethkush shpi te vet	2	Friday, March 27, 2020 8:00pm GMT	Friday, March 27, 2020 7:48pm GMT	0	2	0	0	0	2	0
302	Shum proces u mir po krekojm nga qytetaret edhe pak bani durim Rrini Shpi qe te kalojm sa me let ket virus Duhet ceket se edhe nje esht i sheruar e jo veq 1 i vdekur ✋	5	Friday, March 27, 2020 7:56pm GMT	Friday, March 27, 2020 7:48pm GMT	0	2	0	1	1	0	1
303	Q. J. si po ndihesh	1	Friday, March 27, 2020 7:56pm GMT	Friday, March 27, 2020 7:48pm GMT	0	2	0	0	0	0	0
304	Ju duhet me ndermar masa me qeverin me u mar vesh per reduktim te levizjes te qytetarve vetem 1 here ne ditje edhe ata ma se shumti 2 ore mos me pas levizje te qytetarve	2	Friday, March 27, 2020 7:55pm GMT	Friday, March 27, 2020 7:48pm GMT	0	2	0	0	0	0	0
305	Me ata te stublles qka ndodhi?	0	Friday, March 27, 2020 7:52pm GMT	Friday, March 27, 2020 7:48pm GMT	0	2	0	0	0	0	0
306	Prej qetuhit e teposhte ju lutem nuk keni nevoje me i postu cdo dite: Nga data 01.02.2020 deri me 27.03.2020 në Aeroportin ndërkombëtar “Adem Jashari” si dhe në pika...................................Ju falemnderit ....E ju pershendes .	11	Friday, March 27, 2020 7:51pm GMT	Friday, March 27, 2020 7:48pm GMT	0	2	0	0	1	0	0
307	Edhe tjetra Rastet pozitive janë raste kontakti, një me vendbanim në Podujevë dhe tjetri në Prishtinë. Edhe qekjo ka nevoje me u pershkru me detajisht. Ky raste kontakti , a eshte familjar i rrethit te ngushte, apo cka. Dmth a po muni me i percjell gjurmet e perhapjes? Ne anglisht eshte tracking. A pe boni qeto a jo?	1	Saturday, March 28, 2020 7:21pm GMT	Saturday, March 28, 2020 5:27pm GMT	0	2	0	0	0	0	0
308	A bon me inskenu pak? Qeto 38 mostra te marra nga rastet ne terren, qysh po bohen , me na pershkru. A po lajmerohen personat vete kush po bohet marak, apo qysh, po ju shkoni neper shpia a cka?	1	Saturday, March 28, 2020 7:18pm GMT	Saturday, March 28, 2020 5:27pm GMT	0	2	0	0	0	0	0
309	Ju lutem te na informoni per rastet e prekura ne Prishtine, a jane izoluar familja dhe a keni informata per personat qe kane pasur kontakt me personat e infektuar a jane lajmeruar? Pasi qe Prishtina osht e madhe dhe infektimi me virusin korona osht shume me i mundshem se sa ne vendet tjera besoje!	0	Saturday, March 28, 2020 7:14pm GMT	Saturday, March 28, 2020 5:27pm GMT	0	2	0	1	0	0	0
310	Gzona me nai lajm tmir o kush	0	Saturday, March 28, 2020 6:29pm GMT	Saturday, March 28, 2020 5:27pm GMT	0	2	0	1	0	0	0
311	Kujdes kur të shkruani apo kur të lajmëroni sepse në Kinë jemi, shkarkoheni meniher, siç ishte rasti me profesionistin më të mirë Naser Ramadanin. # Kina#Kurti#	1	Saturday, March 28, 2020 6:10pm GMT	Saturday, March 28, 2020 5:27pm GMT	0	2	0	0	0	0	0
312	Qito raste qe po paraqiten neper lagje psh. Prishtines a mund te me tregon dikush a jane izlouar keto familje me qellim qe mos te shperndahet virusi?	1	Saturday, March 28, 2020 5:47pm GMT	Saturday, March 28, 2020 5:27pm GMT	0	2	0	1	0	0	0
313	Qysh nuk po jeni shume transparent , po na tusni se spo punoni qysh dhe sa duhet, po kemi bindjen se s'keni Strategji te qarte, per qato po ju parashtrojme pyetje panderprere. Me 7000 teste, vatrat e infektimit shtihen nen rrethim, edhe synim duhet me pase krej virusin me largu prej Kosoves ne afatin sa ma te shkurte. E jo synimi me qene me ul Kurben e Infektimit, to Flatten Curve of the virus. E…	2	Saturday, March 28, 2020 5:42pm GMT	Saturday, March 28, 2020 5:27pm GMT	0	2	0	0	0	0	0
314	Qe ibje kur dalin pergjigjet e mostrav qytetev tjera veq maMadh	0	Saturday, March 28, 2020 5:37pm GMT	Saturday, March 28, 2020 5:27pm GMT	0	2	0	0	0	0	0
315	rini shpi rini distanc	0	Saturday, March 28, 2020 5:31pm GMT	Saturday, March 28, 2020 5:27pm GMT	0	2	0	1	0	1	1
316	Fokusin e lajmit' kryesor pe humb kjo pjese e tekstit, po mdoket eshte e panevojshme me postu, faleminderit!Në nivel global, nga data 31 dhjetor 2019 deri më 28 mars 2020 sipas Worldometers, janë raportuar gjithsej 623.296 raste të COVID-19 dhe 28.841raste të vdekjes. Numri më madh i rasteve raportohet nga SHBA (106.258), Italia (86.498), Kina (81.394), Spanjë (72.248), Gjermani (53.340), Irani (…	27	Saturday, March 28, 2020 5:31pm GMT	Saturday, March 28, 2020 5:27pm GMT	0	2	0	0	0	0	0
317	E di qe osht antiligjore, ama kish qen mir bre krejt qita qe infektohen mi publiku spaku me inicale, qe mi dit na tjert mos kem pas kontakt eventual me keta persona.	3	Saturday, March 28, 2020 5:29pm GMT	Saturday, March 28, 2020 5:27pm GMT	0	2	0	1	0	0	0
318	Po qka jon 45mostra per ni shtet hjg aa..?	0	Sunday, March 29, 2020 10:08pm GMT	Sunday, March 29, 2020 5:28pm GMT	0	3	0	2	0	2	2
319	A ka mundesi me na tregu ne cilen lagje jane keta te Prishtines?	0	Sunday, March 29, 2020 7:14pm GMT	Sunday, March 29, 2020 5:28pm GMT	0	3	0	0	0	0	0
320	Ju faleminderit Dr Faik Hoti per informatat desha meta ba ni pytje.une jam i semur nga veshkat kam pas bllokim te veshkav para pes muajsh.nga hypertensioni a duhet un tash me mar terapin dupllo ame qat terapi qe kam qen ame rrit terapin po mendoj.	0	Sunday, March 29, 2020 7:03pm GMT	Sunday, March 29, 2020 5:28pm GMT	0	3	0	0	1	0	0
321	A. T., F. B. mos gaboni me um dal prei shpije hahaahhah	0	Sunday, March 29, 2020 6:37pm GMT	Sunday, March 29, 2020 5:28pm GMT	0	3	0	0	0	0	0
322	Ky Institut por edhe mjeket gjithandej Kosoves, po shihet qe jane pasuri kombetare. Rekomandimet e tyre duhet te jene ligj per ne.	3	Sunday, March 29, 2020 6:05pm GMT	Sunday, March 29, 2020 5:28pm GMT	0	3	0	1	0	1	1
323	A kish pas mundesi edhe lagjet ne Prishtin ti permendni, qe te jene me te informuar qytetart e Prishtines.	2	Sunday, March 29, 2020 5:59pm GMT	Sunday, March 29, 2020 5:28pm GMT	0	3	0	0	0	0	0
324	Valla pa bo testime ne mase te madhe kurgjo skeni me bo me 50 testime ne dite katastrof	1	Sunday, March 29, 2020 5:58pm GMT	Sunday, March 29, 2020 5:28pm GMT	0	3	0	2	2	2	2
325	Faqja e zeze u ba me kit far "covidi"	1	Sunday, March 29, 2020 5:40pm GMT	Sunday, March 29, 2020 5:28pm GMT	0	3	0	2	2	2	2
326	Mbane nen 100, faleminderit per punen e palodhshme.	2	Sunday, March 29, 2020 5:38pm GMT	Sunday, March 29, 2020 5:28pm GMT	0	3	0	1	1	1	1
327	Prishtina po eskalon	1	Sunday, March 29, 2020 5:33pm GMT	Sunday, March 29, 2020 5:28pm GMT	0	3	0	0	2	2	2
328	Jeni krenaria kombëtare jona!Punofshi qetë e pa pengesa!	12	Sunday, March 29, 2020 5:31pm GMT	Sunday, March 29, 2020 5:28pm GMT	0	3	0	1	1	1	1
329	1000 teste gjithsej ndërsa shtetet europiane si gjermania bejn nga 100 mij teste ne dit dhe synojn se shpejti 200 mije te tilla per dite ndersa ne per te arritur te njejtin ritem duhet te bejm 2500 teste ne dit dhe synojm 5000 cop ne dite. Jemi per te ardhuar keq se paku 50 fish me pak teste per banorë dhe mburremi se kemi menagjuar mir të shohim si do tia dalim ne fund	3	Tuesday, March 31, 2020 6:10am GMT	Monday, March 30, 2020 6:14pm GMT	0	12	0	2	0	2	2
330	Kapni more shterngoni keto masa se qysh kane fillu me nenvleresu situaten, pas nje jave mundet me u trefishu numri. Shpallni gjendje te jashtezakonshme e te izolohemi per nje muaj duke i pamundesuar virusit perhapjen edhe e mundim! Lereni inatet politike shpalleni gjendjen e jashtezakonshme se populli e peson keq!	0	Monday, March 30, 2020 9:29pm GMT	Monday, March 30, 2020 6:14pm GMT	0	12	0	2	2	0	2
331	Kryetari i yne ,na lum bafshim per ta ,dje tha corona virusin nuk e.lana.ne Mitrovice,bash qud ai u tregu i fort e trim ne interviste dje ,nashta perqendrohet prej tash ne virus e jo me nxitje per gjak .	1	Monday, March 30, 2020 9:10pm GMT	Monday, March 30, 2020 6:14pm GMT	0	12	0	2	0	0	0
332	Me shume testeeeee	0	Monday, March 30, 2020 8:47pm GMT	Monday, March 30, 2020 6:14pm GMT	0	12	0	1	0	0	0
333	Hyna me pa ne internet se vendet tjera a po aplikojne publikimin e emrave te te infektuarve dhe e gjeta kete material, per qytetin Konjiq, ne Bosnje: "Općina Konjic danas je objavila spisak imena svih osoba koje su u ovom gradu oboljele od infekcije COVID-19, osobe koje su u samoizolaciji, osobe koje su bile u kontaktu sa oboljelim...Objavljene su i njihove adrese."Prema preporuci Štaba civilne z…	0	Monday, March 30, 2020 8:39pm GMT	Monday, March 30, 2020 6:14pm GMT	0	12	0	0	0	0	0
334	O. R.i kqyre direkt hahaha	1	Monday, March 30, 2020 8:25pm GMT	Monday, March 30, 2020 6:14pm GMT	0	12	0	0	0	0	0
335	Ju flmm ne kete te dhenaDr Xhevat JakupiTe uroj shendet pune te mbar	0	Monday, March 30, 2020 8:20pm GMT	Monday, March 30, 2020 6:14pm GMT	0	12	0	1	1	1	1
336	veq ekeni qit 1 rast mitrovic e kty portalet tu shkru ska mitrovic cekne ku na per 2 raste per dim mitrovic veri	0	Monday, March 30, 2020 8:13pm GMT	Monday, March 30, 2020 6:14pm GMT	0	12	0	0	0	0	0
337	Ky rastI ne Mitrovice a ka mundesi ju me tregu sakt se cilen pjes eshte.sepse tash kan fillu spekulimet se Ky rast eshte ne pjesen veriore te Mitrovices ??	0	Monday, March 30, 2020 8:12pm GMT	Monday, March 30, 2020 6:14pm GMT	0	12	0	0	0	0	0
338	ceke aty mitrovica jugut a mitrovica veriut deshtaka	0	Monday, March 30, 2020 8:12pm GMT	Monday, March 30, 2020 6:14pm GMT	0	12	0	2	0	0	0
339	Ju qe i publikoni te dhanat cekne mir ne venbanime e jo nje nga mitrovica a rasti eshte pjesen veriore mos boni panika pa pas nevoj	0	Monday, March 30, 2020 7:43pm GMT	Monday, March 30, 2020 6:14pm GMT	0	12	0	0	0	0	0
340	Kallxoni Lumirit qe jemi 1 jave ma vone se shqiperia me paraqitjen e rastit te pare, se dje rrahke gjoks. Edi i ka masat ma te mira sesa qeveria jone, shumë te lehta masat dhe me kto levizje pas nje jave do jemi shume keq..respekt ju dhe stafit shendetsor.	1	Monday, March 30, 2020 7:42pm GMT	Monday, March 30, 2020 6:14pm GMT	0	12	0	0	1	0	0
341	Nuk e kam per qellim te bej analiza por mendoj qe eshte me i madh numri i te infektuarve. Po te beheshin me shume teste rezultatet do te ishin me zhgenjyese. Shume me pozitive per ndaljen e pandemise do te ishte sikur te publikoheshin emrat e te infektuarve ose se paku edhe rrugen apo ndertesen nga e cila jane. Ju lutem, nuk eshte turp qe dikush te jete i infektuar, turp eshte te mbahet fshehte e…	24	Monday, March 30, 2020 7:20pm GMT	Monday, March 30, 2020 6:14pm GMT	0	12	0	1	0	0	0
342	Meqe t’gjitha po dalin raste kontakti, mos kish qene me mire me ju be testet ju menjihere cdokuj qe kta kane taku (paten e s’paten simptoma), qe mos me leju me vazhdu infektimi i tjereve?	2	Monday, March 30, 2020 7:19pm GMT	Monday, March 30, 2020 6:14pm GMT	0	12	0	1	0	0	0
343	Qysh po e shoh ne media nuk jon krejt raste kontakti, paska edhe raste te importuara.	0	Monday, March 30, 2020 7:16pm GMT	Monday, March 30, 2020 6:14pm GMT	0	12	0	0	0	0	0
344	Komplet malisheven e kisha izolu se veq qka po dalin fresh e ma fresh rastet se krejt malisheves ja pajtem sherrin	6	Monday, March 30, 2020 7:03pm GMT	Monday, March 30, 2020 6:14pm GMT	0	12	0	2	0	0	0
345	Dmth mungesa e testimeve te lene me menduar se situata eshte nen kontrollë. Në rastet kur te infektiarit vinin nga pjesa rurale atehere i gjithe fshait ne karantinè. Po ne Prishtinë, po ne ndertesa kolektive si di menaxhohet. A eshte ne rregull qe as hyrja mos te jete e informuar. Te pakten testoni te gjithe banoret e nderteses, te gjithe se paku kane shfrytezuar te njetat shkalle, lifte e edhe m…	8	Monday, March 30, 2020 6:54pm GMT	Monday, March 30, 2020 6:14pm GMT	0	12	0	0	0	0	0
346	Nuk e kuptoj pse nuk mirren masa te jashtezakonshme si me ShqiperiQe vetem nje person ne familje mundet me dal me ble gjera per familjeTe ishin marr keto masa me heret kishte qrn me mireJu lutem merrni masa	1	Monday, March 30, 2020 6:50pm GMT	Monday, March 30, 2020 6:14pm GMT	0	12	0	0	0	0	0
347	dmth edhe ne Mitrovic 1 rast ne jug a ne veri	0	Monday, March 30, 2020 6:40pm GMT	Monday, March 30, 2020 6:14pm GMT	0	12	0	0	0	0	0
348	Sherim sa me te shpejt in shaa allah	0	Monday, March 30, 2020 6:39pm GMT	Monday, March 30, 2020 6:14pm GMT	0	12	0	1	1	1	1
349	un për veti kam than ma shum asht nifar panik për popull .kurr nuk jam tut as që tutem por mos të mirrent kjo ministri me rrena se plaku 82 vjeqar nuk ka vdek nga koronavirusi mos tē mirren me rrena.	2	Monday, March 30, 2020 6:38pm GMT	Monday, March 30, 2020 6:14pm GMT	0	12	0	2	0	2	2
350	Kah u ba rast kontakti ne mitrovic. Deri tani nuk kishte asnje rast	0	Monday, March 30, 2020 6:36pm GMT	Monday, March 30, 2020 6:14pm GMT	0	12	0	0	0	0	0
351	A po dihet ende në cilen lagje ne Mitrovicë	0	Monday, March 30, 2020 6:35pm GMT	Monday, March 30, 2020 6:14pm GMT	0	12	0	0	0	0	0
352	A. T. MITROVICE	0	Monday, March 30, 2020 6:30pm GMT	Monday, March 30, 2020 6:14pm GMT	0	12	0	0	0	0	0
353	Edhe sa vazhdo kjo epidemi ??? A di kush ajooooo	0	Monday, March 30, 2020 6:30pm GMT	Monday, March 30, 2020 6:14pm GMT	0	12	0	0	0	0	0
354	a neMitrovicen veriore a ne jug qe ka mundesi me na tregu	1	Monday, March 30, 2020 6:30pm GMT	Monday, March 30, 2020 6:14pm GMT	0	12	0	0	0	0	0
355	Mitrovicën Veriore koka . Pa Panik :)	1	Monday, March 30, 2020 6:29pm GMT	Monday, March 30, 2020 6:14pm GMT	0	12	0	0	0	1	0
356	A ka mundësi me e dit ky rasti në Kamenicë prej nga ka ardh?	0	Monday, March 30, 2020 6:29pm GMT	Monday, March 30, 2020 6:14pm GMT	0	12	0	0	0	0	0
357	Auuu sa shume ! Me falni a jane ne shtepi keta dhe a jane me simptome te renda a me te lehta ??? Keshto do ndodh kur skemi kujdes - e kur qeveria ka pune tjera e jo te merret me kujdes ! Dje ne parkun MAL te Arberia ne Prishtine ka pasur minimumi 100 veta duke bere qef .....asnje polic asnje kontroll !!!! Pa pasur kujdes te rrepte si ne Shqiperi e vende tjera eshte e KOT	4	Monday, March 30, 2020 6:27pm GMT	Monday, March 30, 2020 6:14pm GMT	0	12	0	2	0	2	2
358	Edhe dy jav apo	0	Monday, March 30, 2020 6:27pm GMT	Monday, March 30, 2020 6:14pm GMT	0	12	0	0	0	0	0
359	Gj. Gj., N. Zh. keni kujdes se paska ardh nfush kosov hahahahaha	1	Monday, March 30, 2020 6:24pm GMT	Monday, March 30, 2020 6:14pm GMT	0	12	0	0	0	0	0
360	ALLAHU Na Ndihmoft e na largoft kit virus me Fuqin e tij e njerzve qe jan me ket virus per fat te keq ju deshiroj Sherim sa me te shpejt.E xhith Stafit Shendetsor te Kosoves Inshalla ALLAHU i Ruan dhe i Ndihom ne Punen qe Bejn RESPEKT.	2	Monday, March 30, 2020 6:22pm GMT	Monday, March 30, 2020 6:14pm GMT	0	12	0	1	1	1	1
361	Shtine edhe prishtinen ne karantin mos bani hajgare xhemilja ne maxhe	1	Monday, March 30, 2020 6:22pm GMT	Monday, March 30, 2020 6:14pm GMT	0	12	0	2	0	0	0
362	Ju lutem tregoni lagjet ne Prishtine, te mirren masat edhe per dezinfektimin e objekteve pasi qe shume objekte nuk jane dezinfektuar.	6	Monday, March 30, 2020 6:21pm GMT	Monday, March 30, 2020 6:14pm GMT	0	12	0	1	0	0	0
363	S. T. na erdh Mitrovicë	1	Monday, March 30, 2020 6:21pm GMT	Monday, March 30, 2020 6:14pm GMT	0	12	0	0	0	0	0
364	I brengosur pse tash nuk po i publikoni numrin e thirrjeve.	2	Monday, March 30, 2020 6:20pm GMT	Monday, March 30, 2020 6:14pm GMT	0	12	0	0	0	0	0
365	Zoti ju ndihmoft te infektuarve , zoti i rujt tgjith popullin , zoti ju ruajt personel shendetsor	2	Monday, March 30, 2020 6:18pm GMT	Monday, March 30, 2020 6:14pm GMT	0	12	0	1	1	1	1
366	Falemnderit,Zoti ju ruajt dhe ju shtofte forcen,juve qe po luftoni kunder ketij virusi per te shoetuar jete njerezish,Ju lumte,Respekti ju takon juve mantelbardheve ne rradhe te pare dhe te tjereve ,qe po kujdesen te mos na mungoj asgje!	0	Wednesday, April 1, 2020 9:24pm GMT	Tuesday, March 31, 2020 5:59pm GMT	0	4	5	1	1	1	1
367	E kam nje pytje, pse nuk i keni testu komplet punetoret e QKUK-s per covid-19 mbasi jan me te rrezikuar edhe mi dergu ne izolim ata qe dalin pozitiv?	0	Wednesday, April 1, 2020 8:41am GMT	Tuesday, March 31, 2020 5:59pm GMT	0	4	5	0	0	0	0
368	Respekte perkushtimit	0	Tuesday, March 31, 2020 8:30pm GMT	Tuesday, March 31, 2020 5:59pm GMT	0	4	5	1	1	1	1
369	Ju lumtë, jeni për shembull	0	Tuesday, March 31, 2020 7:35pm GMT	Tuesday, March 31, 2020 5:59pm GMT	0	4	5	1	1	1	1
370	ELHAMDULILAH ALLAHU Ju SHPERBLEFT Te Xhith Stafin Shendetsor.Dhe shpresoj qe mos te kemi më pacientë me virus e ata qe jan ju deshiroj me Ndihmen e ZOTIT qe te ken sherim sa me te Shpejt.	1	Tuesday, March 31, 2020 7:20pm GMT	Tuesday, March 31, 2020 5:59pm GMT	0	4	5	1	1	1	1
371	Ne cilin fshat te malisheves eshte i infektuni a po eshte i malisheves ? se malisheva i ka 43 fshatra e duhet me dit cili se mo dal e me e infektu krejt prej nje fshati	0	Tuesday, March 31, 2020 6:41pm GMT	Tuesday, March 31, 2020 5:59pm GMT	0	4	5	0	0	0	0
372	Do te thot se jan 107 mbasi 5 te sheruar, por e kutpoj edhe numrin 112 se eshte i pergjithshem, dhasht zoti qe ti ndegjojme per dite kesi lajme, me më shume te sheruar se sa te infektuar	0	Tuesday, March 31, 2020 6:32pm GMT	Tuesday, March 31, 2020 5:59pm GMT	0	4	5	1	1	1	1
373	Ju lumte	0	Tuesday, March 31, 2020 6:30pm GMT	Tuesday, March 31, 2020 5:59pm GMT	0	4	5	1	1	1	1
374	Ju lumt për punën qi boni sindhe për saktësin në info ndaj qytetarve	0	Tuesday, March 31, 2020 6:25pm GMT	Tuesday, March 31, 2020 5:59pm GMT	0	4	5	1	1	1	1
375	Lajm i mire sot! Ju lumte te gjitheve qe jane te perfshire ne kete 'lufte'! Tash per tash rezultati Corona 112 : 5 Populli, kryesorja ja kemi nis me kundersulmet. Shpresoj te kemi sa me shpesh lajme te ketilla...	3	Tuesday, March 31, 2020 6:25pm GMT	Tuesday, March 31, 2020 5:59pm GMT	0	4	5	1	1	1	1
376	A ka mundsi me na shpjegu si po sherohen more disa kur asnje ne bote spo i gjejn ilaq spo e kuptojm kete thenje	0	Tuesday, March 31, 2020 6:22pm GMT	Tuesday, March 31, 2020 5:59pm GMT	0	4	5	0	0	0	0
377	Ju lumtë!	0	Tuesday, March 31, 2020 6:20pm GMT	Tuesday, March 31, 2020 5:59pm GMT	0	4	5	1	1	1	1
378	Ju lumt për përkushtimin dhe për punën e pa lodhshme!!	0	Tuesday, March 31, 2020 6:18pm GMT	Tuesday, March 31, 2020 5:59pm GMT	0	4	5	1	1	1	1
379	Elhamdulilah ☝️, sherim të shpejt tëgjithve.	1	Tuesday, March 31, 2020 6:16pm GMT	Tuesday, March 31, 2020 5:59pm GMT	0	4	5	1	1	1	1
380	! Bravo ekipet e IKShP per punen e shkelqyeshme dhe perkushtimin!	2	Tuesday, March 31, 2020 6:15pm GMT	Tuesday, March 31, 2020 5:59pm GMT	0	4	5	1	1	1	1
381	Elhamdulilah ,Falenderimi i Takoft All-llahut Fuqiplotë,Pastaj Doktorrëve Profesional qe i posedon ky Vendë i joni Zoti ju shpërbleftë per kontributin e jashtëzakonshum ,In Sha All-llah sa ma shpejt kalon kjo sprovë .Amin	10	Tuesday, March 31, 2020 6:12pm GMT	Tuesday, March 31, 2020 5:59pm GMT	0	4	5	1	1	1	1
382	Hylija Mustafa	1	Tuesday, March 31, 2020 6:09pm GMT	Tuesday, March 31, 2020 5:59pm GMT	0	4	5	0	0	0	0
383	Sa eshte numri total i sheruarve me kta sontshit a ka mundesi me na tregu	0	Tuesday, March 31, 2020 6:04pm GMT	Tuesday, March 31, 2020 5:59pm GMT	0	4	5	0	0	0	0
384	Mosha e te sheruarve cila eshte?	3	Tuesday, March 31, 2020 6:02pm GMT	Tuesday, March 31, 2020 5:59pm GMT	0	4	5	0	0	0	0
385	Elhamdulilaah	1	Tuesday, March 31, 2020 6:02pm GMT	Tuesday, March 31, 2020 5:59pm GMT	0	4	5	1	1	1	1
386	Presim sa me shume keso lajmesh qe te e thyejme gjendjen depresive te kaluar keto dite!Ju lumte te gjitheve qe po e beni te pamunduren qe te e kalojme kete situate sa me mire dhe me sa me pak pasoja In shaa ALLAH!	8	Tuesday, March 31, 2020 6:01pm GMT	Tuesday, March 31, 2020 5:59pm GMT	0	4	5	1	1	1	1
387	Noten 10 e keni respekte per punen e palodhshme ju bashke me ministrin vitia	3	Tuesday, March 31, 2020 6:01pm GMT	Tuesday, March 31, 2020 5:59pm GMT	0	4	5	1	1	1	1
388	Nese nuk ndalohen te gjitha hyrjet nga jashte, ne asnje mynyre te mos lejohen te hyjne ne vend, deri sa situata te qetesohet ne nivel global vaj halli per ne ketu.Te gjitha pikat kufitare mire te kontrolluara, aeropirti vetem per qellime shteterore, perndryshe, s keni bere asgje! Vetem sa kjo pandemi do te prolongohet. Dhe dikur pa dashje situata del jasht kontrollit!!.Prandaj kufijt Bllok, trajt…	1	Thursday, April 2, 2020 5:38am GMT	Wednesday, April 1, 2020 6:12pm GMT	0	13	4	0	0	0	0
389	Support please, #MinistriArbenVITIA Miré se vini né group! linkuhttps://www.facebook.com/groups/2793713220756051/ Faleminderit!	1	Wednesday, April 1, 2020 8:49pm GMT	Wednesday, April 1, 2020 6:12pm GMT	0	13	4	0	0	0	0
390	Kishte me qenë mir që të bëhet një Tabel me Emra të Qyteteve Fshatrave dhe numri i të prekurve në çdo qytet.	1	Wednesday, April 1, 2020 7:24pm GMT	Wednesday, April 1, 2020 6:12pm GMT	0	13	4	1	0	0	0
391	TESTEEEE OOO TESTE BENI DEJ N300	0	Wednesday, April 1, 2020 7:18pm GMT	Wednesday, April 1, 2020 6:12pm GMT	0	13	4	0	0	0	0
392	A dihet.se deri kur kshtu don me shku me karantin edhe 1 muj 2 muj bile perafersisht me i.kallxu popullates flm	2	Wednesday, April 1, 2020 7:12pm GMT	Wednesday, April 1, 2020 6:12pm GMT	0	13	4	0	0	0	0
393	A mundet dikush me ma spjegu, pse personat e sheruar perseri llogariten ne shumen totale te te infektuarve? „Nqoftse nje njeri eshte sheruar ai nuk duhet te llogaritet metej, apo nuk jane duke u sheruar eshte vetem per reklamacion?	0	Wednesday, April 1, 2020 7:07pm GMT	Wednesday, April 1, 2020 6:12pm GMT	0	13	4	0	0	0	0
394	Në këtë angazhim shembullor tuajin,i lutemi zotit dhe qytetarève për shëndetin e krejt personelit mjekësor që është i angazhuar në këtë mision!!!	0	Wednesday, April 1, 2020 7:01pm GMT	Wednesday, April 1, 2020 6:12pm GMT	0	13	4	1	1	1	1
395	Ju lumtë!	0	Wednesday, April 1, 2020 6:45pm GMT	Wednesday, April 1, 2020 6:12pm GMT	0	13	4	1	1	1	1
396	I. Z. pse Topanica 12 e Koretini asnjo a?pse?nuk eshte veq Koretini eshte edhe Busavata,Rubovci,Karaqeva kto vatra te ...	2	Wednesday, April 1, 2020 6:36pm GMT	Wednesday, April 1, 2020 6:12pm GMT	0	13	4	0	0	0	0
397	Jo demoralizim por motivim, ju jeni heronjët e gjall, jeni shpresë per te gjitha moshat, respekt pa fund... pune te palodhur !	1	Wednesday, April 1, 2020 6:32pm GMT	Wednesday, April 1, 2020 6:12pm GMT	0	13	4	1	1	1	1
398	B. M. lajmi i dites!	0	Wednesday, April 1, 2020 6:30pm GMT	Wednesday, April 1, 2020 6:12pm GMT	0	13	4	1	0	0	0
399	Ju pergezoj per punen e pa lodhshme. Allahu ju rujt gjithe atyre qe po kontribojne ne parandalm te virusit dhe sherim te pacienteve.	0	Wednesday, April 1, 2020 6:28pm GMT	Wednesday, April 1, 2020 6:12pm GMT	0	13	4	1	1	1	1
400	Bravo ne ja dalim ishallah	0	Wednesday, April 1, 2020 6:25pm GMT	Wednesday, April 1, 2020 6:12pm GMT	0	13	4	1	1	1	1
401	Falemnderit shume per punen e mire qe po beni dhe e dijme qe jeni ne presion te punes, por do te ishte mire qe zyrtarit qe i shkruan njoftimet t'i thoni qe shkrimet qe i plasoni ne faqen e facebook-ut jane konfuze. Me konkretisht, nevojitet riorganizim i tekstit, pra kur fillohet njoftimi per te sheruarit duhet te perfundohet dhe pastaj te kalohet tek te infektuarit e rinj. Ajo qe po beni ju esht…	5	Wednesday, April 1, 2020 6:25pm GMT	Wednesday, April 1, 2020 6:12pm GMT	0	13	4	1	0	0	0
402	F. M. hallashtisu me topanic mo boco Faton F. Hasani ruju pi lentit	0	Wednesday, April 1, 2020 6:24pm GMT	Wednesday, April 1, 2020 6:12pm GMT	0	13	4	0	0	0	0
403	Krejt kan me u sheru me emer t Zotit, edhe ishalla sa ma pak ose hiq raste te reja,veq ka qen mir keta qe po sherohen te zbret shifra e te infektuarve per aq persona sa po sherohen.	1	Wednesday, April 1, 2020 6:24pm GMT	Wednesday, April 1, 2020 6:12pm GMT	0	13	4	1	1	1	1
404	Topanica koka hi furishem pom doket po dojka me mar kryesimin e liges	1	Wednesday, April 1, 2020 6:18pm GMT	Wednesday, April 1, 2020 6:12pm GMT	0	13	4	0	0	0	0
405	Rritni testimet ka 200 dit a mashum osht e vetmja menyr hera par qe keni bo 100+ Testime ka dal 13 raste te infektun jo me 40-50 raste se nrm qe dalin 3-4 te infektun	6	Wednesday, April 1, 2020 6:17pm GMT	Wednesday, April 1, 2020 6:12pm GMT	0	13	4	0	0	0	0
406	1 prilli sot sju besoj	5	Wednesday, April 1, 2020 6:15pm GMT	Wednesday, April 1, 2020 6:12pm GMT	0	13	4	2	0	0	0
407	mashallah allahu na ndihmoft	0	Wednesday, April 1, 2020 6:15pm GMT	Wednesday, April 1, 2020 6:12pm GMT	0	13	4	1	1	1	1
408	Ka dy dite qe po jeni pak te qarte ne tekst. Mire do ishte te jete titulli sot 13 raste te reja pozitive dhe 4 te sheruar .	30	Wednesday, April 1, 2020 6:14pm GMT	Wednesday, April 1, 2020 6:12pm GMT	0	13	4	0	0	0	0
409	Falemnderit per informimin e vazhdueshem, sidomos per lajmin e mire! Suksese ne punen tuaj sa te pergjegjeshme aq e rezikshme edhe per shendetin tuaj, ne vazhdojme te rrespektojme plotesisht udhezimet tua ptofesionale duke qendru ne shtepi, por brengosem per te tjeret te cilet vazhdojne te levizin pa nevoje dhe duke mos bere perpjekje te zbatojne udhezimet...	0	Thursday, April 2, 2020 11:24pm GMT	Thursday, April 2, 2020 6:24pm GMT	0	0	0	1	1	1	1
410	Suksese. Per stfin te mrekullueshem..	0	Thursday, April 2, 2020 10:04pm GMT	Thursday, April 2, 2020 6:24pm GMT	0	0	0	1	1	1	1
411	un spo muj me kuptu qita 118 raste a jon nklinik infektive a jon mostra nteren ? edhe qato testime ma heret a hin bashk me qito 118 a jo	0	Thursday, April 2, 2020 8:35pm GMT	Thursday, April 2, 2020 6:24pm GMT	0	0	0	0	0	0	0
412	Asnje rast ? E rasti I Korishes sot ? Pse u fut ne karantin Korisha sot ?	0	Thursday, April 2, 2020 8:25pm GMT	Thursday, April 2, 2020 6:24pm GMT	0	0	0	0	0	0	0
413	Dhasht Zoti te mos ket asnje rast ne ditet e ardhshme.	1	Thursday, April 2, 2020 8:08pm GMT	Thursday, April 2, 2020 6:24pm GMT	0	0	0	1	1	1	1
414	Ishalla asnjë tjetër	1	Thursday, April 2, 2020 7:58pm GMT	Thursday, April 2, 2020 6:24pm GMT	0	0	0	1	1	1	1
415	Bravo bravo bravo	0	Thursday, April 2, 2020 7:48pm GMT	Thursday, April 2, 2020 6:24pm GMT	0	0	0	1	1	1	1
416	Shpresoj qe mos te keqperdorin qytetaret me dalje se zakonisht kur ka kesi lajme te mira te nesermen po keqperdoret me dalje masive !!! Bojeni nje apel lidhje me kete ju lutem !! Te rrime ne shpi sepse virusi ike ma shpejt !	0	Thursday, April 2, 2020 7:48pm GMT	Thursday, April 2, 2020 6:24pm GMT	0	0	0	1	0	0	0
417	Fokusi ynë sidomos i organeve gjegjese, duhet te jete ne ata te cilet tash e tutje kthehen me ose pa deshire...n vend aty duhet pasur shume kujdes, sepse vonohemi.....dhe pasojat mund te jen katastrofale!!!	1	Thursday, April 2, 2020 7:47pm GMT	Thursday, April 2, 2020 6:24pm GMT	0	0	0	0	0	0	0
418	Edhe pse ndoshta jan pak raste testimi 118 prap kjo shpresoj eshte shenje e mire pra nder 118 njerz te dyshuar nuk ka asnje pozitiv	0	Thursday, April 2, 2020 7:46pm GMT	Thursday, April 2, 2020 6:24pm GMT	0	0	0	0	0	1	0
419	Lajm Briliant, Te kemi durim dhe përgjegjësi, te jemi te ndergjegjshëm dhe patjeter se do te kemi rezultat te mrekullueshem......*	1	Thursday, April 2, 2020 7:40pm GMT	Thursday, April 2, 2020 6:24pm GMT	0	0	0	1	1	1	1
420	duhet mashum me bo testa	0	Thursday, April 2, 2020 7:33pm GMT	Thursday, April 2, 2020 6:24pm GMT	0	0	0	0	0	0	0
421	ishala mos me pas as njo mo kur	0	Thursday, April 2, 2020 7:32pm GMT	Thursday, April 2, 2020 6:24pm GMT	0	0	0	1	1	1	1
422	H. F. sa mir	0	Thursday, April 2, 2020 7:24pm GMT	Thursday, April 2, 2020 6:24pm GMT	0	0	0	1	1	1	1
423	Shyqyr Allaha inshlla tash e tutje dalin vetum negativ	0	Thursday, April 2, 2020 7:21pm GMT	Thursday, April 2, 2020 6:24pm GMT	0	0	0	1	1	1	1
424	Do zoti ma as edhe njo ishalla	0	Thursday, April 2, 2020 7:15pm GMT	Thursday, April 2, 2020 6:24pm GMT	0	0	0	1	1	1	1
425	Per te qene nje hap para ndoshta eshte mire me fillu me be me shume testime asimptomatike!	0	Thursday, April 2, 2020 7:05pm GMT	Thursday, April 2, 2020 6:24pm GMT	0	0	0	0	0	0	0
426	Respekt.	1	Thursday, April 2, 2020 6:49pm GMT	Thursday, April 2, 2020 6:24pm GMT	0	0	0	1	1	1	1
427	Lajm i Mir	0	Thursday, April 2, 2020 6:48pm GMT	Thursday, April 2, 2020 6:24pm GMT	0	0	0	1	1	1	1
428	Sot 1 rast e kemi pozitiv nga Korisha e Prizrenit ne testimin e par ndersa te dytin asnje..pra e Kemi nje rast nuk eshte se sot ska asnje rast..por eshte pozitive rezultati i testimit te dyte qe ska asnje rast ...andaj tek postimi i dyte meqense ka te beje me rezultatet nga mostrat e testimt te dyte hiqeni rastin pozitiv pasi ska te beje me mostrat e kryera ne testimin e dyte por te parin.Shpreso…	2	Thursday, April 2, 2020 6:45pm GMT	Thursday, April 2, 2020 6:24pm GMT	0	0	0	0	0	0	0
429	Faleminderit per keto lajme te mira	0	Thursday, April 2, 2020 6:45pm GMT	Thursday, April 2, 2020 6:24pm GMT	0	0	0	1	1	1	1
430	Inshalla don zoti t mos ket as ni rast mo ne kosov	0	Thursday, April 2, 2020 6:43pm GMT	Thursday, April 2, 2020 6:24pm GMT	0	0	0	1	1	1	1
431	Hade shyqyr prej allahit	1	Thursday, April 2, 2020 6:40pm GMT	Thursday, April 2, 2020 6:24pm GMT	0	0	0	1	1	1	1
432	Mrekulli	0	Thursday, April 2, 2020 6:37pm GMT	Thursday, April 2, 2020 6:24pm GMT	0	0	0	1	1	1	1
433	Faleminderit ,lajm shume i mire ,ju lumte per punen qe beni	2	Thursday, April 2, 2020 6:35pm GMT	Thursday, April 2, 2020 6:24pm GMT	0	0	0	1	1	1	1
434	Allah shyqyr	0	Thursday, April 2, 2020 6:35pm GMT	Thursday, April 2, 2020 6:24pm GMT	0	0	0	1	1	1	1
435	Lajm i mir.	0	Thursday, April 2, 2020 6:34pm GMT	Thursday, April 2, 2020 6:24pm GMT	0	0	0	1	1	1	1
436	Elhamdulilah super lajm Faliminderimi i takon allahut , Allahu ju shperbleft per punen e lodhjen tuaj . Lutemi per ju dhe tgjith shqiptaret e boten ta kalojm edhe kete pandemi ..	0	Thursday, April 2, 2020 6:34pm GMT	Thursday, April 2, 2020 6:24pm GMT	0	0	0	1	1	1	1
437	Me gjithë respektin për punën tuaj te palodheshme dhe shum te qmuar,ju duheni me ba shum ma shum testet sepse ky nr qe ju po e prezentoni une dyshoj se munetet te jet shum fish ma i madh.Respekt per ju	2	Thursday, April 2, 2020 6:33pm GMT	Thursday, April 2, 2020 6:24pm GMT	0	0	0	1	1	1	1
438	A e kemi arritur Pikun e pandemise si Kosoves??Ne qoftese jo kurr e arrijme, dhe kur pritni te filloj gjendja te normalizohet nga praktikat e vendeve tjera po flas???Faleminderit ne raste te pergjigjes dhe ju deshiroje pune te mbare.	1	Thursday, April 2, 2020 6:33pm GMT	Thursday, April 2, 2020 6:24pm GMT	0	0	0	1	1	0	1
439	Bravoo hajde ishallah don allahu me rahmetin e tij me largu kit virus	2	Thursday, April 2, 2020 6:32pm GMT	Thursday, April 2, 2020 6:24pm GMT	0	0	0	1	1	1	1
440	Zot runa	0	Thursday, April 2, 2020 6:31pm GMT	Thursday, April 2, 2020 6:24pm GMT	0	0	0	1	0	1	1
441	Elahmdulilah ju lumt per pune e pa lodhur qe jeni dukue e ber Respekt	0	Thursday, April 2, 2020 6:31pm GMT	Thursday, April 2, 2020 6:24pm GMT	0	0	0	1	1	1	1
442	A po mirret dikush me personat qe kane qene ne europe e me larg dhe pastaj kane hyre ne RKS. ilegalisht, rreziku me i madhe do te paraqitet nga ata persona sepse mund te jene shumica me virus dhe pastaj shperndahet shpejte ne popullate!	16	Thursday, April 2, 2020 6:30pm GMT	Thursday, April 2, 2020 6:24pm GMT	0	0	0	0	0	0	0
443	inshAllah vazhdon kshtu	0	Thursday, April 2, 2020 6:30pm GMT	Thursday, April 2, 2020 6:24pm GMT	0	0	0	1	1	1	1
444	ishalla qeshtu per dit e keni	0	Thursday, April 2, 2020 6:29pm GMT	Thursday, April 2, 2020 6:24pm GMT	0	0	0	1	1	1	1
445	Elahmdulilah dhasht Allahu sa ma shpejt edhe te semurit tan te sherohen	1	Thursday, April 2, 2020 6:28pm GMT	Thursday, April 2, 2020 6:24pm GMT	0	0	0	1	1	1	1
446	Ju lumt per punen qe po e beni...Zoti ju rujt!	1	Friday, April 3, 2020 7:45pm GMT	Friday, April 3, 2020 6:12pm GMT	0	6	6	1	1	1	1
447	qysh bre nje her than spo gjendet ilaqi e tash te sheruar?? tash dyshimet jon, ky virus si dhoj gripi qe sherohet ?? pom doket veq na kan mshel bizniset e jena mshel PALIDHJEEE.	1	Friday, April 3, 2020 6:47pm GMT	Friday, April 3, 2020 6:12pm GMT	0	6	6	2	2	2	2
448	allahj hajer e baft inshallah Amin	0	Friday, April 3, 2020 6:33pm GMT	Friday, April 3, 2020 6:12pm GMT	0	6	6	1	1	1	1
449	Te gjith nga peja auuu paska plas shperthimi ne pej nuk jun ru hiq tash aty kame kan vatra e virusit	0	Friday, April 3, 2020 6:29pm GMT	Friday, April 3, 2020 6:12pm GMT	0	6	6	0	0	0	0
450	Ky i fundit qe eshte i/e karantinuar ciles komune i takon???	5	Friday, April 3, 2020 6:27pm GMT	Friday, April 3, 2020 6:12pm GMT	0	6	6	0	0	0	0
451	Nuk po tregoni per mjekun ne Pz, rezulltati i ti qfare eshte, tregoni ju lutem, perndryshe keni pergezime dhe perkrahje per punen qe jeni duke bere,	0	Friday, April 3, 2020 6:21pm GMT	Friday, April 3, 2020 6:12pm GMT	0	6	6	0	1	1	1
452	Qeky me vendbanim ne Peje a osht qytet apo fshat diku kallxoni ma konkret	0	Friday, April 3, 2020 6:20pm GMT	Friday, April 3, 2020 6:12pm GMT	0	6	6	0	0	0	0
453	Bravo per punen që po bëni	0	Friday, April 3, 2020 6:18pm GMT	Friday, April 3, 2020 6:12pm GMT	0	6	6	1	1	1	1
454	Qikjo e karantinuar qfar komune esht qitne emrin e qytetit mos i merrni qfa njerzit kallxoni ta dim prej kujna mu rujt nxncnnc	5	Friday, April 3, 2020 6:17pm GMT	Friday, April 3, 2020 6:12pm GMT	0	6	6	0	0	0	0
455	Fallllll zotit falminderit per mjek motrat eh bojm Sherbimin me zmre Edhe pasteutin duhet mu kön gjith boten Edhe keshtu do kalonnnnnn pestin Verusin nga Bota me ndimmmmm te Juaj zotit	0	Sunday, April 5, 2020 11:46pm GMT	Saturday, April 4, 2020 7:32pm GMT	0	5	7	1	0	1	1
456	Pse personat i shtini ne liste me personat qe sjan sheru akoma?ata duhet mi hek prej nr t pergjithshem t pacientave te infektun.Ata te sherumt nuk duhet mi listu mo.Veq shifren sa kan met me u sheru.	1	Sunday, April 5, 2020 3:39pm GMT	Saturday, April 4, 2020 7:32pm GMT	0	5	7	0	0	0	0
457	Respekt per ikshpk si dhe per stafin mjekesor	0	Sunday, April 5, 2020 1:57pm GMT	Saturday, April 4, 2020 7:32pm GMT	0	5	7	1	1	1	1
458	Me shume testeGjysmen pi beni ne konvikte okej por ata skan kontakt me popullBeni 300 teste ne dite	0	Sunday, April 5, 2020 11:19am GMT	Saturday, April 4, 2020 7:32pm GMT	0	5	7	0	0	0	0
459	Shërim të shpejt gjithëve	0	Sunday, April 5, 2020 7:15am GMT	Saturday, April 4, 2020 7:32pm GMT	0	5	7	1	1	1	1
460	Jue lumetè père pune e juve e gjithè stafinè!	1	Saturday, April 4, 2020 11:18pm GMT	Saturday, April 4, 2020 7:32pm GMT	0	5	7	1	1	1	1
461	Respekt !!	0	Saturday, April 4, 2020 10:45pm GMT	Saturday, April 4, 2020 7:32pm GMT	0	5	7	1	1	1	1
462	Respekt	0	Saturday, April 4, 2020 10:12pm GMT	Saturday, April 4, 2020 7:32pm GMT	0	5	7	1	1	1	1
463	Ju lumtë për punën minister z Arben Vitia	0	Saturday, April 4, 2020 9:46pm GMT	Saturday, April 4, 2020 7:32pm GMT	0	5	7	1	1	1	1
464	Ju lutem publikoni te dhenat edhe ne nivel global si me heret qe keni bere ?	1	Saturday, April 4, 2020 9:27pm GMT	Saturday, April 4, 2020 7:32pm GMT	0	5	7	0	0	0	0
465	Ju lumtë mjekeve tonë , është punë e vlerësuar edhe nga Zoti dhe nga njerëzimi !	1	Saturday, April 4, 2020 9:03pm GMT	Saturday, April 4, 2020 7:32pm GMT	0	5	7	1	1	1	1
466	Nuk eshte Etike edin shteti Edhe e mbikqyre me mir.	0	Saturday, April 4, 2020 8:58pm GMT	Saturday, April 4, 2020 7:32pm GMT	0	5	7	0	0	0	0
467	shum thjesht ri shpi asgje mateper sedijm panik jo po tregoni numrim po pse nuk del nje i infektuar ne kamer a vret ai edhe neper shikim!!!	0	Saturday, April 4, 2020 8:56pm GMT	Saturday, April 4, 2020 7:32pm GMT	0	5	7	0	0	0	0
468	Ju lumte per punen suksese!	1	Saturday, April 4, 2020 8:48pm GMT	Saturday, April 4, 2020 7:32pm GMT	0	5	7	1	1	1	1
469	Respekt per punen e palodhur komplet sistemit Shendetsor, respekt ministrit te shendetsis z Arben Vitia dhe institutit kombetar i shendetesis publike - vertet jeni duke kryer nje pune kolosale - Allahu ju rujt mos te infektoheni gjate detyres, urojme te sherohen te gjithe !	7	Saturday, April 4, 2020 8:36pm GMT	Saturday, April 4, 2020 7:32pm GMT	0	5	7	1	1	1	1
470	IKSHP është pa dyshim duke dhënë kontribut të jashtëzakonshëm, sepse ka paralajmëruar me kohë për situatën, ka dhënë rekomandime se si duhet të mbrohemi dhe çfarë duhet të bëjmë në përballimin e situatës. Shih situatën në vende tjera, krahaso vendin tonë me vendet që janë të zhvilluara dhe kanë sistem mjekesor të përparuar. Pra, Instituti ynë është shembull i mirë dhe meriton lëvdata në secilin m…	15	Saturday, April 4, 2020 8:35pm GMT	Saturday, April 4, 2020 7:32pm GMT	0	5	7	1	1	1	1
471	Keso informatash te mira dhe unitet mbare kombetar na duhen ne keto kohera, mbase gjithmone! Ju lumtë matelbadhë!!	2	Saturday, April 4, 2020 8:30pm GMT	Saturday, April 4, 2020 7:32pm GMT	0	5	7	1	1	1	1
472	Respekt për punën që po bëni!	0	Saturday, April 4, 2020 8:26pm GMT	Saturday, April 4, 2020 7:32pm GMT	0	5	7	1	1	1	1
473	Pse spo i publikoni te sheruarit nga jan nga cilat vende	1	Saturday, April 4, 2020 8:25pm GMT	Saturday, April 4, 2020 7:32pm GMT	0	5	7	0	0	0	0
474	Përgëzime për punen, jeni institucioni më seriozi dhe më i besueshmi!	2	Saturday, April 4, 2020 8:23pm GMT	Saturday, April 4, 2020 7:32pm GMT	0	5	7	1	1	1	1
475	Kushtrim a edhe te ju a	0	Saturday, April 4, 2020 8:21pm GMT	Saturday, April 4, 2020 7:32pm GMT	0	5	7	0	0	0	0
476	A ka mundsi dikush me na dhon pak ymyt bre se marum krejt	3	Saturday, April 4, 2020 8:09pm GMT	Saturday, April 4, 2020 7:32pm GMT	0	5	7	0	0	2	0
477	140 totali 23 t’sheruar1 i vdekurDMTH AKTUALISHT JANE 116 ME COVID!	2	Saturday, April 4, 2020 8:05pm GMT	Saturday, April 4, 2020 7:32pm GMT	0	5	7	0	0	0	0
478	Rrespek per ata qe jan ne vi te par mjeket policia si dhe dyqanet puk pjekst bernatort ju ruej zoti??	0	Saturday, April 4, 2020 8:04pm GMT	Saturday, April 4, 2020 7:32pm GMT	0	5	7	1	1	1	1
479	Shpresoj te mbaroj kjo covid-19 sa me shpejt e te mos perseritet ma rrespekt per stafin mjeksor dhe per ikshpk-n	1	Saturday, April 4, 2020 8:02pm GMT	Saturday, April 4, 2020 7:32pm GMT	0	5	7	1	1	1	1
480	Heronjet e gjalle te lirisë....shembull....	1	Saturday, April 4, 2020 8:02pm GMT	Saturday, April 4, 2020 7:32pm GMT	0	5	7	1	1	1	1
481	Duhet te behen publik emrat qe te dim te ruhemi nuk esht kurgje ofenduse,gjith boten ka kaplu.	0	Saturday, April 4, 2020 8:01pm GMT	Saturday, April 4, 2020 7:32pm GMT	0	5	7	1	0	0	0
482	Ju lumte respekt per ju	1	Saturday, April 4, 2020 7:59pm GMT	Saturday, April 4, 2020 7:32pm GMT	0	5	7	1	1	1	1
483	Respket per ju e krejt atyne qe jan ne vijen e par te frontit e ju uroj shendet mas parit e pune te pa lodhshme RESPEKT‍♂️	1	Saturday, April 4, 2020 7:57pm GMT	Saturday, April 4, 2020 7:32pm GMT	0	5	7	1	1	1	1
484	Aka nga kamenica te testuar	0	Saturday, April 4, 2020 7:52pm GMT	Saturday, April 4, 2020 7:32pm GMT	0	5	7	0	0	0	0
485	Bravo	0	Saturday, April 4, 2020 7:50pm GMT	Saturday, April 4, 2020 7:32pm GMT	0	5	7	1	1	1	1
486	E ata te Mitrovices?	0	Saturday, April 4, 2020 7:47pm GMT	Saturday, April 4, 2020 7:32pm GMT	0	5	7	0	0	0	0
487	Respekt per punen qe e beni	0	Saturday, April 4, 2020 7:46pm GMT	Saturday, April 4, 2020 7:32pm GMT	0	5	7	1	1	1	1
488	Ju lumtë për punën që bëni	1	Saturday, April 4, 2020 7:45pm GMT	Saturday, April 4, 2020 7:32pm GMT	0	5	7	1	1	1	1
489	TESTE ME SHUME NE DUKAGJIN	2	Saturday, April 4, 2020 7:45pm GMT	Saturday, April 4, 2020 7:32pm GMT	0	5	7	0	0	0	0
490	Ardian: Dy ne Banje	1	Saturday, April 4, 2020 7:42pm GMT	Saturday, April 4, 2020 7:32pm GMT	0	5	7	0	0	0	0
491	B. H. a mrrini edhe te ju s	0	Saturday, April 4, 2020 7:42pm GMT	Saturday, April 4, 2020 7:32pm GMT	0	5	7	0	0	0	0
492	Bravo respekt jeni tu e majt frontin mat mirt ne bot dojm me dal na fal juve mjekve ishalla zoti ju jun deri ne fund	0	Saturday, April 4, 2020 7:38pm GMT	Saturday, April 4, 2020 7:32pm GMT	0	5	7	1	1	1	1
493	Respekt tepër i madhë për Ministrin Arben Vitia	3	Saturday, April 4, 2020 7:36pm GMT	Saturday, April 4, 2020 7:32pm GMT	0	5	7	1	1	1	1
494	Kur po e lexojm lajmin dhe kur po ka te sheruar esht nje gezim shum i madh , urojm tgjith tsherohen ! nje bravo per punen e juaj	3	Saturday, April 4, 2020 7:36pm GMT	Saturday, April 4, 2020 7:32pm GMT	0	5	7	1	1	1	1
495	Bravo be ju qofsha zoti ishalla ju run juve se qysh po shomi neper bot jeni mat mirt respekt zoti ju rujt	1	Saturday, April 4, 2020 7:35pm GMT	Saturday, April 4, 2020 7:32pm GMT	0	5	7	1	1	1	1
496	Ishalla kjo situat kalon sa ma shpejt	3	Saturday, April 4, 2020 7:35pm GMT	Saturday, April 4, 2020 7:32pm GMT	0	5	7	1	1	1	1
497	Vetem edhe pak durim fitorja eshte e sigurt !!	13	Saturday, April 4, 2020 7:34pm GMT	Saturday, April 4, 2020 7:32pm GMT	0	5	7	1	1	1	1
498	Te nderuar , a eshte tu perditesu kjo faqe a jo ? https://covid19-rks.net Me respekt.	0	Monday, April 6, 2020 7:13am GMT	Sunday, April 5, 2020 4:32pm GMT	0	5	0	0	0	0	0
499	A jan Rezulltatet e Veriutt ktu?	0	Sunday, April 5, 2020 8:13pm GMT	Sunday, April 5, 2020 4:32pm GMT	0	5	0	0	0	0	0
500	Ishalla e kalojna sa ma shpejt ket pandemi	0	Sunday, April 5, 2020 6:39pm GMT	Sunday, April 5, 2020 4:32pm GMT	0	5	0	1	0	1	1
501	Kujdesi përbën mbrojte të shëndetit personal por edhe të shëndetit publik!	1	Sunday, April 5, 2020 5:32pm GMT	Sunday, April 5, 2020 4:32pm GMT	0	5	0	1	0	0	0
502	Mashallah na jena me te miret ne bote sa i perket covid19 fal juve veem perpara ❤️	2	Sunday, April 5, 2020 5:12pm GMT	Sunday, April 5, 2020 4:32pm GMT	0	5	0	1	1	1	1
503	Duhet te Experimentihet ne at sistemin e Plazmes qe Doktorret poe Inicojn dhe besoj qe atu dote ket sherim COV19	1	Sunday, April 5, 2020 4:55pm GMT	Sunday, April 5, 2020 4:32pm GMT	0	5	0	1	0	0	0
504	Jo dekurajim / perkrahje per stafin mjeksorë !	0	Sunday, April 5, 2020 4:49pm GMT	Sunday, April 5, 2020 4:32pm GMT	0	5	0	1	1	1	1
505	Or policore prej 00.00 deri ne 00.00 per ndryshe e pat aj popull	0	Tuesday, April 7, 2020 12:05am GMT	Monday, April 6, 2020 6:34pm GMT	2	20	1	2	0	0	0
506	Malishevë... ty duhet me te izolu përgjithmonë......	0	Monday, April 6, 2020 11:35pm GMT	Monday, April 6, 2020 6:34pm GMT	2	20	1	2	0	2	2
507	Balosha ne kry jon definitivisht njerez te papergjegjshem ka nje muaj qe iu behet thirrje me u karantinu edhe rezultati ka 15 pernjeher pozitiv ☹️ mandej ju ka faj shendetesia e mjeket phuuu njerez pa fije pergjegjesie ‍♀️	1	Monday, April 6, 2020 10:59pm GMT	Monday, April 6, 2020 6:34pm GMT	2	20	1	2	0	2	2
508	Rinia e Kosoves e cila mund te i prek majat vetem me qeverisjen Kurti.Ne kete kohe Pandemia ata gjejn menyren per ti ndihmuar mjeket tane po edhe ne duhet ti mbeshtesim ata dhe kta do ti mbeshtesin mjeket tane gjitha keto do ti dedikohen QKUK✅✅Klikoni ne link dhe pelqeni videon qe ti ndihmojme https://www.facebook.com/248821998514442/posts/2928994753830473/	0	Monday, April 6, 2020 10:59pm GMT	Monday, April 6, 2020 6:34pm GMT	2	20	1	0	0	0	0
509	Kosova duhet të mara masa më të rrepta ora Policore duhet të vazhdohet edhe me tutje se për ndryshe ka me ndodh sikur në Itali.	1	Monday, April 6, 2020 9:23pm GMT	Monday, April 6, 2020 6:34pm GMT	2	20	1	0	0	0	0
510	More kjo a kan e ditur nga rastet e para se Malisheva do te ket me se shumti pasoja .Per shkak se gati ç'do familje ka antar ne Itali e edhe ne shtetet tjera .Kryetari Begaj ka deklaruar qe diten e par qe nuk ka fshat ne Malishev qe nuk ka te kthyer nga Italia andej kujdes dhe vetem kujdes	2	Monday, April 6, 2020 8:56pm GMT	Monday, April 6, 2020 6:34pm GMT	2	20	1	0	0	0	0
511	Kisha bo lutje mashum testime shum pak jeni bo	1	Monday, April 6, 2020 8:31pm GMT	Monday, April 6, 2020 6:34pm GMT	2	20	1	0	0	0	0
512	Vetem uniforma e policis serbe i nale keta te malisheves se ndrysh nuk kuptojn	3	Monday, April 6, 2020 8:07pm GMT	Monday, April 6, 2020 6:34pm GMT	2	20	1	2	0	2	2
513	Policia ka deshtuar ne mbikqyrjen e masave nga ana e institutit ne Malisheve. Dikush nga radhet e policise duhet te vihet para pergjegjesise. Perkunder se eshte ne karantine, banoret e Malisheves shihen perdite duke u shetitur ne vendin tim.Papergjegjesi totale. Nje numer i konsiderueshem i policeve jane nga Malisheva, pse ata nuk lirohen nga detyra? Duhet te merren masat me adekuate perndryshe p…	6	Monday, April 6, 2020 8:02pm GMT	Monday, April 6, 2020 6:34pm GMT	2	20	1	2	0	2	2
514	Qata dy qe kan dal me shit fidane nqs sherohen, duhet me ju dhan denim me burg si me pas vra naj nje me arm	5	Monday, April 6, 2020 7:46pm GMT	Monday, April 6, 2020 6:34pm GMT	2	20	1	2	2	2	2
515	Rahoveci veq perpara... Bravo... ♥️ https://kushtrimvisoka.github.io/KoronaVirusiNeKosove/index.html	0	Monday, April 6, 2020 7:42pm GMT	Monday, April 6, 2020 6:34pm GMT	2	20	1	1	1	1	1
516	Zoti ju ndihmoft	0	Monday, April 6, 2020 7:32pm GMT	Monday, April 6, 2020 6:34pm GMT	2	20	1	1	1	1	1
517	OJ MALISHEVOO nalnu more pak,aman ndanu bre veq per nja dy jav,nalnu se na murrt në qaf krejtve,na qut posht,rrini në shpi,mos pini qaj me krejt kusherit bashk,mos rrini ka 15-20 veta bashk,hiq bre mos ju dhimt shpirti juve per hater te statistikave te Kosoves se ma së miri kem deri tash	8	Monday, April 6, 2020 7:16pm GMT	Monday, April 6, 2020 6:34pm GMT	2	20	1	2	0	2	2
518	Malisheva = Bergamo ( Italy )	2	Monday, April 6, 2020 7:11pm GMT	Monday, April 6, 2020 6:34pm GMT	2	20	1	0	0	0	0
519	Nese nuk nderrmarin masa ma te rrepta sidomos ne komunen e Malisheves kanë me pas shperthim ne masë edhe ma te madhe, kur dalin ose ikun sikur se ka ndodh rasti i dy personave prej karantine mu merr me shitje fidanesh e punë tjera reagoni ma shpejt ose do te kemi pasoja katastrofale.	11	Monday, April 6, 2020 7:07pm GMT	Monday, April 6, 2020 6:34pm GMT	2	20	1	0	0	0	0
520	Qashtu edhe delni sa ma shume e vec shetitni se na qe rrim ne shpija jemi budall qe ngojm e fare dalshi	0	Monday, April 6, 2020 7:06pm GMT	Monday, April 6, 2020 6:34pm GMT	2	20	1	2	0	0	0
521	Zoti na ndihmoft neve te Malisheves gjithmon te hekt ishum kan	5	Monday, April 6, 2020 7:05pm GMT	Monday, April 6, 2020 6:34pm GMT	2	20	1	1	0	1	1
522	E qysh djali burr i infektum del shet pem ne qytet tjeter?	4	Monday, April 6, 2020 7:04pm GMT	Monday, April 6, 2020 6:34pm GMT	2	20	1	0	0	0	0
523	weq mi lidh ne malishev se ndryshe smarin vesh	3	Monday, April 6, 2020 7:01pm GMT	Monday, April 6, 2020 6:34pm GMT	2	20	1	2	2	2	2
524	A. B. perhaj ju koft	0	Monday, April 6, 2020 6:59pm GMT	Monday, April 6, 2020 6:34pm GMT	2	20	1	1	1	1	1
525	Kokefortesia na shpie ne katastrofe humanitare!	3	Monday, April 6, 2020 6:53pm GMT	Monday, April 6, 2020 6:34pm GMT	2	20	1	2	0	0	0
526	Kurgjo so kjo qka kane me ju dal diteve ne vazhdim prej papergjegjsise se qytetarve	2	Monday, April 6, 2020 6:52pm GMT	Monday, April 6, 2020 6:34pm GMT	2	20	1	0	2	2	2
527	O grip mos bani panik palidhje e tranut popullin hini e kqyrne yotube mjeku gjerman qka thot	1	Monday, April 6, 2020 6:48pm GMT	Monday, April 6, 2020 6:34pm GMT	2	20	1	2	0	2	2
528	A. B., A. B. distanc	1	Monday, April 6, 2020 6:43pm GMT	Monday, April 6, 2020 6:34pm GMT	2	20	1	0	0	0	0
529	E. K. 20+	0	Monday, April 6, 2020 6:43pm GMT	Monday, April 6, 2020 6:34pm GMT	2	20	1	0	0	0	0
530	Dilni dilni	0	Monday, April 6, 2020 6:43pm GMT	Monday, April 6, 2020 6:34pm GMT	2	20	1	0	0	0	0
531	Bllokone malisheven	1	Monday, April 6, 2020 6:42pm GMT	Monday, April 6, 2020 6:34pm GMT	2	20	1	2	0	0	0
532	I ka ra koronavirusi hajde tshkojm me pa se marre #shqiptart	12	Monday, April 6, 2020 6:42pm GMT	Monday, April 6, 2020 6:34pm GMT	2	20	1	2	0	0	0
533	B. K. Perhajr na Koft +1	0	Monday, April 6, 2020 6:42pm GMT	Monday, April 6, 2020 6:34pm GMT	2	20	1	1	1	0	1
534	Bani ma shum teste SSe pak jon 129 mashum duhet	1	Monday, April 6, 2020 6:41pm GMT	Monday, April 6, 2020 6:34pm GMT	2	20	1	0	0	0	0
535	pergzime per klinen! ata e kan menagju shume mire luften ndaj covid19	5	Monday, April 6, 2020 6:41pm GMT	Monday, April 6, 2020 6:34pm GMT	2	20	1	1	1	1	1
536	o spo marrin vesh se per qef po dalin po bone oren policore nga ora 6 e mengjesit e deri n ora 19 se ndryshe nuk nalen	6	Monday, April 6, 2020 6:40pm GMT	Monday, April 6, 2020 6:34pm GMT	2	20	1	0	0	2	0
537	Malisheva, Zoti ju ndihmofte .... veres me ricna tash me virus :(	2	Monday, April 6, 2020 6:39pm GMT	Monday, April 6, 2020 6:34pm GMT	2	20	1	0	1	1	1
538	Koka kanë diçka nervoz sot ky te analizat	62	Monday, April 6, 2020 6:37pm GMT	Monday, April 6, 2020 6:34pm GMT	2	20	1	2	0	2	2
539	Coronavirusi në shtetet e Gadishullit Ballkanik: Kosovë, Shqipëri, Serbi etj.https://youtu.be/ZDLaVXQNIZo	1	Tuesday, April 7, 2020 8:02pm GMT	Tuesday, April 7, 2020 11:52am GMT	1	5	0	0	0	0	0
540	Laborant i shtetit apo privat gjkKallxoni se njerzit kan bo analiza	0	Tuesday, April 7, 2020 7:58pm GMT	Tuesday, April 7, 2020 11:52am GMT	1	5	0	0	0	0	0
541	Kap more boni teste se marut tu jep deklarata o katastrofa kap boni teste po qfar herojsh ju ka 13 teste ne dite. Kqyrni sa testet i ka bo Sllovenia, Kroacia e mos tfolim per Zvicerr e Gjermani. Kerka sjeni veq ishalla na pshton Zoti se sa per juve Italia ish met lule e drit nkrahasim me neve	1	Tuesday, April 7, 2020 7:08pm GMT	Tuesday, April 7, 2020 11:52am GMT	1	5	0	2	2	2	2
542	Mashalla ju koft 13 tesime 5 pozitiv. Boll keq pi bjen qe jeni tu ba shummm pak teste	0	Tuesday, April 7, 2020 5:52pm GMT	Tuesday, April 7, 2020 11:52am GMT	1	5	0	0	2	2	2
543	Te sheruar a ka	0	Tuesday, April 7, 2020 5:37pm GMT	Tuesday, April 7, 2020 11:52am GMT	1	5	0	0	0	0	0
544	Tregoni me qarte statistikat!5 raste te reja, vetem per 3 raste jepni informata nga jane..2 te tjeret nga cilat komuna ishin ?	0	Tuesday, April 7, 2020 3:03pm GMT	Tuesday, April 7, 2020 11:52am GMT	1	5	0	0	0	0	0
545	Çka eshte tani ky virusi SARS Cov 2 , është tjetër ky apo i njejti me covid 19?	1	Tuesday, April 7, 2020 2:36pm GMT	Tuesday, April 7, 2020 11:52am GMT	1	5	0	0	0	0	0
546	Koka perla me gru qaj n’Laborator.	0	Tuesday, April 7, 2020 1:57pm GMT	Tuesday, April 7, 2020 11:52am GMT	1	5	0	2	2	0	2
547	Me keqardhje ju them se ne Malishev qarkullonin fjale qe pse ti respektojm masat e Qeveris,e politizuan vendimin e Albin Kurtit dhe ende jan hapur bare embeltore dhe restorante,fatkeqsisht kjo po ku kushton me jet tash,Le ta mbaj barren Politikanet e tyre Vendas spoj permend me emra!	2	Tuesday, April 7, 2020 1:45pm GMT	Tuesday, April 7, 2020 11:52am GMT	1	5	0	2	0	0	0
548	Tmerr i madhe me i panjerezit pa mjete mbrojtese duke blere ne markete dhe duke pi cigare ne grupe nga 4 e 5 persona njerez qe nuk ju punon truni jetojne per me shite mend e mendnuk kane!!!!	3	Tuesday, April 7, 2020 1:39pm GMT	Tuesday, April 7, 2020 11:52am GMT	1	5	0	2	2	2	2
549	Veq nese ekipi i eksperteve, e ka pa vet te arsyeshme qe te lejoje kete shkelje te kontrolluar te rekomandimeve,qe te lejohet nje imunizim aktiv i kontrolluar i popullates,se me te vertete sqarim tjeter nuk ka ky kaose qe po ndodhe neper qendrat urbane te Kosoves.Pikerishte kto tri raste qe shkuan ne kliniken emergjente ne Prishtine, tregojne qe virusi ka marr krahe,se kembete as njehere nuk ja k…	2	Tuesday, April 7, 2020 1:31pm GMT	Tuesday, April 7, 2020 11:52am GMT	1	5	0	1	0	0	0
550	Pershendetje,Besoj qe eshte mire te publikohen analizat dhe statistikat e te infektuarve deri me tani per te kuptuar me mire skalen e rrezikut te virusit. P.sh perqindja e personave asimptomatik / me simptome te lehta / te mesme / te renda dhe pastaj te i analizojme ato sipas grupmoshes dhe semundjeve te tjera. Kjo do na jepte te gjitheve nje pasqyre me te mire te rrezikshmerise se virusit. Ju fa…	2	Tuesday, April 7, 2020 1:19pm GMT	Tuesday, April 7, 2020 11:52am GMT	1	5	0	1	0	0	0
551	Shqetsuese, ne jemi verbuar dhe nuk jemi te vetdishum per rezikun qe po ja kanosim vetvetes dhe qytetareve, sot kalova nga disa pjese te qytetit pasi qe e pata obligative me dal per shkak punes pash nje kaos ne qytet, nje dite e zakonshme, qytetaret ne levizje madje pa doreza dhe maska, ne nje pjese te qytetit respektivisht tek shkolla fillore elenagjika kishte edhe bar te hapur grumbull njerzish…	4	Tuesday, April 7, 2020 1:01pm GMT	Tuesday, April 7, 2020 11:52am GMT	1	5	0	0	0	0	0
552	Hajt ta lome anash shkaktarin e vdekjes, Virusi apo zemra. Po ky personi ka dale pozitiv, post mortum. Tani duhet ti gjinden gjurmet e infektimit, qe me ia pre rrugen infektimit masiv.	0	Tuesday, April 7, 2020 12:50pm GMT	Tuesday, April 7, 2020 11:52am GMT	1	5	0	0	0	0	0
553	D. B. perhajr perhajr	1	Tuesday, April 7, 2020 12:03pm GMT	Tuesday, April 7, 2020 11:52am GMT	1	5	0	1	1	1	1
554	I.SH ( 1955), i transferuar nga Spitali i Përgjithëm në Ferizaj, ka ardhur në gjendje të rëndë shëndetësore, dhe i njëtji për shkak të arrestit kardiak, përkundër angazhimit maksimal nga stafi mjekësor i Klinikës Emergjente, ai nuk ka arritur të mbijetoi. I njëjti ka rezultuar pozitiv në Covid-19 pas testimit, post mortum.	2	Tuesday, April 7, 2020 12:02pm GMT	Tuesday, April 7, 2020 11:52am GMT	1	5	0	0	0	0	0
555	13 testime nncncnc	0	Tuesday, April 7, 2020 12:00pm GMT	Tuesday, April 7, 2020 11:52am GMT	1	5	0	2	2	2	2
556	Cka eshte puna e ketij te vdekurit te katert, qe paska vdekur sot. Prej kah eshte, edhe sa vjecar ka qene?	0	Tuesday, April 7, 2020 11:57am GMT	Tuesday, April 7, 2020 11:52am GMT	1	5	0	0	0	0	0
557	Jeni ma te bukurit ne bote, Zoti ju bekoft me gjas edhe ju ka bekuuu❤️❤️❤️❤️.	0	Tuesday, April 7, 2020 11:56am GMT	Tuesday, April 7, 2020 11:52am GMT	1	5	0	1	1	1	1
558	zoti ju dhaft durmi mos pe perhap virusen e mos me dal	0	Friday, April 10, 2020 9:08pm GMT	Tuesday, April 7, 2020 9:14pm GMT	1	19	6	1	1	1	1
559	Ishalla keni ndruyshu per te mir se. lopte ma mir i trsjtojne ne perendim se qe i kan trajtu pacientat ne klinik ne Prishtine e tjeter qka rrejshin para televizorit	0	Thursday, April 9, 2020 11:39am GMT	Tuesday, April 7, 2020 9:14pm GMT	1	19	6	0	2	2	2
560	Ju lumtë për punen që jeni duke e bërë në sherbimë të qytetareve!	1	Wednesday, April 8, 2020 7:49am GMT	Tuesday, April 7, 2020 9:14pm GMT	1	19	6	1	1	1	1
561	E. B. mdoket lagje spitalit	1	Wednesday, April 8, 2020 6:05am GMT	Tuesday, April 7, 2020 9:14pm GMT	1	19	6	0	0	0	0
562	Ne qytetet me te prekura nga pandemia duhet te behen me shume testime dhe te parandalohen levizjet e panevojshme, vetem kush ka nevoj per gjera ushqimore, mos te perhapet me te madhe, perndryshe situata nuk eshte ajo qe ne deshirojme, nje pershendetje e madhe per stafin mjeksor ne vijen e parë te rrezikut !	9	Tuesday, April 7, 2020 10:09pm GMT	Tuesday, April 7, 2020 9:14pm GMT	1	19	6	1	1	0	1
563	Ka nise me ju dal prej dore nqoftese vazhdon shperndarja keshtu ne te gjithe Kosove keto masa paskan qen kot .	1	Tuesday, April 7, 2020 10:03pm GMT	Tuesday, April 7, 2020 9:14pm GMT	1	19	6	2	2	2	2
564	E ti shkon rrin te mjeshtri tane diten Besart Zeqiri	1	Tuesday, April 7, 2020 9:54pm GMT	Tuesday, April 7, 2020 9:14pm GMT	1	19	6	0	0	0	0
565	Prishtine Lagjet nuk po bon mu izolu Deri sa duhet me shku nr i te infektuarve per me marr masa	1	Tuesday, April 7, 2020 9:54pm GMT	Tuesday, April 7, 2020 9:14pm GMT	1	19	6	0	0	0	0
566	Jo, po dilni.. trusni more shpi! Se so tu na ndi qe infektonu ju ama dertin qe e infektoni familjen, shoqerin etj eh ju qe delni neper sheshe&natyr me ato caffe n’dor ju ardhshin mend.	1	Tuesday, April 7, 2020 9:52pm GMT	Tuesday, April 7, 2020 9:14pm GMT	1	19	6	2	0	2	2
567	A po ka efekt #OraPolicore ne parandalimin e mjaftushem, duke e pare qe rritja e te infektuareve eshte dy shifrore....Une besoj se duhet masa shtese....	2	Tuesday, April 7, 2020 9:49pm GMT	Tuesday, April 7, 2020 9:14pm GMT	1	19	6	0	0	0	0
568	Njerzt gjeth diten ne rruge, veq per qef mire qe sjon ka 100 raste ne ditje,ose shyqyr qe po testohen pake se ja kalojme koxha do shteteve,rrini shpi mos u boni trima se ska trimni ktuu.....	1	Tuesday, April 7, 2020 9:46pm GMT	Tuesday, April 7, 2020 9:14pm GMT	1	19	6	2	0	0	0
569	Eshte mire qe te gjithe ne ti postojm ne faqet tone mesazhin e IKSHPK-se! Faleminderit qe na mbani te informuar, mesazhet tuaja, per shendetin tone!	3	Tuesday, April 7, 2020 9:45pm GMT	Tuesday, April 7, 2020 9:14pm GMT	1	19	6	1	1	1	1
570	Ku mos me u smu allahile shkojn mledhen si per 1 Maj e pjekin flia sa t'mujn	0	Tuesday, April 7, 2020 9:43pm GMT	Tuesday, April 7, 2020 9:14pm GMT	1	19	6	2	2	2	2
571	Po me doket u ardhe lakuriqi nKosove	0	Tuesday, April 7, 2020 9:41pm GMT	Tuesday, April 7, 2020 9:14pm GMT	1	19	6	2	0	0	0
572	Po mbizoteron semundja covid 19 ne gjithe boten. Mirepo ta kenë parasysh çdo Institucion Shendetesore ne Kosove se mundet me pas raste qe kane semundje te tjera e që nuk kane ku te drejtohen si psh: fyti, lukthi, tensioni i larte, insulina, paraliza dhimbje se bashku me nyje(qe eshte simptom per semundjen covid) duhet ti ndani dhomat e posaçme per keta pacient e jo te debohen e te dyshohen menjeh…	5	Tuesday, April 7, 2020 9:41pm GMT	Tuesday, April 7, 2020 9:14pm GMT	1	19	6	1	0	0	0
573	Ne gjakove pse kemi rritje numri e ska masa ekstra dhe nuk po cilesohen me raste kontakti	0	Tuesday, April 7, 2020 9:40pm GMT	Tuesday, April 7, 2020 9:14pm GMT	1	19	6	0	0	0	0
574	Jane 4 apo 5 te vdekur ?	1	Tuesday, April 7, 2020 9:38pm GMT	Tuesday, April 7, 2020 9:14pm GMT	1	19	6	0	0	0	0
575	Duhet te vihen ne karantine shtepite po edhe lagjet e personave te infektuar. Pastaj keto familje te kene mbikqyrje te rrepte si dhe te ndihmohen me furnizim nga nje ekip vullnetaresh.	8	Tuesday, April 7, 2020 9:38pm GMT	Tuesday, April 7, 2020 9:14pm GMT	1	19	6	1	0	0	0
576	Vetedisimi eshte ma i miri.	0	Tuesday, April 7, 2020 9:37pm GMT	Tuesday, April 7, 2020 9:14pm GMT	1	19	6	1	1	0	1
577	Noshta ma mire kish qene me na informuar rreth rasteve te reja ne mengjes e jo naten. Se pari po mbesim naten pa gjume e deri sa po zbardhe mengjesi po i harrojme e po dalim rrugeve.	14	Tuesday, April 7, 2020 9:35pm GMT	Tuesday, April 7, 2020 9:14pm GMT	1	19	6	0	0	0	0
578	Masa me te rrepta ju lutem, te zgjatet ora policore	11	Tuesday, April 7, 2020 9:21pm GMT	Tuesday, April 7, 2020 9:14pm GMT	1	19	6	0	0	0	0
579	All-llah ruana prej qdo semundje inshall don zoti e nuk behem raste te tjera e qeta inshalla sherohen sa me shpejt.	6	Tuesday, April 7, 2020 9:20pm GMT	Tuesday, April 7, 2020 9:14pm GMT	1	19	6	1	1	1	1
580	hiq mos rini neper shpija shkoni pini kafe caj neper familje knaquni mjer per ju	9	Tuesday, April 7, 2020 9:19pm GMT	Tuesday, April 7, 2020 9:14pm GMT	1	19	6	2	2	2	2
581	T. T. deri te dielen ki mi pas 300 te infektuar ne Kosov a te thash sot	2	Tuesday, April 7, 2020 9:17pm GMT	Tuesday, April 7, 2020 9:14pm GMT	1	19	6	2	0	0	0
582	Me qka po shërohen?	0	Tuesday, April 7, 2020 9:16pm GMT	Tuesday, April 7, 2020 9:14pm GMT	1	19	6	0	0	0	0
583	Nga data 8 mars jo nga 8 shkurt deri me 8 prill!	0	Thursday, April 9, 2020 12:47pm GMT	Wednesday, April 8, 2020 10:26pm GMT	1	14	7	0	0	0	0
584	184+14=198 dhe jo 224	2	Thursday, April 9, 2020 10:07am GMT	Wednesday, April 8, 2020 10:26pm GMT	1	14	7	0	2	0	0
585	Respekt per gjith juve	0	Thursday, April 9, 2020 8:32am GMT	Wednesday, April 8, 2020 10:26pm GMT	1	14	7	1	1	1	1
586	Duhet të rritet numri i testimeve ne komunat e prekura, duhet gjurmuar me shume te rrethi familjar i të prekurve me pandemi, kjo eshte mënyra e vetme per të pershpejtuar parandalimin e perhapjes masive, duhet dicipline e fort - rast konkret China, atje veç ka fillu normaliteti, pune te palodhur stafit mjeksor, ju jeni heronjë dhe ky popull do t'iu jetë mirnjohës !	0	Thursday, April 9, 2020 6:58am GMT	Wednesday, April 8, 2020 10:26pm GMT	1	14	7	1	0	1	1
587	Po kta shum mir e kan cek qe kishte edhe smundje bazike tjera mirpo sduhet harruar fakti qe me nje kujdes te shtuar njerzit kan jetuar me diabetin 2 edhe 90 vite e me shum smundje tjera por ky virusi nuk mund të mposhtet nga imunitetii dopt Paramendoni si ndihen familjaret e ktyre viktimave Gjith secili do të thoshte sikur mos të ishte virusi do jetonte më gjat po virusi i morri jetën duhet të ke…	4	Thursday, April 9, 2020 6:44am GMT	Wednesday, April 8, 2020 10:26pm GMT	1	14	7	0	0	0	0
588	Sqaroni menyren e llogaritjes, tek shifra gjithesej ???	0	Thursday, April 9, 2020 5:29am GMT	Wednesday, April 8, 2020 10:26pm GMT	1	14	7	0	0	0	0
589	Nga qendra studentore nga karantina sa kane qene ju lutem ???	0	Thursday, April 9, 2020 5:24am GMT	Wednesday, April 8, 2020 10:26pm GMT	1	14	7	0	0	0	0
590	Diqka spo ma rrok me matematik ma ndryshe po ma qet 184 jan kon +14 te une bojn 198 e te kta 224 spo di qysh i kan llogarit	0	Thursday, April 9, 2020 3:21am GMT	Wednesday, April 8, 2020 10:26pm GMT	1	14	7	0	2	0	0
591	Njo e di se deri ti izoloni rastet e komfiruara qe mos te bredhin posht e lart ka me pas shum raste as qe keni me mujt mi gjet kontaktet.Flas me fakte ku personat qe i keni komfirmu me covid19 bredhin per dit posh lart dhe askush nuk i ndalon	2	Thursday, April 9, 2020 12:08am GMT	Wednesday, April 8, 2020 10:26pm GMT	1	14	7	0	0	2	0
592	Ju lumte mantel barllet	0	Wednesday, April 8, 2020 11:58pm GMT	Wednesday, April 8, 2020 10:26pm GMT	1	14	7	1	1	1	1
593	pi shoh nesra 310 raste tu i shumzue	0	Wednesday, April 8, 2020 11:51pm GMT	Wednesday, April 8, 2020 10:26pm GMT	1	14	7	2	2	0	2
594	Per momentin pa Veriun, ne Kosove jane 155 raste pozitive. Se veq Veriu i ka 33 raste. 30 raste jane sheru. Edhe 6 persona kane nderruar jete. Ne si popullate duhet te kerkojme transparence per gjendjen e qetyne 3800 kontakteve te rastit. Saktesisht ku jane lokacionet e tyre. Nuk mjafton veq Ministria e Shendetesise me i pase te dhenat per ta. Pastaj dojme te informohemi se cka eshte puna e respe…	9	Wednesday, April 8, 2020 11:30pm GMT	Wednesday, April 8, 2020 10:26pm GMT	1	14	7	0	0	0	0
595	Te dhenat e #covid19 te paraqituara vizualisht -> https://tabsoft.co/3e6ePfM	1	Wednesday, April 8, 2020 11:17pm GMT	Wednesday, April 8, 2020 10:26pm GMT	1	14	7	0	0	0	0
596	Faleminderit per info	0	Wednesday, April 8, 2020 10:48pm GMT	Wednesday, April 8, 2020 10:26pm GMT	1	14	7	1	1	1	1
597	Ju lutem lexojeni komplet postimin sepse jepen sqarimet per secilen komunë (numri i te infektuarve).Sot i kanë perfshi edhe rastet e komunave me shumicë serbe.	5	Wednesday, April 8, 2020 10:48pm GMT	Wednesday, April 8, 2020 10:26pm GMT	1	14	7	1	0	0	0
598	Jo sot ikan perfshi te gjitha komunat e kosoves lexone mir ikeni te perfshira komunat me shumicen serbe	1	Wednesday, April 8, 2020 10:47pm GMT	Wednesday, April 8, 2020 10:26pm GMT	1	14	7	0	0	0	0
599	Respekt per Punen e juv zoti ju ndimof te gjithve	1	Wednesday, April 8, 2020 10:40pm GMT	Wednesday, April 8, 2020 10:26pm GMT	1	14	7	1	1	1	1
600	Krejt te meqem jeni ba ja 180 ja 224, e rendesishmja eshte me nejt shpi e me u mbrojt qysh rekomandon instituti mos u perzini ne pune te institutit	17	Wednesday, April 8, 2020 10:39pm GMT	Wednesday, April 8, 2020 10:26pm GMT	1	14	7	1	0	2	0
601	U kurita per pak Atdhe Bytyqi	0	Wednesday, April 8, 2020 10:35pm GMT	Wednesday, April 8, 2020 10:26pm GMT	1	14	7	0	0	0	0
602	Na jepni me shume info rreth te infektuarve nga Prishtina ju lutem!?	9	Wednesday, April 8, 2020 10:29pm GMT	Wednesday, April 8, 2020 10:26pm GMT	1	14	7	1	0	0	0
603	Po shof qe po thojne me u ba publike emrat e atyre qe jan te infektuar jo te nderuar vet fakti qe ata jan ne karantine nuk kan kontakt me askend jash veq nese i thejne rregullat e dalin perndryshe nuk kan te drejte te dalin nese jan te infektuar	1	Friday, April 10, 2020 6:53am GMT	Thursday, April 9, 2020 8:47pm GMT	1	3	1	0	0	0	0
604	Masa më të rrepëta të sigurisë, kufizime në lëvizje, dënime për ata që injorojnë, tere kët efort, e përpjekje te organeve qeveritare e të shëndetit publik. O njerz, nuk eshtë lojë, pyes veten qfarë truri e logjike të lodhët kemi!# te kemi durim edhe pak,Te gjitha do te jenë në vendin e vetë, parqet, shëtitoret, kafetë, dyqanet, do ti vihitoni prapë. Por a e dimë kur?Po, vetëm atëherë kur ti u bin…	0	Friday, April 10, 2020 6:24am GMT	Thursday, April 9, 2020 8:47pm GMT	1	3	1	1	0	2	0
605	Ngushllime!	0	Thursday, April 9, 2020 11:23pm GMT	Thursday, April 9, 2020 8:47pm GMT	1	3	1	1	0	2	0
606	B. B. ju erdh n hajvali	0	Thursday, April 9, 2020 11:05pm GMT	Thursday, April 9, 2020 8:47pm GMT	1	3	1	0	0	0	0
607	D. K. ruju mikesh	1	Thursday, April 9, 2020 11:01pm GMT	Thursday, April 9, 2020 8:47pm GMT	1	3	1	1	0	0	0
608	Sot me 09 prill 2020 =3 Neser me 10 prill 2020 =0 Shpresojm	2	Thursday, April 9, 2020 10:22pm GMT	Thursday, April 9, 2020 8:47pm GMT	1	3	1	0	1	0	0
609	Faleminderit që egzistoni	2	Thursday, April 9, 2020 10:01pm GMT	Thursday, April 9, 2020 8:47pm GMT	1	3	1	1	1	1	1
610	Një falenderim masiv per mantelbardhët !	2	Thursday, April 9, 2020 9:55pm GMT	Thursday, April 9, 2020 8:47pm GMT	1	3	1	1	1	1	1
611	Statistikat e pergjithshme te Covid19 ne Kosove te paraqitura ne forme vizuale-> https://tabsoft.co/3e6ePfM	1	Thursday, April 9, 2020 9:37pm GMT	Thursday, April 9, 2020 8:47pm GMT	1	3	1	0	0	0	0
612	Kusho qikjo hajvalis	0	Thursday, April 9, 2020 9:32pm GMT	Thursday, April 9, 2020 8:47pm GMT	1	3	1	0	0	0	0
613	Doktor flm shume per informimin jashtzakonisht korrekt	3	Thursday, April 9, 2020 9:30pm GMT	Thursday, April 9, 2020 8:47pm GMT	1	3	1	1	1	1	1
614	Ngushllime familjes te semureve sherim te shpejt e juve respekt per punen	0	Thursday, April 9, 2020 9:21pm GMT	Thursday, April 9, 2020 8:47pm GMT	1	3	1	1	1	1	1
615	Arben Vitia Faleminderit personalisht juve Ministër i Kësaj Emergjence që po e menaxhoni.Zoti qoftë me ne	1	Thursday, April 9, 2020 9:19pm GMT	Thursday, April 9, 2020 8:47pm GMT	1	3	1	1	1	1	1
616	Respekt per punen qe po bëni.Unë pësonalisht kisha mendu që shumë më mir ish kanë që të bëhen publike lagjet dhe personat e prekur se kushë janë.Arsyeja:Nëse ne kemi pasur kontakte me persona të infektuar ishin paraqit në organet Kompetente dhe nuk kishë arrit mu rrit numri i të infektuarve.E kuptoj se ligji i Privatēsis i mbron por në këtë koh të pandemisë ish kanë mir me u njoftu Qytetarët.	25	Thursday, April 9, 2020 9:16pm GMT	Thursday, April 9, 2020 8:47pm GMT	1	3	1	1	1	1	1
617	Pse nuk i qitni me emra te Infektuarit?	1	Thursday, April 9, 2020 9:16pm GMT	Thursday, April 9, 2020 8:47pm GMT	1	3	1	0	0	0	0
618	Ju Lumtë dhe Faleminderit per punen e Palodhshme !	3	Thursday, April 9, 2020 9:07pm GMT	Thursday, April 9, 2020 8:47pm GMT	1	3	1	1	1	1	1
619	Ngushllime familjes e sherim sa me te shpejt te gjithve qe jan te prekir me ket virus C19,e juve zoti ju rujt qe jeni ne frontin e par me ket virus vrastar	1	Thursday, April 9, 2020 9:06pm GMT	Thursday, April 9, 2020 8:47pm GMT	1	3	1	1	1	1	1
620	Po me semundje kronike e sidomos personat e shtyer ne moshe edhe gripi sezonal eshte ne shumë raste behet shkaktar i vdekjes.Nuk po muj e kuptoj kete kembengulje te komplet sistemit per rritje te numrit te viktimave?	4	Thursday, April 9, 2020 8:58pm GMT	Thursday, April 9, 2020 8:47pm GMT	1	3	1	0	0	2	0
621	Ngushellime familjes. Sot paski tregue pak me sakt por deri tani per komunen e Prishtines nuk po na tregoni vendbanimin e rasteve pozitive. Nik po kerkojme emra njerezish por besoj se kemi te drejte te dijm lagjet ku jane rastet pozitive dhe te ruhemi nese kemi ndonje urgjence te kalimit atypari.	5	Thursday, April 9, 2020 8:55pm GMT	Thursday, April 9, 2020 8:47pm GMT	1	3	1	1	0	0	0
622	Nëse kanë pasur sëmundje tjera nuk do të thotë se kanë vdek nga ato, por nga CoVid 19. Rregulloni shprehjet. Me sëmundjet e tyre mund të jetonin akoma.	7	Thursday, April 9, 2020 8:54pm GMT	Thursday, April 9, 2020 8:47pm GMT	1	3	1	0	0	0	0
623	Ngushllime familjes qoft e fundit kjo vdekje, Shërim të shpejtë për të gjithe	4	Thursday, April 9, 2020 8:53pm GMT	Thursday, April 9, 2020 8:47pm GMT	1	3	1	1	1	1	1
624	Ngushllime per familjen shpresojm per tjert antaret e familjes te sherohen sa me shpejt dhe ta kalojn ket virus shkatrrues	0	Thursday, April 9, 2020 8:53pm GMT	Thursday, April 9, 2020 8:47pm GMT	1	3	1	1	1	1	1
625	Shërim të shpejtë për të gjithe	1	Thursday, April 9, 2020 8:51pm GMT	Thursday, April 9, 2020 8:47pm GMT	1	3	1	1	1	1	1
626	Ngushllime familjes qoft e fundit kjo vdekje	2	Thursday, April 9, 2020 8:50pm GMT	Thursday, April 9, 2020 8:47pm GMT	1	3	1	1	1	1	1
627	Na kenaqet propagande	0	Sunday, April 12, 2020 5:39pm GMT	Friday, April 10, 2020 8:02pm GMT	0	23	14	2	2	2	2
628	‪Ne Kosove mesatarisht behen 0.01% teste per corona virus ne dite per numer te banoreve (kjo sipas nje kalkulimi qe e bera duke u bazu ne nr e testeve). A mjafton kjo? Une nuk jam e bindur qe mjafton! #MoreTestsNow #coronavirus #meshumeteste‬	0	Saturday, April 11, 2020 5:30pm GMT	Friday, April 10, 2020 8:02pm GMT	0	23	14	0	0	0	0
629	Duhet me marr mesim nga Podujeva ajo vajza qe eshte semur nga Dumnica ka qendruar ne Dumnic dhe nuk ka shkuar te shtepia e vet ne Bradash vetem e vetem qe mos tu a dergoj semundjen edhe ne Bradash qe mos te izolohet Bradashi duhet me qendru te izoluar me qellim qe sa me pare ta hjekim kete semundje prej vetes!	3	Saturday, April 11, 2020 11:11am GMT	Friday, April 10, 2020 8:02pm GMT	0	23	14	1	0	0	0
630	Presidenti tha gjendje jashtzakonshme. U qun I madh I vogel sesht kurgjo Albini Albini VV VV VV . qe ka me ardh koha me bo gjendje jashtzakonshme po von mendimi jem	0	Saturday, April 11, 2020 10:27am GMT	Friday, April 10, 2020 8:02pm GMT	0	23	14	0	0	0	0
631	Ju lutem që të bëhet teste më shumë se vetem atehere do të duhet numri i vërtetë!	0	Saturday, April 11, 2020 7:39am GMT	Friday, April 10, 2020 8:02pm GMT	0	23	14	1	0	0	0
632	Ata i kan harru krejt arben	0	Saturday, April 11, 2020 7:17am GMT	Friday, April 10, 2020 8:02pm GMT	0	23	14	0	0	0	0
633	ALLAHU i SHEHROFT	0	Saturday, April 11, 2020 4:52am GMT	Friday, April 10, 2020 8:02pm GMT	0	23	14	1	1	1	1
634	Nuk paska ne Malishevë elhamdurilah	2	Friday, April 10, 2020 9:55pm GMT	Friday, April 10, 2020 8:02pm GMT	0	23	14	1	1	1	1
635	Per krejt keto komuna duhet me bo oren policore 24/7. Per ndryshe nuk i ndalin kanagjegjat !!	3	Friday, April 10, 2020 9:31pm GMT	Friday, April 10, 2020 8:02pm GMT	0	23	14	0	0	0	0
636	Statistikat e #covid19 ne Kosove per daten 10.04.2020 23 Raste te reja infektimi me Coronavirus⚰️ 0 Vdekje 14 Rast te Sheruar 189 TesteStatistikat Totale: 250 Raste Infektimi⚰️ 7 Raste vdekje 52 Te Sheruar 2.876 TestimeStatistikat e paraqitura vizualisht -> https://tabsoft.co/3e6ePfM -> https://tabsoft.co/2UeJiyT	3	Friday, April 10, 2020 9:23pm GMT	Friday, April 10, 2020 8:02pm GMT	0	23	14	0	0	0	0
637	Vet qytetart ikan fajet sidomos ferizaj sheshi plot njers gjat dites plot vetura shumica tyne pa arsyje dalin imarrin qaff edhe familjart hecin grupe duhet me.marr massa ma shumm respekt	1	Friday, April 10, 2020 9:21pm GMT	Friday, April 10, 2020 8:02pm GMT	0	23	14	2	1	0	0
638	Pershendetje,Instituti Kombëtar i Shëndetësisë Publike të Kosovës nese mundesh me tregu se nga eshte infektuar personi i pare nga Sazlia ,dhe kjo mjafton me dit edhe te tjeret ,sepse nuk e keni bere te qart,per arsye se ka pas njerez qe kan pas kontakt me rastet e ktij kontakti para tri jave ,ju lutem shume !	1	Friday, April 10, 2020 9:15pm GMT	Friday, April 10, 2020 8:02pm GMT	0	23	14	1	0	0	0
639	Edhe ferizaji ka nevoj per pare jo veq komunat tjera	1	Friday, April 10, 2020 9:09pm GMT	Friday, April 10, 2020 8:02pm GMT	0	23	14	0	0	0	0
640	Rrini shpi ma e sigurt se une Po shohim lajmet RTL Punkt 12 Gjermani’s besoni Jom qudit as vuhan Veq po rrejn se as atje Qe gati 5muj ju Nuk besoni Qysh irujn Nuk guzojn as te dera e banesen veq e marin buken hin mrena meniher ju ju kerset telfonini prej Policis ni gazetre e NTV e kam pa direct ne emission jom met pa koment !	1	Friday, April 10, 2020 9:07pm GMT	Friday, April 10, 2020 8:02pm GMT	0	23	14	2	0	0	0
641	dialogut i thaqit e keqtrajton popullaten njaj virusit	0	Friday, April 10, 2020 9:02pm GMT	Friday, April 10, 2020 8:02pm GMT	0	23	14	2	0	2	2
642	Merrni masa qe komunat te bejne inspektime neper fshatra sepse ka informata qe ka shume persona te kthyer sidomos nga Kroacia dhe Italia diteve te fundit ne rruge ilegale.	2	Friday, April 10, 2020 9:01pm GMT	Friday, April 10, 2020 8:02pm GMT	0	23	14	0	0	0	0
643	2 raste ne viti jane pozhoran dhe ramjan	0	Friday, April 10, 2020 9:01pm GMT	Friday, April 10, 2020 8:02pm GMT	0	23	14	0	0	0	0
644	Vetem diciplina kryn pun.	0	Friday, April 10, 2020 9:00pm GMT	Friday, April 10, 2020 8:02pm GMT	0	23	14	1	0	0	0
645	A. Y. Ju ferizaji i keni mbledh niher 18 tani i keni qit perniher mos mu bo hor me ka 1-2 hahahaha	1	Friday, April 10, 2020 8:59pm GMT	Friday, April 10, 2020 8:02pm GMT	0	23	14	0	0	0	0
646	Nga qendra studentore karantina sa ka ? Se nuk po tregoni !	0	Friday, April 10, 2020 8:51pm GMT	Friday, April 10, 2020 8:02pm GMT	0	23	14	0	0	0	0
647	A. I. jasha ferizaj A. M. jasha gremeee	2	Friday, April 10, 2020 8:49pm GMT	Friday, April 10, 2020 8:02pm GMT	0	23	14	0	0	2	0
648	Ju lumtë mjekeve tonë !	0	Friday, April 10, 2020 8:48pm GMT	Friday, April 10, 2020 8:02pm GMT	0	23	14	1	1	1	1
649	Nuk di pse nuk pi qesin me emra ose lagjen ku jeton personi Pozitiv nuk eshte as marre as panik me bo ma mire e ma sigurt qe me dite njerzt a kemi pas kontakt me personin mos me u shtu nr ma shume....	8	Friday, April 10, 2020 8:48pm GMT	Friday, April 10, 2020 8:02pm GMT	0	23	14	0	0	0	0
650	Ferizajin njo 1 vjet nkarantin ekisha shti	0	Friday, April 10, 2020 8:47pm GMT	Friday, April 10, 2020 8:02pm GMT	0	23	14	2	0	0	0
651	Nga java e kaluar (132) e deri me sot (250)kemi mbi 90% me shume te infektuar! Qe i bie se mesatarja ditore e te infektuarve ne dite eshte 17 persona!LAJMI i mire eshte se qe nga java e kaluar (16) e deri me sot (52) kemi ngritje prej 225% me shume te sheruar!#rriNshpi	11	Friday, April 10, 2020 8:45pm GMT	Friday, April 10, 2020 8:02pm GMT	0	23	14	0	0	0	0
652	Numri i të sheruarve sot eshte super lajm.Ju lumtë!!❤️	3	Friday, April 10, 2020 8:44pm GMT	Friday, April 10, 2020 8:02pm GMT	0	23	14	1	1	1	1
653	Fatkeqsisht fort e paska godit Ferizaj covid 19, krejt cka mund te shtohet eshte qe te kete pasoja sa me te vogla ne jetë njerzish, dhe te sherohen te prekurin nga pandemia !	1	Friday, April 10, 2020 8:42pm GMT	Friday, April 10, 2020 8:02pm GMT	0	23	14	0	0	0	0
654	Po be pak te na veq 2.	0	Friday, April 10, 2020 8:42pm GMT	Friday, April 10, 2020 8:02pm GMT	0	23	14	0	0	0	0
655	nuk ka zgjidhje ore policore 24 ore	1	Friday, April 10, 2020 8:42pm GMT	Friday, April 10, 2020 8:02pm GMT	0	23	14	2	0	0	0
656	F. R. he hanrume edhe na o bagj	0	Friday, April 10, 2020 8:41pm GMT	Friday, April 10, 2020 8:02pm GMT	0	23	14	0	0	0	0
657	1 pytje qysh vllla po sherohen qata kur hala amerika as kina se gjeten ilaqin e sherimit e na po	0	Friday, April 10, 2020 8:40pm GMT	Friday, April 10, 2020 8:02pm GMT	0	23	14	2	0	0	0
658	Nje qe paska dal prizren a bash qytetit e prizrenit esht a	2	Friday, April 10, 2020 8:39pm GMT	Friday, April 10, 2020 8:02pm GMT	0	23	14	0	0	0	0
659	Osht mire me cek që vetem 191 raste aktive,	4	Friday, April 10, 2020 8:38pm GMT	Friday, April 10, 2020 8:02pm GMT	0	23	14	0	0	0	0
660	Tash ma ska siguri rrini ne karantin secili ska daj migj e teze mos e nenqmoni. shikoni brenda dites Ferizaj 18 persona as nje qytet ma nuk eshte i sigurt.	6	Friday, April 10, 2020 8:37pm GMT	Friday, April 10, 2020 8:02pm GMT	0	23	14	0	0	0	0
661	Vietnami ka rreth 100 milion banore.Pandemia e koronavirusit u konfirmua se ishte përhapur në Vietnam në 23 Janar 2020. Deri me sot 10 Prill 2020, jane vetem 255 raste të konfirmuara, me 144 rikuperime dhe 0 vdekje.Kjo eshte arrijtur vetem me RESPEKTIMIN E UDHEZIMEVE QEVERITARE dhe LOKALE. DISCIPLINEVET IZOLIM VET IZOLIM DHE VETEMVET IZOLIM!	60	Friday, April 10, 2020 8:31pm GMT	Friday, April 10, 2020 8:02pm GMT	0	23	14	0	0	0	0
662	M. K., F. K. E kapi edhe Gremen hahahahahahah	1	Friday, April 10, 2020 8:30pm GMT	Friday, April 10, 2020 8:02pm GMT	0	23	14	0	0	0	0
663	A. Q. shka u ba more Ferizaj ma shume se Malisheve shoku	0	Friday, April 10, 2020 8:29pm GMT	Friday, April 10, 2020 8:02pm GMT	0	23	14	0	0	0	0
664	L. P. keni gjasa reale per top 4..	0	Friday, April 10, 2020 8:29pm GMT	Friday, April 10, 2020 8:02pm GMT	0	23	14	0	0	0	0
665	O. P. karanti rri mos livrit hehe	0	Friday, April 10, 2020 8:29pm GMT	Friday, April 10, 2020 8:02pm GMT	0	23	14	0	0	0	0
666	Njerezit po dalin pa kontroll edhe kjo eshte gjendja tani ... po t'kishin ndejt ne shpi nuk i kishin smu nje zinxhir njerzish!	1	Friday, April 10, 2020 8:28pm GMT	Friday, April 10, 2020 8:02pm GMT	0	23	14	0	2	2	2
667	Hahahahha na myten krejt me kto rrena se i duhen do pare qeveris se skan	6	Friday, April 10, 2020 8:25pm GMT	Friday, April 10, 2020 8:02pm GMT	0	23	14	2	2	2	2
668	O institut,a munesh pak ma detalisht ne qendren studentore sa jon se diqka ferizaji si shume,nese jon qe kan ardhe nga jashte e jon nqender studenotre,a nese jon naper shpija koka puna mos vet!	10	Friday, April 10, 2020 8:24pm GMT	Friday, April 10, 2020 8:02pm GMT	0	23	14	0	0	0	0
669	B. Sh. pom doket A. R. as ne xham mo ska me dal mas ketij lajmi	1	Friday, April 10, 2020 8:22pm GMT	Friday, April 10, 2020 8:02pm GMT	0	23	14	0	0	0	0
670	Ferizaji ne Karantine urgjent !!!!!!	5	Friday, April 10, 2020 8:19pm GMT	Friday, April 10, 2020 8:02pm GMT	0	23	14	2	0	0	0
671	V. Sh. sa iu mora lakmi sot veq 2 raste	0	Friday, April 10, 2020 8:16pm GMT	Friday, April 10, 2020 8:02pm GMT	0	23	14	1	0	0	0
672	#RriShpi #Qaq	0	Friday, April 10, 2020 8:15pm GMT	Friday, April 10, 2020 8:02pm GMT	0	23	14	0	0	0	0
673	R. I. t`Mitrovices nuk ka pas sot.	0	Friday, April 10, 2020 8:15pm GMT	Friday, April 10, 2020 8:02pm GMT	0	23	14	1	0	0	0
674	K. R. ruju se e paska kap varoshin	1	Friday, April 10, 2020 8:13pm GMT	Friday, April 10, 2020 8:02pm GMT	0	23	14	1	0	0	0
675	Bani publik emrat ndashi me ndal hovin e shperndarjes!	28	Friday, April 10, 2020 8:12pm GMT	Friday, April 10, 2020 8:02pm GMT	0	23	14	0	0	0	0
676	Shqetesues eshte numri nën mbikqyrje kontakte te rasteve	1	Friday, April 10, 2020 8:12pm GMT	Friday, April 10, 2020 8:02pm GMT	0	23	14	0	0	2	0
677	Keto dy raste viti a jan stubell a ku	0	Friday, April 10, 2020 8:12pm GMT	Friday, April 10, 2020 8:02pm GMT	0	23	14	0	0	0	0
678	M. H. prej t hanes qysh po shihet pe “hekin” orej policore	1	Friday, April 10, 2020 8:11pm GMT	Friday, April 10, 2020 8:02pm GMT	0	23	14	1	0	0	0
679	A. O. ka ju e paska kap	1	Friday, April 10, 2020 8:09pm GMT	Friday, April 10, 2020 8:02pm GMT	0	23	14	0	0	0	0
680	K. Ll. Tkom.than mos e nguc Dostin Qyre tash qka na boni	0	Friday, April 10, 2020 8:08pm GMT	Friday, April 10, 2020 8:02pm GMT	0	23	14	0	0	0	0
681	JU KOM.THAN BRE QE SIT LARGOHET ALBIN KURTOVIQI PREJ FERIZAJIT KAN MU INFEKTU NJERZT	7	Friday, April 10, 2020 8:06pm GMT	Friday, April 10, 2020 8:02pm GMT	0	23	14	2	0	0	0
682	D. K. e pershendesum ferizajin me 18 copa	1	Friday, April 10, 2020 8:06pm GMT	Friday, April 10, 2020 8:02pm GMT	0	23	14	0	0	0	0
683	Respekt per mjekët tanë	1	Friday, April 10, 2020 8:05pm GMT	Friday, April 10, 2020 8:02pm GMT	0	23	14	1	1	1	1
684	A ka mundesi me dite sa teste i keni bere nga komuna e pejes ??	3	Friday, April 10, 2020 8:04pm GMT	Friday, April 10, 2020 8:02pm GMT	0	23	14	0	0	0	0
685	A din kush 2 jav sa dit bajn!?	0	Sunday, April 12, 2020 7:29pm GMT	Saturday, April 11, 2020 7:38pm GMT	0	33	6	2	0	0	0
686	Po ikni bre seee sjeni kerka....Kerka bash....Shihni emrin tim edhe bash kisha pas qef mem komentu naj sen...Ju ne institut ne telefona, ju perzgjedhni me gishta apo me numra rendor apo duhet te keni ndonje shkop magjik me te cilin perzgjidhni kend ta testoni.. Jane ne kontakt direkt me mua skeni shku qe 5 dite, e ju pergjerohem edhe ju kemi thirr ne tel une e gruaja min 10 here...Plus ata qe kan…	1	Sunday, April 12, 2020 5:38pm GMT	Saturday, April 11, 2020 7:38pm GMT	0	33	6	2	2	2	2
687	Te lumt dr.Linda per punen pa prites Zoti te dhasht shnet fat e jete te gjate.❤	0	Sunday, April 12, 2020 6:25am GMT	Saturday, April 11, 2020 7:38pm GMT	0	33	6	1	1	1	1
688	A. H. jasha skenderaji	0	Saturday, April 11, 2020 11:00pm GMT	Saturday, April 11, 2020 7:38pm GMT	0	33	6	0	1	2	0
689	Bashta tash maŕin vesh e rrin po pak me vones	0	Saturday, April 11, 2020 10:23pm GMT	Saturday, April 11, 2020 7:38pm GMT	0	33	6	0	0	2	0
690	Njerez te papergjegjshem!Pa pike kulture,kur te bon apel Ministri i shendetesise rri ne shpi,shka ki ti qe nuk rrin? Ia vlen mi kujtu se disa persona nuk kane kulm mbi koke e neve na duket monotoni me qendru ne shtepi per te miren tone osht fjala!Tash mundet me eskalu situata e ju rrugaqa e rrugejka qe nuk ju rrihet ne shpi dilni ne çdo cep te rruges e bjerni virusa edhe ne shpi! Turp ju qofte o …	12	Saturday, April 11, 2020 9:22pm GMT	Saturday, April 11, 2020 7:38pm GMT	0	33	6	2	2	2	2
691	Juve stafit mjeksor respekt ndersa ktyre qe jane raste kontakti qe nuk kane nejt ne shtepi po kane shku musafir e jone infektu turp !	2	Saturday, April 11, 2020 9:12pm GMT	Saturday, April 11, 2020 7:38pm GMT	0	33	6	1	0	2	0
692	Shqipëria me 2.8 milion banor dhe shumicën e emigranteve i ka nga Italia, arriti me frenua përhapjen e virusit deri tash ka vetëm 433 te infektuar, ndërkaq Kosova me 1.8 milion banor dhe me numër te vogël te emigranteve nga Italia tash ka arrit numrin e 283 te infektuarve ne ketë kohe pandemie u jemi borxhli te gjithë personelit shëndetësor, policor andaj lus te gjithë bashkëqytetaret ta mbrojmë …	6	Saturday, April 11, 2020 9:00pm GMT	Saturday, April 11, 2020 7:38pm GMT	0	33	6	0	2	1	0
693	Nashta duheni me shkru edhe #rrinbanese, se poget jane tu menu qe vec kta qe jetojne n’shpia s’duhen me dal	13	Saturday, April 11, 2020 8:24pm GMT	Saturday, April 11, 2020 7:38pm GMT	0	33	6	2	0	0	0
694	Pa hyp sun bjen o popull	1	Saturday, April 11, 2020 8:23pm GMT	Saturday, April 11, 2020 7:38pm GMT	0	33	6	2	0	0	0
695	Smarrin vesh jo kot flasin e apelojn kur tju hin virusi n shpi ather e kuptojn se fundi fundit veq familjes te ngusht ja bajn t keqn kerkujt tjeter	0	Saturday, April 11, 2020 8:21pm GMT	Saturday, April 11, 2020 7:38pm GMT	0	33	6	2	2	2	2
696	C. P. qetu ose te MSh	0	Saturday, April 11, 2020 8:18pm GMT	Saturday, April 11, 2020 7:38pm GMT	0	33	6	0	0	0	0
697	Statistikat e #covid19 ne Kosove per daten 11.04.2020 33 Raste te reja infektimi me Coronavirus️ 20 Raste - Prishtine⚰️ 0 Vdekje 6 Rast te Sheruar 130 TesteStatistikat Totale: 283 Raste Infektimi⚰️ 7 Raste vdekje 58 Te Sheruar 3,006 TestimeStatistikat e paraqitura vizualisht -> https://tabsoft.co/3e6ePfM -> https://tabsoft.co/2UeJiyT	1	Saturday, April 11, 2020 8:15pm GMT	Saturday, April 11, 2020 7:38pm GMT	0	33	6	0	0	0	0
698	Sjenu tu ba teste mjaftueshem se ka ma shum	0	Saturday, April 11, 2020 8:12pm GMT	Saturday, April 11, 2020 7:38pm GMT	0	33	6	0	0	0	0
699	A mundeni me testu asimptomatiket edhe jo vetem raste sigurta kontaktiBeni me shume teste ta dijm ka jemi	0	Saturday, April 11, 2020 8:11pm GMT	Saturday, April 11, 2020 7:38pm GMT	0	33	6	0	0	0	0
700	U dashte gjendje e jashtzakonshme mu shpalle per ndrysh ktu veq ma keq bohet..Sa te mbledhen njerzt qdo nat neper oda te burrave e me pi birra sen so kjo... Boni 5 dite ka 1000 teste krejt venet e ballkanit ti kalojme me te infektume..!Kujdes o popull kujdes se shkum dom...!	6	Saturday, April 11, 2020 8:04pm GMT	Saturday, April 11, 2020 7:38pm GMT	0	33	6	2	0	2	2
701	Qka o kjo puna e testeve bre a zdini me qit pik dites e ket ore me na tregu e njezit me kap ma shum panika ju lus si krejt bota po qet pik dites kto tesete sa raste jan edhe ju qiteni jok ket ore keshtu Instituti kombetar i shendetesise publike te Kosoves	7	Saturday, April 11, 2020 8:03pm GMT	Saturday, April 11, 2020 7:38pm GMT	0	33	6	2	2	2	2
702	Tmerri sa po ka filluar pernime kshtu	0	Saturday, April 11, 2020 7:59pm GMT	Saturday, April 11, 2020 7:38pm GMT	0	33	6	2	2	2	2
703	130 teste edhe naj dit 20 teste bani si cilin dite tu i zvoglu testet a shtete sa banor qe ka kosova deri 2000 teste i bajne ne dite	4	Saturday, April 11, 2020 7:55pm GMT	Saturday, April 11, 2020 7:38pm GMT	0	33	6	0	2	2	2
704	Hajde malisheva ma gjall Martin Oroshi	1	Saturday, April 11, 2020 7:53pm GMT	Saturday, April 11, 2020 7:38pm GMT	0	33	6	0	1	0	0
705	Elvira & Dafina na erdh	0	Saturday, April 11, 2020 7:52pm GMT	Saturday, April 11, 2020 7:38pm GMT	0	33	6	0	0	0	0
706	Edhe skenderaj erdh aaaa	0	Saturday, April 11, 2020 7:52pm GMT	Saturday, April 11, 2020 7:38pm GMT	0	33	6	0	0	0	0
707	Ferizaji me Prishtinen jon tu shty cili po ka ma shum	2	Saturday, April 11, 2020 7:48pm GMT	Saturday, April 11, 2020 7:38pm GMT	0	33	6	0	0	0	0
708	F. Z. rri ngjermani ma mir	1	Saturday, April 11, 2020 7:47pm GMT	Saturday, April 11, 2020 7:38pm GMT	0	33	6	1	0	0	0
709	Ju jeni krenaria e Kosovës, Zoti ju ruajt juve mjekëve në përgjithësi dhe familjet e huaja !	3	Saturday, April 11, 2020 7:46pm GMT	Saturday, April 11, 2020 7:38pm GMT	0	33	6	1	1	1	1
710	B. Sh. mbërriti edhe atje se thojshe mos hajde se po na prun	1	Saturday, April 11, 2020 7:45pm GMT	Saturday, April 11, 2020 7:38pm GMT	0	33	6	0	0	0	0
711	Delni prap shetitni neper germi e parqe e dalshi fare dalshi bre njerez injoranta te pa marun vesh	1	Saturday, April 11, 2020 7:42pm GMT	Saturday, April 11, 2020 7:38pm GMT	0	33	6	2	2	2	2
712	O dilni se tash eshte koha e trimerise veq perpara	2	Saturday, April 11, 2020 7:42pm GMT	Saturday, April 11, 2020 7:38pm GMT	0	33	6	0	2	2	2
713	TMERR ...ME SHUME SE NE TIRANE PER NJE DITE !!!!!!!! SEPSE ATJE EDI RAMA CDO LEVIZJE E KA NEN KONTROLLE TE NE NUK KA KUSH ME NA NDAL ...NJE MASE ME E QIT QOHEN PESHE PUQI PUQI PUQI ....javen e dyte presidenti ka thirr per gjendje te jashtezakonshme u qun ne kembe PUQAT E DREQIT .......dojshin me explodu per asgje .......ai te qmendur!!!!!!!!! 20 nga Prishtina nuk kane pasur simptome fare ....merr…	27	Saturday, April 11, 2020 7:41pm GMT	Saturday, April 11, 2020 7:38pm GMT	0	33	6	2	2	2	2
714	o tybe veq nese ja boni si ne Indi se ndryshe na nuk marrim vesh , ska kush qe i nal shqiptart me dal jasht .	5	Saturday, April 11, 2020 7:41pm GMT	Saturday, April 11, 2020 7:38pm GMT	0	33	6	2	0	2	2
715	Teknika e frymëmarrjes që mund të shpëtojë nga koronavirusi:https://youtu.be/Hc2b9Wvn0e4	13	Saturday, April 11, 2020 7:40pm GMT	Saturday, April 11, 2020 7:38pm GMT	0	33	6	0	0	0	0
716	Per Thaqin ma e rensishme ke mi qu n kushtetuse kufizimet se sa interesi popullit	3	Saturday, April 11, 2020 7:39pm GMT	Saturday, April 11, 2020 7:38pm GMT	0	33	6	2	0	2	2
717	u knaqt tu rrejt	0	Monday, April 13, 2020 7:39pm GMT	Sunday, April 12, 2020 8:43pm GMT	0	79	1	2	2	2	2
718	Ju lutem mendoni pak edhe për shëndetin mendor. Mos publikoni rezultatet gjatë natës. Po mbesim pa gjumë prej frikës.	0	Monday, April 13, 2020 6:50pm GMT	Sunday, April 12, 2020 8:43pm GMT	0	79	1	2	0	2	2
719	Le akuat secili net rri ne shpi se duhet mi dit kapacitetet e shtetit ska shka mi ba kurkujna kur te rritet numri fajin mos ja leni kurkuj rrini ne shpi pik	1	Monday, April 13, 2020 2:20pm GMT	Sunday, April 12, 2020 8:43pm GMT	0	79	1	0	0	0	0
720	Neve duke ju besuar ne Ferizaj amerikaneve e kemi hanger, ata duke u mbajtur fshehurazi ushtaret e infektuar me jave dhe duke mos e njoftuar stafin lokal fare. Atehere kur vdic punetori , atehere morren masat formale , ndersa edhe sot nuk e pranojne se kane ushtate te infektuar. Derisa punetoret i detyrojne te shkojne ne pune perndryshe e hupin vendin e punes. Do te kete shume te infektuar dhe in…	1	Monday, April 13, 2020 1:17pm GMT	Sunday, April 12, 2020 8:43pm GMT	0	79	1	0	0	2	0
721	ndoket kta te bondtillit i smuhen ferizaj dhe prishtin katundet pa kontroll amerika	0	Monday, April 13, 2020 1:12pm GMT	Sunday, April 12, 2020 8:43pm GMT	0	79	1	0	0	0	0
722	dikush gjykon per kufizim me gjygj partija thaqit kta mjek hall jan me kujdes me oaienta kryministri thot rrini shpij thaqi thot dilni. dhe politikes	0	Monday, April 13, 2020 1:06pm GMT	Sunday, April 12, 2020 8:43pm GMT	0	79	1	0	0	0	0
723	Pasqyrone sa politikan e familjar tyre i kan ba testet per covid19 a ka mundesi??	0	Monday, April 13, 2020 11:50am GMT	Sunday, April 12, 2020 8:43pm GMT	0	79	1	0	0	0	0
724	Ky zotni F. B. po mendojka qe ministri Vitia duhet me na adhë ne shtepi e me na ruaj te dera ! O qfarë njerez ! Kjo nuk eshtë politikë o popull kjo eshtë semundje eshtë virus vdekjeprures ! Vetëdisohuni mbrojeni vetevehten ! Jeta eshtë e jotja ! Vleresoje !	2	Monday, April 13, 2020 11:32am GMT	Sunday, April 12, 2020 8:43pm GMT	0	79	1	1	2	0	0
725	Me sa duket duket vetëdijsimi , apeli , rekomandimet e institutit kanë ra posht dhe nuk po respektohen, duhet te ashpersohet aparati shtetëror dhe te bllokoj totalisht qytetet e prekura ( me perjashtime ), ne anen tjeter duhet blere teste me shume dhe te fillohet me testime shum ma shume, mbi 4750 qytetar veq jane te dyshuar dhe jane nen mbikqyrjen e institutit lidhur me kontaktet me te infektuar…	0	Monday, April 13, 2020 11:21am GMT	Sunday, April 12, 2020 8:43pm GMT	0	79	1	0	0	0	0
726	Gjendja e Jashtzakonshme duhet te shpallet menjeher skemi teste shum se ma shum dalin te infektum ditore po kjo qeveri qobanash tu luftu per karrik jemi mbet qetu ku jemi disa popuj tash veq po bojn plan mi hap shkollat mu stabilizu kadal kadal ne te kosoves jemi kerkun hiq.	0	Monday, April 13, 2020 10:00am GMT	Sunday, April 12, 2020 8:43pm GMT	0	79	1	2	0	2	2
727	R. D. tezake spo ka kush qe ju nal, tuj dal me shetit me bicikleta pa bicikleta. E tank po thoni qka u ban, duhet secili me rujt veten. I keni oborre e kopshte ju mjaftojn, po ne qe kemi mbet mrena mureve te banesave a shemi njerez? Smujn me u izolu shqiptart jo as vdekja si nal, rrini mren	1	Monday, April 13, 2020 9:19am GMT	Sunday, April 12, 2020 8:43pm GMT	0	79	1	0	0	2	0
728	....oh gati 100 raste per nje dite - o qeveri e turpit, kush ju votoi te na shkaterroni deri ne kete mase ! Kush ju paguan te na leni ne meshire te Zotit! Nuk keni qene ne gjendje 30 dite masa mos me apliku ...rruget qe 30 dite jane si ne feste, parqet po ashtu ! TURPI TE MBULOFTE ALBIN PSIKOPATI	0	Monday, April 13, 2020 8:27am GMT	Sunday, April 12, 2020 8:43pm GMT	0	79	1	2	2	2	2
729	Dilni e festoni prap njerëz te pandergjegjshëm, mos fajsoni askend keni pas model shtetet shum te zhvilluara qka kan perjetu edhe qka po perjetonjnë. TURP JU QOFTË!!!	0	Monday, April 13, 2020 8:08am GMT	Sunday, April 12, 2020 8:43pm GMT	0	79	1	2	2	2	2
730	Shum më e nevojshme mu bo testet n'kry se teste tjera pom duket, derisa profesionalistët në gjithë Boten por edhe në Kosovë apelojnë mu përmbajt ne rregulla ne tregohemi shum ,,TRIMA".Njerëz jemi jo kafshë mu mbajt ne zinxhir lidhur nga askush, thirri pak mendjes o njeriiii.	1	Monday, April 13, 2020 7:58am GMT	Sunday, April 12, 2020 8:43pm GMT	0	79	1	2	2	2	2
731	Kerka sjeni hic ju si institut.... Vec zoti qe ka me na ndihmu se e garantoj me jete qe edhe 50% potencialisht te infektuar nuk i keni testu...Thoni zoti le t'na ruan edhe aq....	0	Monday, April 13, 2020 7:42am GMT	Sunday, April 12, 2020 8:43pm GMT	0	79	1	2	2	2	2
732	Tek ne shqiptaret sun na bjen kush ne fije se e patem masen u qu presidenti e qoj kushtetuese e shpalli antikushtetuese vendimin, u qun qytetart u ankojshin orar i papershtatahem e blla blla blla plus asaj gjat ores se lire te levizjes postojshin qytetaret ton foto thu ti skan dal kurr a ska kurfar rreziku, ska faj as Qeveria as kerkush faj kemi na qytetart qe skemi etik dhe kultur e veprojm me i…	0	Monday, April 13, 2020 7:30am GMT	Sunday, April 12, 2020 8:43pm GMT	0	79	1	2	2	2	2
733	Jo bre Hashim thaqi dilni Albini mos dilni Korona virusi ksajde jam une Nuk e ngojshi albinin tash bani panik	0	Monday, April 13, 2020 7:26am GMT	Sunday, April 12, 2020 8:43pm GMT	0	79	1	0	0	2	0
734	qka thot gjykata kushtetuse be na sban me mshel popllin se gjykata kushtetuse na jep liri me dal	0	Monday, April 13, 2020 6:20am GMT	Sunday, April 12, 2020 8:43pm GMT	0	79	1	0	0	0	0
735	Tash ekan kohen leprat meu shtue hahahha	0	Monday, April 13, 2020 5:58am GMT	Sunday, April 12, 2020 8:43pm GMT	0	79	1	2	0	0	0
736	a merrni vesh shqip o njerz. ma shkurt mos shkoni neper kusheri e mixhallar e daj e teze e lesh shkurt. gjith cilli duhet mej than veti boll nuk muj vi mus hajde . leni ato fore mu ska qka mban un e kam kry eiiii. a kur te rrok kuku jo kuku po met lan me cof qatu..	0	Monday, April 13, 2020 1:55am GMT	Sunday, April 12, 2020 8:43pm GMT	0	79	1	2	2	2	2
737	Po ore policore beje me gjate diten se nate kush nuk del po flejn ju naten e keni ba ore policore ter diten njerzite rrug po nderroje orarin	1	Monday, April 13, 2020 12:35am GMT	Sunday, April 12, 2020 8:43pm GMT	0	79	1	0	0	0	0
738	Marketet jan tu punu ka 12 or.kot e keni vallahi.na shpi familjart npune cka u mirr vesh	0	Monday, April 13, 2020 12:33am GMT	Sunday, April 12, 2020 8:43pm GMT	0	79	1	0	0	2	0
739	Po pse ministri ju ka thon motociklisteve mu tubu ne dragash sot me festu atje	0	Monday, April 13, 2020 12:25am GMT	Sunday, April 12, 2020 8:43pm GMT	0	79	1	0	0	0	0
740	Këta që s'po i respektojnë masat e MSh dhe IKSHP, po na marrin n'qafë edhe neve që po i respektojmë ato.Ndoshta, duhet me ndrru thirrjen: Me bo; Psh: S'guxoni me ndejt në shtëpi!	0	Sunday, April 12, 2020 11:38pm GMT	Sunday, April 12, 2020 8:43pm GMT	0	79	1	2	0	2	2
741	Maspari qat plakucin qe ka ardh prej italis bashk me qat femeren sa kan dasht hiq mi lan me hi ne ks se tasht kan gjet ne ket kriz me ardh me ba pushime e qetasht e bajshmi me shnet e murren ne qaf tasht krejt ks bre fare dalshin me ket qeveri qe kurr sditi mu drejtu ‍♀️	0	Sunday, April 12, 2020 11:32pm GMT	Sunday, April 12, 2020 8:43pm GMT	0	79	1	2	2	2	2
742	Kurti ske ne gjendje as dy muj me majt pushtetin (E rrezoj vetin nga qeverija) e ju mani ymyt qe kjo qeveri do ta menagjoj si duhet ket situat katastrofale, qe edhe ashtu ,veq ka dal jasht kontrolle.Me dy te infektum,kta fenomenat e shtin komplet nje qytetin ne karantin!.Amaterat.	0	Sunday, April 12, 2020 11:19pm GMT	Sunday, April 12, 2020 8:43pm GMT	0	79	1	2	2	2	2
743	Shqipëria 2.8 Mil banor 446 te infektuar apo 0.015% e popullsisë.Kosova 1.8 Mil banor 362 te infektuar apo 0.020% e popullsisë.Kjo tregon se cili shtete po e menaxhon me mire pandeminë thjesht duhet te mirët shembull Edi Rama.	0	Sunday, April 12, 2020 10:59pm GMT	Sunday, April 12, 2020 8:43pm GMT	0	79	1	0	0	0	0
744	Tash u ba vone, shpallne kur doni gjendjen tash, ma sju ndihmon, na murret nqaf si me VIRUS po ashtu na murret ne qaf edhe me ekonomi, klasa politike me pas vetem pak dinjitet per popullin e jo per pozitat e tyre i kishte dy opcione per ta kontrolluar kete situat:1. Testimi i mases, gje qe per mendimin tim per Kosoves eshte e veshtire me kushtet egzistuese.2. Bllokimi total i shtetit qysh me shfa…	0	Sunday, April 12, 2020 10:50pm GMT	Sunday, April 12, 2020 8:43pm GMT	0	79	1	0	2	2	2
745	Valla mir ish kan me shpall shpalljen per gjendje tjashtzakonshme!Jeta e qytetarit me e rendsishme se karrika.	0	Sunday, April 12, 2020 10:47pm GMT	Sunday, April 12, 2020 8:43pm GMT	0	79	1	1	2	0	0
746	Kjo eshte si rezultat i jovetedijesimit tone. Akoma ka njerz qe thojne jo kurgji so kjo, "Grip i Thjeshte" dhe vazhdojne te dalin pa kontrolle e duke e rreziku jo vetem familjen po edhe gjithe shoqerine an e mban. Ky eshte mentaliteti yne se Kina nuk ja vetke letrat ai qe dilke jasht i vriste as qe jepte llogari per askend. E padyshim mbetet njera nder vendet me pak te prekura be Bote. E ju vazhd…	9	Sunday, April 12, 2020 10:45pm GMT	Sunday, April 12, 2020 8:43pm GMT	0	79	1	1	0	2	0
747	Ta mbështesim personelin mjekësor ata qe një muaj po punojnë nate e dite për popullin me te gjitha kapacitetet qe kane, sapo e pashe ketë rastin me ketë 18 vjeçare rast tepër i rende, por nuk pajtona me prindin e saj qe fajtor i len mjeket, ata janë te fundit te cilët duhet te ankohemi, politika egoiste pozite e opozite është fajtori kryesor këtu sepse duke e dit nivelin edukativ e bindëses te qy…	0	Sunday, April 12, 2020 10:45pm GMT	Sunday, April 12, 2020 8:43pm GMT	0	79	1	1	1	1	1
748	Ma shume teste duhet. Testimi ne popullate	0	Sunday, April 12, 2020 10:44pm GMT	Sunday, April 12, 2020 8:43pm GMT	0	79	1	1	0	0	0
749	Vala e pare e Tsunami-t sapo eshte nise me ardhe...	0	Sunday, April 12, 2020 10:43pm GMT	Sunday, April 12, 2020 8:43pm GMT	0	79	1	0	0	2	0
750	Pse po fajsohet populli së po ju kuptoj. Fillimisht nuk e kemi mbylle kufijte me kohe, se dyti nje kohe te gjate i kemi lene te ardhurit ne karantina ne shpi pa kurfare kontrolli, se treti kemi marre vendime emocionale e jo te planifikuara edhe ato ne mes te nates her nga ministri e here nga KM,(edhe ne konferencen e sotit u pa qe nuk kane akoma plan se si te veprohet), me pas kemi be fare pak te…	7	Sunday, April 12, 2020 10:26pm GMT	Sunday, April 12, 2020 8:43pm GMT	0	79	1	0	0	2	0
751	Ju mund te propozoni qe urgjent te kalojm ne gjendje te jashtzakonshme.Jeta e njerzve eshte ma e rendesishme se situata politike.Ju duhet me udheheq luften kunder Covid 19 jo te tjeret.Respekte pafund per punen e juaj.	4	Sunday, April 12, 2020 10:25pm GMT	Sunday, April 12, 2020 8:43pm GMT	0	79	1	1	1	1	1
752	A keni mundesi me i specifiku rastet e Karantines qe gjenden ne Konvikt.Ktu po i shkrun qe eshte nga nje Fshati ose Qyteti dhe krijohet Panik ne ato vende, ku ne te vertet ndoshta qaj i infektun direkt nga Airoporti e kan dergu ne qender te Studentave Konvikt.Osht mir me i dallu...	0	Sunday, April 12, 2020 10:23pm GMT	Sunday, April 12, 2020 8:43pm GMT	0	79	1	0	0	0	0
753	Albin kurti Fajtori kryesor pse shperthej me te madhe virusi nje kryeminister qe bon kalkulime politike ne koh pandemie qytetaret e kosoves duet me ja tregu vendin kti diktatori qe edhe konferencat i ben ne kohe ezani me perfitu naj vote!	2	Sunday, April 12, 2020 10:13pm GMT	Sunday, April 12, 2020 8:43pm GMT	0	79	1	2	2	2	2
754	Me llogarit ne kry tbanorit ne kosov I bjen gjdo I 4600 banor eshte I infektum ne kosov qe eshte shifter teper e lart edhe me e keqja se Jan kryer veq afer 4000 teste.Gjermania prej 127459 tash Sa eshte numri I pergjithshum I te infektuarve te sherim Jan 60300 Kan mbet edhe 67159.llogaritne a Jan ber afer 6.5milion testime. Dmth per kok banori gati jem ngjyst te gjermanisPo na vet jem popull I PA…	0	Sunday, April 12, 2020 10:04pm GMT	Sunday, April 12, 2020 8:43pm GMT	0	79	1	0	0	2	0
755	Mu pas Blloku levizja e qytetareve para 3 jave sot nuk kish me qen kjo gjendje, po jem tu u honger hala kon me ngarku e kon me shkarku!!!	0	Sunday, April 12, 2020 10:00pm GMT	Sunday, April 12, 2020 8:43pm GMT	0	79	1	0	0	2	0
756	Masa edhe ma forta duhet #Arbenvitia	0	Sunday, April 12, 2020 10:00pm GMT	Sunday, April 12, 2020 8:43pm GMT	0	79	1	0	0	0	0
757	Oo amani ju koft pritni tbohet mengjes se numri nuk ndryshon se traauma jeni tu na dhon nate per nate	0	Sunday, April 12, 2020 9:56pm GMT	Sunday, April 12, 2020 8:43pm GMT	0	79	1	2	2	2	2
758	E morrem teposhtzen po'm doket, nese e kini mire qat aparat.	0	Sunday, April 12, 2020 9:52pm GMT	Sunday, April 12, 2020 8:43pm GMT	0	79	1	2	0	2	2
759	kjo osht katastrof dje 130 teste 33 pozitiv sod 250 teste 79 pozitiv jo qe po shkon tu u rrit po veq po guf rrini nshpi more se doni me na fik.	1	Sunday, April 12, 2020 9:51pm GMT	Sunday, April 12, 2020 8:43pm GMT	0	79	1	2	2	2	2
760	A din kush, a jane ka bojn qeveri te re, a po shkojm ne zgjedhje.	0	Sunday, April 12, 2020 9:50pm GMT	Sunday, April 12, 2020 8:43pm GMT	0	79	1	0	0	0	0
761	Ministrit si ka met tjeter veq me dal me kafaz kon ta zan ne rruge mi shti si kafshet e egra.Se perndryshe nuk merr vesh ky popull.	5	Sunday, April 12, 2020 9:48pm GMT	Sunday, April 12, 2020 8:43pm GMT	0	79	1	2	2	2	2
762	Mos na tregoni qe po rritet numri po shpallne gjendje te jashtzakonshme se ka me eskalu situata! Mjeksia ne Kosove nuk ka kapacitet per te gjithe qytetaret e Kosoves, nuk keni as barna esenciale e mos te flasim per luften kunder pandemise. Nuk po i gjykoj mjeket po nuk kane mjete nuk munden me dal prej lekures. Beni zgjidhje e mos i leni popullin me dek kur e dini çfare shteti i varfer jemi	14	Sunday, April 12, 2020 9:42pm GMT	Sunday, April 12, 2020 8:43pm GMT	0	79	1	2	0	0	0
763	Gjendja është për të ardhur keq por edhe jeni duke treguar pa aftesi për mengjimin e situates dhe nuk keni ndonje ide se qka esht ka ndodh ju kish lut te merrni ma shumë me pun se me rrjete sociale se cilin progra qe qet TV krejt doktorra në tv kush punon atu kur ju te gjith jeni neper programe telivizive.#Ekenihupkontrollin.	0	Sunday, April 12, 2020 9:38pm GMT	Sunday, April 12, 2020 8:43pm GMT	0	79	1	2	2	2	2
764	Masa me rigoroze sa me shpejte qe eshte e mundur. Jeni duke e neglizhuar vete situaten. Kemi me perfundu shume keq. Vetem sot sa njeri neper lulishte e supermarketa, e tmerrshme. Del kryetari i komunes dhe deklaron qe te nesermen shpallen masat e reja, dalin ata sot dhe nuk thojne asgje, tash duhet me prit edhe 2-3 dite deri sa te paraqiten edhe 200 raste te reja. Sa me shume vonese, situata do t…	2	Sunday, April 12, 2020 9:38pm GMT	Sunday, April 12, 2020 8:43pm GMT	0	79	1	0	2	2	2
765	79 Raste te reja infektimi me Coronavirus️ 35 Ferizaj / ️ 16 Prizren etj.⚰️ 0 Vdekje 1 Rast te Sheruar 250 Teste 31.6% e testeve kan rezultuar pozitivStatistikat Totale: 262 Raste Infektimi⚰️ 7 Raste vdekje 59 Te Sheruar 3,256 Testime 8,5% e testeve kan rezultuar pozitivStatistikat e paraqitura vizualisht -> https://tabsoft.co/3e6ePfM -> https://tabsoft.co/2UeJiyT	1	Sunday, April 12, 2020 9:34pm GMT	Sunday, April 12, 2020 8:43pm GMT	0	79	1	0	0	0	0
766	O njerez rrini nshpi	0	Sunday, April 12, 2020 9:32pm GMT	Sunday, April 12, 2020 8:43pm GMT	0	79	1	1	0	0	0
767	shum shpejt gjendja aktuale do jet jasht kontrolli po spati gjendje jashtzakonshme vetem edhe kjo na mungon ndersa poletikant tan mbajn inate e populli gjor vun.	1	Sunday, April 12, 2020 9:30pm GMT	Sunday, April 12, 2020 8:43pm GMT	0	79	1	0	2	2	2
768	Pak jan kta qka kan me kon ....extrem	0	Sunday, April 12, 2020 9:30pm GMT	Sunday, April 12, 2020 8:43pm GMT	0	79	1	0	2	2	2
769	O njerz na moret n qaf edhe neve tjerve qe kem nejt per 1 muj te shpija e tu shpresu qe po bohet mir ma shpejt, qe qka bot sot. E tmerrshme qfar njerz t papergjegjshem ka, edhe n kto dit kqyrin me ja zon deren dikujt,bartni sot pasojat. Me disa qe e kan marr virusin, tu shku musafir me vetdije t plot tu e dit qfar gjendje o sot, nuk e meritojn as mu trajtu neper spitale. Marre ju koft	1	Sunday, April 12, 2020 9:29pm GMT	Sunday, April 12, 2020 8:43pm GMT	0	79	1	0	2	2	2
770	Pse dilni me rezultate ne oret e vona te nates, a e mendoni se sa ndikon kjo ne rritjen e stresit tek qytetaret para kohes se gjumit dhe i leni tere naten ne ankth. Vertete keni qasje te gabuar!	8	Sunday, April 12, 2020 9:28pm GMT	Sunday, April 12, 2020 8:43pm GMT	0	79	1	2	2	2	2
771	O njerz vetem distanc mbani edhe mos dilni pa nevoj e sheh se eshte kallabllak njerz lene nje koh tjeter per me kry pun . MA MIR RRI NE SHPI SE NE SPITAL .	0	Sunday, April 12, 2020 9:27pm GMT	Sunday, April 12, 2020 8:43pm GMT	0	79	1	1	0	0	0
772	Presiden shpalle gjendje te jashtzakonshme.se ky Albini edhe minstri Arbeni turpi i shekullti jane	0	Sunday, April 12, 2020 9:22pm GMT	Sunday, April 12, 2020 8:43pm GMT	0	79	1	2	2	2	2
773	O nxerrni polic e ushtar me stupca bre pa dhune nuk merr vesh truni miniatur i shqiptarit	0	Sunday, April 12, 2020 9:22pm GMT	Sunday, April 12, 2020 8:43pm GMT	0	79	1	2	2	2	2
774	Dergoni te Gjykata kushtetuse tani le te mjekohen.O talenta nga neser vetem nje antare i familjes per ushqim dhe barna o prof .te Institutit .	3	Sunday, April 12, 2020 9:22pm GMT	Sunday, April 12, 2020 8:43pm GMT	0	79	1	0	0	0	0
775	zgjedhje /apo qeveri ,kjo eshte ma me rondsi, e harrun Koronen,fatkeqsisht kjo neve jo	1	Sunday, April 12, 2020 9:21pm GMT	Sunday, April 12, 2020 8:43pm GMT	0	79	1	2	0	2	2
776	VAllahi budallakia e njerzve edhe 70000 mi mund ta qoj numrin se me budall mos paq pun	0	Sunday, April 12, 2020 9:19pm GMT	Sunday, April 12, 2020 8:43pm GMT	0	79	1	2	2	2	2
777	Shum bre koka per mu qudit.me.do komente,ktu hiq politika ska pun.se naj kupen vesht tu than rrini ne shpi. Po na edhe darsma kemi majt ne ket pande mi,oj shipe.edhe darsma skemi marr vesh hiq	1	Sunday, April 12, 2020 9:19pm GMT	Sunday, April 12, 2020 8:43pm GMT	0	79	1	2	0	2	2
778	#Rrini #nshpi ‍♂️	1	Sunday, April 12, 2020 9:16pm GMT	Sunday, April 12, 2020 8:43pm GMT	0	79	1	0	0	0	0
779	Duhet me rrit numrin e testimeve n maximum per me dit ku jena me situaten edhe masa ma t'rrepta policore !	0	Sunday, April 12, 2020 9:16pm GMT	Sunday, April 12, 2020 8:43pm GMT	0	79	1	0	0	0	0
780	Mblidhni men more mos bani hajgare ,a e bani mend qe jeta jone eshte ne pyetje ,ndoshta sjeni krejt ju te rrezikum po dikush prej familjeve tona ka me qen,Ju lutem merreni me seriozisht se dikur ka me qen vone per dikand...	1	Sunday, April 12, 2020 9:15pm GMT	Sunday, April 12, 2020 8:43pm GMT	0	79	1	2	0	2	2
781	Jemi bo popull arrogant mendojeni nje her qka jeni ka folni te gjitha rastet jon nga kontaktet e te ndjerit nga sazlija edhe rastet e sodit jon te familjarve te tyre askush nuk ka deshir me i jnfektu kerkon e aq ma pak te afermit e vet tana ato komente ofenduese krejt okej Kur po beni thirrje per Me ndejt ne shtepi amo jo me akuzu pa mendu mosni so kjo politik me sha e me perqesh ?	1	Sunday, April 12, 2020 9:15pm GMT	Sunday, April 12, 2020 8:43pm GMT	0	79	1	2	0	2	2
782	Popullata vet duhet me kon evetedishme jo veq me polici eme ushtri ska ardhe befasi duke epar qka po ndodh neper bot prej muajit dhjetor eshte kjo gjendje. Perndryshe per veti ekem.	1	Sunday, April 12, 2020 9:15pm GMT	Sunday, April 12, 2020 8:43pm GMT	0	79	1	1	0	0	0
783	Shtete e forta jan ra ne gjunje nga covid 19 e Kosova ku është ne krahasim me to. Poletikanet tan nuk kan pas koh mu marr me pandemi është dasht me dal me ba debate e harrojshin virusin ne televizione e portale tu marr me analiza politike kush e ka mir e kush keq.O njerz respektoni masat rrini n'shpi mos delni mu shetit pa nevoj.	2	Sunday, April 12, 2020 9:13pm GMT	Sunday, April 12, 2020 8:43pm GMT	0	79	1	0	0	2	0
784	Moti u desht me shpall gjendje e jashtzakonshme	0	Sunday, April 12, 2020 9:11pm GMT	Sunday, April 12, 2020 8:43pm GMT	0	79	1	2	2	2	2
785	Rune popull veten dhe te dashurit tuaj qdo dalje do te na kushtoj ju e dini qfar gjendje oshte shendetsia prandaj qendroni nshpi	1	Sunday, April 12, 2020 9:09pm GMT	Sunday, April 12, 2020 8:43pm GMT	0	79	1	1	0	0	0
786	kjo eshte kur nuk ngon ose sic eshte thanja popullore kur pshtyn perpjet	0	Sunday, April 12, 2020 9:09pm GMT	Sunday, April 12, 2020 8:43pm GMT	0	79	1	0	0	2	0
787	Mashallah	0	Sunday, April 12, 2020 9:09pm GMT	Sunday, April 12, 2020 8:43pm GMT	0	79	1	1	1	1	1
788	Ju lutemi beni teste me shume, cka nese behen 1000 teste...po dalin pozitiv 300 mrena dite	3	Sunday, April 12, 2020 9:09pm GMT	Sunday, April 12, 2020 8:43pm GMT	0	79	1	0	0	0	0
789	Nuk e ngojshin Hashimin me shpall gjendjen e jashtezakonshme , ja pra tani kemi numrin me te lart te te infektuarve ne rajon 24 h e fundit. Nje kontroll i plote i shtetit nga Forcat e Armatosura te Kosoves ne te gjithe teritorin e kosoves edhe ne pjesen veriore me nje marrveshje me kforin per kontrollim te levizjes ne luften kunder Pandemis.	18	Sunday, April 12, 2020 9:08pm GMT	Sunday, April 12, 2020 8:43pm GMT	0	79	1	2	0	0	0
790	Me 250 mostra 79 raste paramendoni ta kishin testu 1000 persona kishin dal 300 raste tmer a mendimi im shume eshte per ni shtet me 2 milion banor	1	Sunday, April 12, 2020 9:08pm GMT	Sunday, April 12, 2020 8:43pm GMT	0	79	1	2	2	2	2
791	Shiptari hala me at thenjen hajt se bash qatina qe ruhet i bjen trus rri nshpi se kur krejt dunjaja po rrin rri edhe ti	1	Sunday, April 12, 2020 9:07pm GMT	Sunday, April 12, 2020 8:43pm GMT	0	79	1	2	0	2	2
792	Kjo eshte pasoj e mos shpalljes se gjendjes jashtzakonshme pergjegjesia bie mbi kryeministrin ne detyr Albin Kurtin, tash lete pritin te vdesin nja 100 e toni e shpall.Duke e dite se populli jone nuk u msue pa force me nejte mbrenda.	7	Sunday, April 12, 2020 9:07pm GMT	Sunday, April 12, 2020 8:43pm GMT	0	79	1	2	0	2	2
793	ishalla nuk behet si ne itali veq qysh po shihet te njejten procedur asht tu shku zoti ishalla e ndalon	0	Sunday, April 12, 2020 9:07pm GMT	Sunday, April 12, 2020 8:43pm GMT	0	79	1	1	0	1	1
794	A duhet mu shpall gjendja e jashtzakonshme tash po por oshte von tu punu me inati tash psojn poplli a kini gjendjen nen kontroll turp duet mej ardhe	0	Sunday, April 12, 2020 9:07pm GMT	Sunday, April 12, 2020 8:43pm GMT	0	79	1	2	2	2	2
795	#RriShpi	0	Sunday, April 12, 2020 9:06pm GMT	Sunday, April 12, 2020 8:43pm GMT	0	79	1	0	1	0	0
796	Masat jane marrë shume mire, njerzit nuk vedijsohen edhe keshtu e marin në qafe një vend të tërë .Edhe Italia i ka neglizhu masat po qa kanë perjetu tmerr.Vend i vogel jemi me kaq shume raste duhet te merret serjozisht e jo me be shaka.Zoti na ndihmoft!	14	Sunday, April 12, 2020 9:06pm GMT	Sunday, April 12, 2020 8:43pm GMT	0	79	1	1	1	2	1
797	K. H. Ram njo i Kramovikit koka infektu ruhi agj	0	Sunday, April 12, 2020 9:05pm GMT	Sunday, April 12, 2020 8:43pm GMT	0	79	1	1	0	0	0
798	Po dalin fjalt e agim veliut qe thojke qdo or e ka dit edhe ka fol plus thaqi e ka paraljmru qeverin bane tash krejt shkaktar karrika	2	Sunday, April 12, 2020 9:04pm GMT	Sunday, April 12, 2020 8:43pm GMT	0	79	1	2	0	2	2
799	Dilni dilni se veq grip osht more sen so kjo popull i budallem krejt bota mshel na kishe ma te mequm dalum ncncncncnc	2	Sunday, April 12, 2020 9:04pm GMT	Sunday, April 12, 2020 8:43pm GMT	0	79	1	2	2	2	2
800	Sa ishte orari i mos levizjes gjate dites, u qun i madh e i vogel tu sha e tu kerku me ndryshu orarin sepse po behen tollovite kinse per mu furnizu! A eshte problem 1 antar me dale dhe me ble per disa dite ushqim? Mandej, shumica nga fshatra qe pas lufte jane dale neper qytete e tash e dojne kinse natyren sa qe smujn pa parqe as ne kohen e pandemise ndersa nga po ajo natyre kane ike! Po permendin…	10	Sunday, April 12, 2020 9:04pm GMT	Sunday, April 12, 2020 8:43pm GMT	0	79	1	0	0	2	0
801	Ju lus qe ti ndani rastet e prekura me Covid19 qe gjinden ne Qendren e Studenteve nga ato qe jane prekur neper komuna. Kjo ndarje do ta heshte panikun e mundshem tek qytetaret ne rast se perhapja ndodhe ne qytetin e tyre, kur ne fakt rastet mund te jene ne QS. Ju faleminderit.	0	Sunday, April 12, 2020 9:04pm GMT	Sunday, April 12, 2020 8:43pm GMT	0	79	1	1	0	0	0
802	Nese nuk mshelen te gjithe dhe karantinohen te gjitha qytetet, edhe ato qe kane pak te infektuar se bartet si rasti i Burojes, me kete trend sigurt ka me pas cdo dite e me shume raste, se nuk ka fare kontroll e kujdes.	1	Sunday, April 12, 2020 9:04pm GMT	Sunday, April 12, 2020 8:43pm GMT	0	79	1	0	0	2	0
803	Musafirlleku, e pamja na knaqi ... turbo analiza... jasha krejt Kosova.	1	Sunday, April 12, 2020 9:03pm GMT	Sunday, April 12, 2020 8:43pm GMT	0	79	1	2	0	2	2
804	Secila komune me i ba publike emrat e te infektuarve , sa nuk ja keni nis mi raportu ka 5 ose 7 veta ndit te vdekur!	3	Sunday, April 12, 2020 9:02pm GMT	Sunday, April 12, 2020 8:43pm GMT	0	79	1	0	0	0	0
805	Jo more mire i kena punet dojme zgjedhjeeeeeeeeeee	2	Sunday, April 12, 2020 9:02pm GMT	Sunday, April 12, 2020 8:43pm GMT	0	79	1	2	1	1	1
806	Sot ne PREVALL, as ne kufi veres nuk bohet Kolona qashtu, tmjert na qe skena mu mush men kurr.	6	Sunday, April 12, 2020 9:02pm GMT	Sunday, April 12, 2020 8:43pm GMT	0	79	1	2	2	2	2
807	Ooo njerz duhet mu vetedisu e mos me dal per qef ,mos prit met nal kerkush po naluni vet ndaqi me shpetu ,ky eshte armik i padukshem e duhet mu rujt vet e nese dikush kujdeset per ne edhe me mire ama ne nese nuk dalim ska kah me na ardh.Rrini ne shtepi ,se ska ma mirw se shpija as kuuurrr ska pase.	7	Sunday, April 12, 2020 9:02pm GMT	Sunday, April 12, 2020 8:43pm GMT	0	79	1	1	0	0	0
808	Qëndroni n’shpi o Milet!	0	Sunday, April 12, 2020 9:02pm GMT	Sunday, April 12, 2020 8:43pm GMT	0	79	1	1	0	0	0
809	Kisha pas deshir me dit ,pse ne mitrovice nuk ka ende,ose nuk Jan Duke ber analiza,ose banort kan simptoma mirpo nuk Jan Duke u lajmruar?	2	Sunday, April 12, 2020 9:01pm GMT	Sunday, April 12, 2020 8:43pm GMT	0	79	1	0	0	0	0
810	Kërkush si ka fajet përpos popullata, nuk i kanë përfillë rregullit " qëndro n'shpi" po lëvizjet e shpeshta pa masa mbrojtëse etj.Zoti na ndihmoft!	16	Sunday, April 12, 2020 9:01pm GMT	Sunday, April 12, 2020 8:43pm GMT	0	79	1	1	0	1	1
811	E shtet i lodhët e shtet i lodhët,spo di me menagju kurgjo,skam koment!	0	Sunday, April 12, 2020 9:00pm GMT	Sunday, April 12, 2020 8:43pm GMT	0	79	1	2	2	2	2
812	InshAllah Allahu i mbron tgjithe!!!!!⚠️	0	Sunday, April 12, 2020 8:59pm GMT	Sunday, April 12, 2020 8:43pm GMT	0	79	1	1	1	1	1
813	Shetitnu Popull sa ma shume se Corona jashte ju pret ne MEJDAN takoni miq dashamir Uluni parqe mysafir dilni se Corona gjalle o veq po pret Duel	0	Sunday, April 12, 2020 8:59pm GMT	Sunday, April 12, 2020 8:43pm GMT	0	79	1	2	0	2	2
814	Sa po shoh të gjithë ata që vijnë nga Ferizaj dhe fshatrat përreth janë punëtorë që punojnë në kamp Bondsteel ose kanë pasur kontakte me këta persona. Duhet të kemi kujdes nga pjesëtarët e KForit italian e mandej edhe amerikan.	0	Sunday, April 12, 2020 8:59pm GMT	Sunday, April 12, 2020 8:43pm GMT	0	79	1	0	0	0	0
815	Oh mos pyet - eshte shperndare tere KOSOVEN !!!!!!!! E tmerrshme dhe e pa falshme prej QEVERISE - HORROR NJERI ! ne vend se te kishin bashkepunuar mes vete e te hete qysh javen e 2 gjendja e jahstezakonshme ky ENVERI I RI u qu peshe thoshte PUQI PUQI PUQI !!!!!! Tash ndale virusin nese mundesh me e ndal ................ ju qofte vota e qytetarit ju mbet ne fyt - prepotent narcizoid i semure !!!!!…	12	Sunday, April 12, 2020 8:58pm GMT	Sunday, April 12, 2020 8:43pm GMT	0	79	1	2	2	2	2
816	Sherim per te gjith!	1	Sunday, April 12, 2020 8:58pm GMT	Sunday, April 12, 2020 8:43pm GMT	0	79	1	1	1	1	1
817	Hajd more gezuarkeshtu paten than mjeket ne fillim me nje videozoti na ruajt.	1	Sunday, April 12, 2020 8:58pm GMT	Sunday, April 12, 2020 8:43pm GMT	0	79	1	1	2	1	1
818	Sh. Ll. u qun ktas gjys nats	2	Sunday, April 12, 2020 8:57pm GMT	Sunday, April 12, 2020 8:43pm GMT	0	79	1	0	0	0	0
819	allahu i sheroft inshalllah	0	Sunday, April 12, 2020 8:57pm GMT	Sunday, April 12, 2020 8:43pm GMT	0	79	1	1	1	1	1
820	Na nferizaj dojm me prek kulmin e shpis me raste !!!	1	Sunday, April 12, 2020 8:57pm GMT	Sunday, April 12, 2020 8:43pm GMT	0	79	1	0	2	0	0
821	me pas blloku komplet levizjen per 3 jave e kishim kalu me 20 te prekun, udheheqsia e shtetit do te shtyhen kush o ma i forti	25	Sunday, April 12, 2020 8:57pm GMT	Sunday, April 12, 2020 8:43pm GMT	0	79	1	2	0	0	0
822	Safet Kozhani	0	Sunday, April 12, 2020 8:56pm GMT	Sunday, April 12, 2020 8:43pm GMT	0	79	1	0	0	0	0
823	Mazamakeq, politika jone ka pune ma te meqme, me zgjedh e mu rrezu, merrni more masa se katastrofa e zotit don me na gjete!	2	Sunday, April 12, 2020 8:56pm GMT	Sunday, April 12, 2020 8:43pm GMT	0	79	1	2	2	2	2
824	Mos dilni...jo po dalim...ma more mos dilni...jo jo po dalim ...ani dilni pra ...tash mos boni fst fst	0	Sunday, April 12, 2020 8:56pm GMT	Sunday, April 12, 2020 8:43pm GMT	0	79	1	2	0	0	0
825	Neser besoi se edhe njeher me shume sepse jane dalur shume njerez pēr festen e pashkëve.	0	Sunday, April 12, 2020 8:56pm GMT	Sunday, April 12, 2020 8:43pm GMT	0	79	1	0	0	0	0
826	Virusi tregoi sonte sa jan respektu rekomandimet ngaqytetaret,por edhe sa ka qen kukdesi i udheheqsve tane ne situate pandemie	0	Sunday, April 12, 2020 8:55pm GMT	Sunday, April 12, 2020 8:43pm GMT	0	79	1	0	0	0	0
827	menaxhim i dobte i qeveris, ska masa te rrepta !! kap shpalle gjendjen emergjente, qite ushtrin en rruge bone si Shqipnia ose dhine nto krejt.	3	Sunday, April 12, 2020 8:55pm GMT	Sunday, April 12, 2020 8:43pm GMT	0	79	1	2	2	2	2
828	Thojshin e kemi gjendjen ne kontroll per teke personale do me marre ne qaf popullin kjo qeveri	8	Sunday, April 12, 2020 8:55pm GMT	Sunday, April 12, 2020 8:43pm GMT	0	79	1	2	2	2	2
829	Ja ka marr doren qitash mire ai ne laborator.. Allahu na rujt	0	Sunday, April 12, 2020 8:55pm GMT	Sunday, April 12, 2020 8:43pm GMT	0	79	1	1	1	1	1
830	Ku met Albini se aj naj pruni Ferizaj haha	0	Sunday, April 12, 2020 8:55pm GMT	Sunday, April 12, 2020 8:43pm GMT	0	79	1	0	0	0	0
831	Me pas ngu Presidentin tash ish kalu kjo faz po kta filizofat thojshin e kem kontroll e tash a e kan kontroll po ncncnc	32	Sunday, April 12, 2020 8:54pm GMT	Sunday, April 12, 2020 8:43pm GMT	0	79	1	2	0	2	2
832	Me 13 Mars vetum 2 raste mas 31 dite me 12 Prill 79 raste në Kosovë shum jon në Shqipëri është ardh me 9 Mars mas shumti raste pêr një dit 29 raste i kan pas po ktu fajet i kan qytetart vet se jon dal pa nevoj me shetit nëper male dhe parqe tash vin pasojat që vet i kan ba	5	Sunday, April 12, 2020 8:54pm GMT	Sunday, April 12, 2020 8:43pm GMT	0	79	1	0	0	2	0
833	Shpresoj qe tani njerzit e marin me serioze situaten	0	Sunday, April 12, 2020 8:54pm GMT	Sunday, April 12, 2020 8:43pm GMT	0	79	1	1	1	1	1
834	Shkoni tash pjekji flia nbatllav popull i mjer u mshel italia qe asht qendra ma e madhe e turizmit a shqiptari sun rrin shpi se e pret biznisi, nga nje polic te dera ja kisha lan ndryshe smarrin vesh kta.	5	Sunday, April 12, 2020 8:54pm GMT	Sunday, April 12, 2020 8:43pm GMT	0	79	1	2	0	2	2
835	O izet nale	1	Sunday, April 12, 2020 8:54pm GMT	Sunday, April 12, 2020 8:43pm GMT	0	79	1	2	0	0	0
836	Thojshin jena shembull n'Europe per menaxhim hahhahaha	1	Sunday, April 12, 2020 8:54pm GMT	Sunday, April 12, 2020 8:43pm GMT	0	79	1	2	0	2	2
837	Kur ke puna per gjendje tjashtzakonshme se shpallt , shpallne sa so von	0	Sunday, April 12, 2020 8:53pm GMT	Sunday, April 12, 2020 8:43pm GMT	0	79	1	2	2	0	2
838	qysh mer nuk merr vesh ky popull me nejt en shpi dojim mu bo ma keq se italija pe dojim me ja kalu en vazhdofshim qishtu me dal	0	Sunday, April 12, 2020 8:52pm GMT	Sunday, April 12, 2020 8:43pm GMT	0	79	1	2	0	2	2
839	Dilni mos rrini shpi	0	Sunday, April 12, 2020 8:52pm GMT	Sunday, April 12, 2020 8:43pm GMT	0	79	1	2	0	0	0
840	Gjendje jashtzakonshme duhet se smarin vesh ndryshe.	0	Sunday, April 12, 2020 8:51pm GMT	Sunday, April 12, 2020 8:43pm GMT	0	79	1	2	2	2	2
841	Duhet me polici me i ndal tash popullin, kjo tregon qe ata ende sjan te vetedijshem cka po ndodh, tu shetite tere diten...	12	Sunday, April 12, 2020 8:50pm GMT	Sunday, April 12, 2020 8:43pm GMT	0	79	1	0	0	2	0
842	Kush e ka bo nervoz laborantin qitjani 1 redbull	1	Sunday, April 12, 2020 8:50pm GMT	Sunday, April 12, 2020 8:43pm GMT	0	79	1	2	0	0	0
843	Jasha Jasha Ferizaji	1	Sunday, April 12, 2020 8:50pm GMT	Sunday, April 12, 2020 8:43pm GMT	0	79	1	0	1	2	0
844	Jo more dilni dilni	1	Sunday, April 12, 2020 8:50pm GMT	Sunday, April 12, 2020 8:43pm GMT	0	79	1	2	0	0	0
845	shum mir vazhdoni delni apet se sdoni mu mush man kurr shqiptart si magart. tu e pa boten se shka e tek o ka ndodh na qohem e dalim kishe sna nin kqyre per 2 jav sa shkooi numri marre o o qytetar krejt shtet ka shkon tu ra numri na e hypim qitu tregoim ne sa marrim vesh	3	Sunday, April 12, 2020 8:50pm GMT	Sunday, April 12, 2020 8:43pm GMT	0	79	1	2	2	2	2
846	Ooo sa tmuniii thuni rrini ne shpiiii kurr krejttt populliii i kan mshel veshtt...qka jon tj boo spo di..dalin thu s e ska kurgjoo...mendoj qe hala me mire kiah me kan me kufizuu levizjen me ore policore prej 14 deri 6 mengjes	3	Sunday, April 12, 2020 8:50pm GMT	Sunday, April 12, 2020 8:43pm GMT	0	79	1	2	0	0	0
847	Kjo osht kur e ki Popullin pa shkoll pa kokerr tru dalin per pik qefit e shetiten e marrin virusin dhe e shkepin Kolaps Total Katastrofa po Vjen veq me vet dije populli pe bjen ,Shpallne Gjendje Jashtzakonshme Nashta Thaqi Boll i keq na Doket po Kaniher edhe Budalla e Qellon se ka Njoft Popullin e vet qe veq Tuta Shqiptarve na Mban	7	Sunday, April 12, 2020 8:50pm GMT	Sunday, April 12, 2020 8:43pm GMT	0	79	1	2	2	2	2
848	Edhe prizrenin e futen ne karantin	0	Sunday, April 12, 2020 8:49pm GMT	Sunday, April 12, 2020 8:43pm GMT	0	79	1	0	0	0	0
849	Merrni mesim n’hamom, dita dites gjendja thellohet jo kot kane thane rri ne shpi mos dil rri ne shpi, dil tash shqipe se trima jeni ju !	7	Sunday, April 12, 2020 8:49pm GMT	Sunday, April 12, 2020 8:43pm GMT	0	79	1	2	0	2	2
850	Shpresoje qe me nuk thoni e kemi nen kontrolle...!	2	Sunday, April 12, 2020 8:49pm GMT	Sunday, April 12, 2020 8:43pm GMT	0	79	1	0	0	0	0
851	Katastrof ncncnc krejt kto raste jon tu ndodh si pasoj e neglizhences t qytetareve dhe organeve gjegjese qe smarrin masa me te ashpra kto raste jon tek mas 1 muaji pas rastit te pare ne Kosove dmth kto kan mujt me u parandalu,veq policia duhet secilit te dera mi nejt se ndryshe smarrin vesh , nuk e din qe mu rrit numri i madh mjekeve ju duhet me fillu me zgjedh kon me mjeku ma perpara e kon jo se…	93	Sunday, April 12, 2020 8:49pm GMT	Sunday, April 12, 2020 8:43pm GMT	0	79	1	2	2	2	2
852	E hupi kontrollen e hupi Ferizaji	7	Sunday, April 12, 2020 8:48pm GMT	Sunday, April 12, 2020 8:43pm GMT	0	79	1	2	2	2	2
853	Dilni dilni hala	0	Sunday, April 12, 2020 8:47pm GMT	Sunday, April 12, 2020 8:43pm GMT	0	79	1	2	0	0	0
854	D. B. e hupii kontrollen	1	Sunday, April 12, 2020 8:47pm GMT	Sunday, April 12, 2020 8:43pm GMT	0	79	1	2	2	2	2
855	Dilni hala naper Germia naper Prevalla !	11	Sunday, April 12, 2020 8:47pm GMT	Sunday, April 12, 2020 8:43pm GMT	0	79	1	2	0	0	0
856	Ska fund kjo ktu e pat	0	Sunday, April 12, 2020 8:47pm GMT	Sunday, April 12, 2020 8:43pm GMT	0	79	1	0	0	2	0
857	tash veq del jasht kontrolli ncncnc	0	Sunday, April 12, 2020 8:47pm GMT	Sunday, April 12, 2020 8:43pm GMT	0	79	1	2	2	2	2
858	wow jasha ferizaji rryp rryp rrini ne shpi more	0	Sunday, April 12, 2020 8:47pm GMT	Sunday, April 12, 2020 8:43pm GMT	0	79	1	0	0	2	0
859	E. Sh. RAHOVEC !	0	Sunday, April 12, 2020 8:46pm GMT	Sunday, April 12, 2020 8:43pm GMT	0	79	1	0	0	0	0
860	Jashte kontrolli !	5	Sunday, April 12, 2020 8:46pm GMT	Sunday, April 12, 2020 8:43pm GMT	0	79	1	2	2	2	2
861	Tmerrë	0	Sunday, April 12, 2020 8:46pm GMT	Sunday, April 12, 2020 8:43pm GMT	0	79	1	2	2	2	2
862	All-Llahu ju ndihmoft.	0	Tuesday, April 14, 2020 3:27pm GMT	Monday, April 13, 2020 7:55pm GMT	1	15	4	1	1	1	1
863	e pse po i mani en en konvikt njerzit e shendosh masi krejt testet negativ po dalin e delnj lypni pare diasporet kur prindit e tyre i mani ngujut aty ma mir me nejt neper shpija te veta apo po pritni mu smu najnjo e me bo pak ma intesant e me i myt vet e toshi kan vdek nga korona veq me rrit numrin e te vdekurve per aata edhe keset i keni porosit e ju vraft i madhi zot juve	0	Tuesday, April 14, 2020 12:33am GMT	Monday, April 13, 2020 7:55pm GMT	1	15	4	2	2	2	2
864	Turp per qytetin e Pejes sa e sa pacienteve ju keni thon keni problem me lukth,me stres e i keni pa tu qajt po sju keni ofru ndihme.Ne Peje nevojiten testime sepse as qendrat familjare as Spitali Regjional nuk u kushton rendesi te semureve e sidomos individeve qe si fillim ankohen nga zenia e frymes dhe pastaj si diagnoz kan vetem vetem fjaline "koke tut shum prej stresi e ki "ose a ki goksima se…	0	Monday, April 13, 2020 9:42pm GMT	Monday, April 13, 2020 7:55pm GMT	1	15	4	2	2	2	2
865	A ka ndonje person te infektuar me Corona Virus nga Komuna Jugore e Mitrovices?	0	Monday, April 13, 2020 9:30pm GMT	Monday, April 13, 2020 7:55pm GMT	1	15	4	0	0	0	0
866	Shyqyr zotit se prej djeshit jena tmerru krejt.veq qat gru qe diq sot e keni marr qafSkeni dit nje operim me bo dhe ja keni lan virusit fajin.nje autopsi do ishte super se dy fmi jetim jan mbet.Inshallah hajr!	2	Monday, April 13, 2020 9:01pm GMT	Monday, April 13, 2020 7:55pm GMT	1	15	4	2	1	2	2
867	Pse po i qitni rezultatet kaq vone?	0	Monday, April 13, 2020 8:43pm GMT	Monday, April 13, 2020 7:55pm GMT	1	15	4	0	2	0	0
868	Statistikat e #covid19 ne Kosove per daten 12.04.2020 15 Raste te reja infektimi me Coronavirus (-64 te infektuar)⚰️ 1 Vdekje 4 Rast te Sheruar 154 Teste (-96)Statistikat Totale: 377 Raste Infektimi⚰️ 7 Raste vdekje 63 Te Sheruar 3,410 Testime 8,3% e testeve kan rezultuar pozitivStatistikat e paraqitura vizualisht -> https://tabsoft.co/3e6ePfM -> https://tabsoft.co/2UeJiyT	11	Monday, April 13, 2020 8:26pm GMT	Monday, April 13, 2020 7:55pm GMT	1	15	4	0	0	0	0
869	Doktor te pshkolluar, moret ne qaf gruan 39 vjeqare ne operacion mundesia per te shoetuar ta rigjistroni me covid, nje pyetje kam si hyn ne opperacion kur nuk i kan ber asnje analize? dhe si i shkoi ne mend qe pas vdekjes ne operacion ta benin testin e covid kur mbeti ne operacion?	7	Monday, April 13, 2020 8:15pm GMT	Monday, April 13, 2020 7:55pm GMT	1	15	4	2	2	2	2
870	Prej krejt këtyre te infektuar mundë me kan nja 5 te cilët jan në gjëndje më të rënduar te cilët si shkak kryesor nuk e kan Corona Virusin por disa probleme tjera shëndetësore. Poashtu 8 rastet që jan shënuar si vdekje nga CoVid, jan raste që kan vdek nga sëmundje tjera por që ne efekt mund te ken pasur edhe virusin. Propagandë dhe presion psiqik.	9	Monday, April 13, 2020 8:10pm GMT	Monday, April 13, 2020 7:55pm GMT	1	15	4	2	0	2	2
871	Pse kaq numer i vogel i testimeve ? Rritne numrin o te nderuar	2	Monday, April 13, 2020 8:09pm GMT	Monday, April 13, 2020 7:55pm GMT	1	15	4	0	2	0	0
872	nje permirsim per te ndjejeren nga istogu jo lladov por LLuga-istog.	1	Monday, April 13, 2020 8:08pm GMT	Monday, April 13, 2020 7:55pm GMT	1	15	4	0	0	0	0
873	Kishte me qene shume informate e mire nese publikoni komunen prej nga vijne te gjitha testimet qe jane bere dhe jo vetem rastet pozitive	2	Monday, April 13, 2020 8:07pm GMT	Monday, April 13, 2020 7:55pm GMT	1	15	4	1	0	0	0
874	Permiresoni kontaktet me spitalet/repartet e informoni me kohe - ne menyre qe te na mbroni neve personelin - mandej dilni neper media ‍♀️‍♀️ 500 telefonata u dasht me i bo brenda nje insitucioni per me pa a mundem me vazhdu me operim edhe ne cfare forme ‍♀️‍♀️	24	Monday, April 13, 2020 8:07pm GMT	Monday, April 13, 2020 7:55pm GMT	1	15	4	2	0	0	0
875	Ju lumtë për punën..	2	Monday, April 13, 2020 8:06pm GMT	Monday, April 13, 2020 7:55pm GMT	1	15	4	1	1	1	1
876	Falemiderit zot se mbrem u tmerruam , e prisnim me shume . Uroj te bie numri ne 0	2	Monday, April 13, 2020 8:02pm GMT	Monday, April 13, 2020 7:55pm GMT	1	15	4	1	1	1	1
877	A. B. lexoje qeto niher	1	Monday, April 13, 2020 8:02pm GMT	Monday, April 13, 2020 7:55pm GMT	1	15	4	0	0	0	0
878	Pun te palodhshme hallall ju qoft mejkve infermierve ishalla dilni faqe bardh	1	Monday, April 13, 2020 8:01pm GMT	Monday, April 13, 2020 7:55pm GMT	1	15	4	1	1	1	1
879	Jau hanksha loqken, krrup krrup ❤️	3	Monday, April 13, 2020 7:59pm GMT	Monday, April 13, 2020 7:55pm GMT	1	15	4	1	1	1	1
880	Done i madhi Zot qe permisohet kjo gjendje E ata te cilet po dalin pozitive ne mbare Boten Insha’Allah sherohen sa ma shpejt!	0	Monday, April 13, 2020 7:59pm GMT	Monday, April 13, 2020 7:55pm GMT	1	15	4	1	1	1	1
881	Permiresim:Fshati Lladove eshte ne Komunen e Gjilanit e jo ne Komunen e Istogut	0	Monday, April 13, 2020 7:58pm GMT	Monday, April 13, 2020 7:55pm GMT	1	15	4	0	0	0	0
882	Prishtina?	0	Monday, April 13, 2020 7:58pm GMT	Monday, April 13, 2020 7:55pm GMT	1	15	4	0	0	0	0
883	Ja keni marr doren qetash qetyne analizave	6	Monday, April 13, 2020 7:58pm GMT	Monday, April 13, 2020 7:55pm GMT	1	15	4	1	1	1	1
884	A. B. hajde ma gjall ma gjall	1	Monday, April 13, 2020 7:57pm GMT	Monday, April 13, 2020 7:55pm GMT	1	15	4	0	0	2	0
885	V. R. java e ardhshme	1	Monday, April 13, 2020 7:56pm GMT	Monday, April 13, 2020 7:55pm GMT	1	15	4	0	0	0	0
886	Shyqyr zot ❤️I pritsha mbi 100...U uroj sherim sa me te shpejte.	35	Monday, April 13, 2020 7:56pm GMT	Monday, April 13, 2020 7:55pm GMT	1	15	4	1	1	1	1
887	Instituti Kombëtar i Shëndetësisë Publike të Kosovës eshte koha me lon kete metode te prapambetur te punes/raportimit dhe me u fokusu ne koleksionimin e sa ma shume te dhanave. Une nuk dua te rri mbyllur sepse jam mjaftueshem i vetedijshem sesi mu mbrojt. Keshtu qe une kam te drejt me dit se cilat hapesira ne qytet jane te infektuara qe mos me shku. Leni keto raportime ne nje lagje te Prishtines.…	0	Wednesday, April 15, 2020 9:46pm GMT	Tuesday, April 14, 2020 8:25pm GMT	0	10	3	0	2	0	0
888	Hiq nuk bindem qe ne Peje ska radte tjera,there is something strange.	0	Tuesday, April 14, 2020 10:57pm GMT	Tuesday, April 14, 2020 8:25pm GMT	0	10	3	0	0	0	0
889	Ju lumtë ,Institutit tonë!	0	Tuesday, April 14, 2020 9:47pm GMT	Tuesday, April 14, 2020 8:25pm GMT	0	10	3	1	1	1	1
890	Pse bre gjithë 7-9% të mostrave po dalin POZTIV?! 14.04 - 7,3%13.04 - 9,7%10.04 - 7,5%7.04 - 7,3%Po pritoj me hy thellë ku me dit çka del?!	3	Tuesday, April 14, 2020 9:29pm GMT	Tuesday, April 14, 2020 8:25pm GMT	0	10	3	0	0	0	0
891	Bravo, e kam një ndjenj që është institucioni i vetum që nuk është i politizuar!Shteti duhet me nda në të ardhmen fonde për objektet, laboratore, edukim të resursëve humane.	1	Tuesday, April 14, 2020 8:55pm GMT	Tuesday, April 14, 2020 8:25pm GMT	0	10	3	1	1	1	1
892	Vetëm 4 javë disciplinë, mandej duket bota ndryshe!	3	Tuesday, April 14, 2020 8:50pm GMT	Tuesday, April 14, 2020 8:25pm GMT	0	10	3	1	1	0	1
893	Statistikat e #covid19 ne KosovePer daten 14.04.2020: 10 Raste te reja infektimi me Coronavirus (-5 te infektuar)⚰️ 0 Vdekje 3 Rast te Sheruar 137 Teste (-17)Statistikat Totale: 387 Raste Infektimi⚰️ 8 Raste vdekje 66 Te Sheruar 3,547 Testime 11% e testeve kan rezultuar pozitivStatistikat e paraqitura vizualisht -> https://tabsoft.co/3e6ePfM -> https://tabsoft.co/2UeJiyT	5	Tuesday, April 14, 2020 8:50pm GMT	Tuesday, April 14, 2020 8:25pm GMT	0	10	3	0	0	0	0
894	Bravoo ✋	0	Tuesday, April 14, 2020 8:48pm GMT	Tuesday, April 14, 2020 8:25pm GMT	0	10	3	1	1	1	1
895	137 teste jan teper pak.	0	Tuesday, April 14, 2020 8:45pm GMT	Tuesday, April 14, 2020 8:25pm GMT	0	10	3	0	2	0	0
896	387 raste pozitive -66 te sheruar-8 Vdekje-23 Mitrovice veriore-12 Zvecan- 6 Leposavic-4 Zubin potok- 200 Jane te izoluar neper shtepi- 60 jane te gjendje relativisht te mire= 8 pacient ne moshe te shtyer jane ne gjendje te rendeSituata eshte ne rregulle.Panik joKujdes po!	93	Tuesday, April 14, 2020 8:42pm GMT	Tuesday, April 14, 2020 8:25pm GMT	0	10	3	0	0	1	0
897	Saher po don qeveria mi rrit masat po boni ma shum testeNe ju kuptojme qe skeni kushte sic e cekerPo pse nje dit behen 260 teste e diten tjeter 130	0	Tuesday, April 14, 2020 8:39pm GMT	Tuesday, April 14, 2020 8:25pm GMT	0	10	3	0	0	0	0
898	Bravo per punën	2	Tuesday, April 14, 2020 8:37pm GMT	Tuesday, April 14, 2020 8:25pm GMT	0	10	3	1	1	1	1
899	Tybe spju besoj hiq e shtone numrin sa doni	2	Tuesday, April 14, 2020 8:36pm GMT	Tuesday, April 14, 2020 8:25pm GMT	0	10	3	2	2	2	2
900	Sh. M. 387	1	Tuesday, April 14, 2020 8:32pm GMT	Tuesday, April 14, 2020 8:25pm GMT	0	10	3	0	0	0	0
901	377 ishin tash 387 nese jon sheru 3 persona a bjen nr ?	1	Tuesday, April 14, 2020 8:31pm GMT	Tuesday, April 14, 2020 8:25pm GMT	0	10	3	0	0	0	0
902	Jo Skifteraj po Gjylekarë	19	Tuesday, April 14, 2020 8:29pm GMT	Tuesday, April 14, 2020 8:25pm GMT	0	10	3	0	0	0	0
903	Mashallah.Inshallah sherohen te gjith me lejen e Allahut ☝️	26	Tuesday, April 14, 2020 8:28pm GMT	Tuesday, April 14, 2020 8:25pm GMT	0	10	3	1	1	1	1
904	Qa skallzoni qfar lagje nprishtin o vlla , po ni lagje e prishtines osht sa qyteti i krejt ktyne venev qe pi qitni , bonu ma serioz pak	12	Tuesday, April 14, 2020 8:28pm GMT	Tuesday, April 14, 2020 8:25pm GMT	0	10	3	0	2	0	0
905	G. M. ksaj radhe sja ke qellu edhe ma mire qe nuk tka dal "prognoza" jote	0	Tuesday, April 14, 2020 8:27pm GMT	Tuesday, April 14, 2020 8:25pm GMT	0	10	3	0	0	0	0
906	po shkojm duke u vedisuar :)...	15	Tuesday, April 14, 2020 8:27pm GMT	Tuesday, April 14, 2020 8:25pm GMT	0	10	3	1	1	1	1
907	Elhamdulilah qe ka te sheruar urojm tmos ket asnje te infektuar diteve ne vijim , respekt stafi shendetsor !	35	Tuesday, April 14, 2020 8:27pm GMT	Tuesday, April 14, 2020 8:25pm GMT	0	10	3	1	1	1	1
908	Ju lumte, çdo fjalë është e tepërt	0	Thursday, April 16, 2020 2:00pm GMT	Wednesday, April 15, 2020 8:05pm GMT	1	36	5	1	1	1	1
909	Shum interesant ai Infektologu ne RTK tha sot jan 8 raste tash kah duken 36 diqka e mjegullt ketu!!!!	0	Thursday, April 16, 2020 5:53am GMT	Wednesday, April 15, 2020 8:05pm GMT	1	36	5	2	0	2	2
910	super pe menaxhojme situaten, me pas majte ner llastik virusin sish rrite kaq shume	3	Wednesday, April 15, 2020 9:06pm GMT	Wednesday, April 15, 2020 8:05pm GMT	1	36	5	2	1	2	2
911	Qita 39 tash kan pas kontakt me shume tjere kjo po shkon zingjir spo nalen kurr	1	Wednesday, April 15, 2020 9:04pm GMT	Wednesday, April 15, 2020 8:05pm GMT	1	36	5	0	0	2	0
912	Apet jackpot-i neve Ferizajit a	0	Wednesday, April 15, 2020 9:01pm GMT	Wednesday, April 15, 2020 8:05pm GMT	1	36	5	2	0	0	0
913	LUFTE ME CORONEN LUFTE ME KORRUPSION LUFTE ME PARLAMENT duro Popull se gati dulem Buxheti 0.0000000	4	Wednesday, April 15, 2020 8:55pm GMT	Wednesday, April 15, 2020 8:05pm GMT	1	36	5	2	0	2	2
914	Kishte qene mire me testu edhe raste rendom, me pa sakt si eshte situata.	2	Wednesday, April 15, 2020 8:51pm GMT	Wednesday, April 15, 2020 8:05pm GMT	1	36	5	1	0	0	0
915	O keto rastet qe i keni ne mbikeshyrje para ni muji kan qene 1000 raste me mbikeshyrje nga ana juaj,tash per ni muj ka shku numri ne 5300 raste qe i keni mbykeshyr a!	1	Wednesday, April 15, 2020 8:46pm GMT	Wednesday, April 15, 2020 8:05pm GMT	1	36	5	0	0	0	0
916	Kishte me qene mire me i publiku edhe vendet e te sheruarve.Respekt!	0	Wednesday, April 15, 2020 8:44pm GMT	Wednesday, April 15, 2020 8:05pm GMT	1	36	5	1	1	0	1
917	Ligji me i mire qe mund te ndikoj ne mos perhapjen e virusit eshte qe 4 jave trrijm mbrenda duke na siguruar ushqimin shteti apo gjerat tjera personale sepse pa marr parasysh edhe ata persona qe kan leje per levizje mund ta bartin virusin tek familjet e tyre . Sidoqofte shpresen me te madhe ta mbajm tek Zoti sepse ne dit tmira e kem harru me falenderu kurse dit keqija i lutemi ☹️	15	Wednesday, April 15, 2020 8:42pm GMT	Wednesday, April 15, 2020 8:05pm GMT	1	36	5	1	0	0	0
918	O Allah sa her pe shoh ket shifer qe po rritet si mem ra thik n zemer o kam doket subhanAllah,inshaa Allah do Allahu e ndalet me kaq ja Rabbim	6	Wednesday, April 15, 2020 8:39pm GMT	Wednesday, April 15, 2020 8:05pm GMT	1	36	5	1	0	1	1
919	Veturat sjan dale tane Diten as Njy Jorku ma shume spaska Levizje se Shqiptart kryesorja o se Spital si kqyr kush Kosova ska Mjeke per Kurfar Perballje	1	Wednesday, April 15, 2020 8:36pm GMT	Wednesday, April 15, 2020 8:05pm GMT	1	36	5	2	0	2	2
920	Cilin fshat osht qiky i lipjanit	0	Wednesday, April 15, 2020 8:35pm GMT	Wednesday, April 15, 2020 8:05pm GMT	1	36	5	0	0	0	0
921	Zoti i sheroft inshalla lus zotin e madh qe mos te ket ma te infektuar	0	Wednesday, April 15, 2020 8:33pm GMT	Wednesday, April 15, 2020 8:05pm GMT	1	36	5	1	1	1	1
922	Bonstilli ka ndiku extrem ne standartin e ferizajlive po qe tash ja pruni virusin	0	Wednesday, April 15, 2020 8:30pm GMT	Wednesday, April 15, 2020 8:05pm GMT	1	36	5	0	0	0	0
923	Deqani e Theu Akullin	0	Wednesday, April 15, 2020 8:28pm GMT	Wednesday, April 15, 2020 8:05pm GMT	1	36	5	0	0	0	0
924	E hupi kontrollen e hupii	1	Wednesday, April 15, 2020 8:25pm GMT	Wednesday, April 15, 2020 8:05pm GMT	1	36	5	2	2	2	2
925	Sa jane nga karantina e Menzes se Studenteve ?	1	Wednesday, April 15, 2020 8:24pm GMT	Wednesday, April 15, 2020 8:05pm GMT	1	36	5	0	0	0	0
926	Pse be po rreni talinovc, ne at fshat te bukur multishekullor kur nuk ka mundesi te depertoj ky virus dasha keq, apo doni ta keqperdorni emrin e Talinovcit per te krijuar imazh te keq dhe te kapni me kthetrra lulezimin dhe pasurimin e ati super fshati. Mendimi Imi personal	6	Wednesday, April 15, 2020 8:24pm GMT	Wednesday, April 15, 2020 8:05pm GMT	1	36	5	2	2	2	2
927	Statistikat e #covid19 ne KosovePer daten 15.04.2020: 36 Raste te reja infektimi me Coronavirus (+26 te infektuar)⚰️ 1 Vdekje 5 Raste te Sheruar 173 Teste (+36) 20.8% e testeve kan rezultuar pozitiv.Statistikat Totale: 423 Raste Infektimi⚰️ 9 Raste vdekje 71 Te Sheruar 3,720 Testime 11% e testeve kan rezultuar pozitivStatistikat e paraqitura vizualisht -> https://tabsoft.co/3e6ePfM -> https://tab…	4	Wednesday, April 15, 2020 8:22pm GMT	Wednesday, April 15, 2020 8:05pm GMT	1	36	5	0	0	0	0
928	Edhe dy jave edhe kaloj	0	Wednesday, April 15, 2020 8:20pm GMT	Wednesday, April 15, 2020 8:05pm GMT	1	36	5	1	0	0	0
929	KEQ!!!	0	Wednesday, April 15, 2020 8:19pm GMT	Wednesday, April 15, 2020 8:05pm GMT	1	36	5	2	2	2	2
930	Cillit Talinofc i Muhagjerve a i Jerlive se dy Talinofca jon ne ferizaj	4	Wednesday, April 15, 2020 8:18pm GMT	Wednesday, April 15, 2020 8:05pm GMT	1	36	5	0	0	0	0
931	Shkruni more ma mir se spo dihet as ku as sa krejt pshtjellt	2	Wednesday, April 15, 2020 8:18pm GMT	Wednesday, April 15, 2020 8:05pm GMT	1	36	5	2	2	0	2
932	Valla po quditna me kete popull sot ne kete kriz qyteti plot me makina e kembesor a thua si eshte puna a spo na dhimsen familijart apo me tregu te tjerve spo na nin per askend si po duket skemi nijet mu mbush mend	5	Wednesday, April 15, 2020 8:18pm GMT	Wednesday, April 15, 2020 8:05pm GMT	1	36	5	2	0	2	2
933	D. Ç. i ran mesysh Deçanit sot	1	Wednesday, April 15, 2020 8:17pm GMT	Wednesday, April 15, 2020 8:05pm GMT	1	36	5	2	0	0	0
934	E nshoj bajrakun Deçani!	9	Wednesday, April 15, 2020 8:16pm GMT	Wednesday, April 15, 2020 8:05pm GMT	1	36	5	2	2	0	2
935	V. M. Gjakova hajde ma gjall na ka ra intensiteti qitash	2	Wednesday, April 15, 2020 8:14pm GMT	Wednesday, April 15, 2020 8:05pm GMT	1	36	5	1	0	2	0
936	D. T. E lshut bajrakun!	4	Wednesday, April 15, 2020 8:10pm GMT	Wednesday, April 15, 2020 8:05pm GMT	1	36	5	0	2	0	0
937	Kreshnik qy ne Lebushe 1!	0	Wednesday, April 15, 2020 8:09pm GMT	Wednesday, April 15, 2020 8:05pm GMT	1	36	5	0	0	0	0
938	Menaxhim i mir i situates. Ju lumt. Kosova e fundit ne evrop ka mu liru pi virusit	4	Wednesday, April 15, 2020 8:07pm GMT	Wednesday, April 15, 2020 8:05pm GMT	1	36	5	1	0	2	0
939	173 monstra 36 pozitiv	0	Wednesday, April 15, 2020 8:07pm GMT	Wednesday, April 15, 2020 8:05pm GMT	1	36	5	0	0	0	0
940	perveq qe infektohen familjart se nuk e kan qare pa nejt bashke ne nje shtepi, nuk eshte pa qare me shku me pi qaj dikun, pak kujdes nuk i bon keq kerkujt, ma mire 3 jave rri mshel nshpi se sa ne spital	0	Friday, April 17, 2020 8:25pm GMT	Thursday, April 16, 2020 9:04pm GMT	2	26	8	1	0	0	0
941	Si e frenuan per 21 dite koronavirusin shqipetaret e Tuzit. https://joq-albania.com/artikull/721974.html?fbclid=IwAR0WldWKuXd8kO38MOKZCji9FR1xDF5x_0P7sXMRg6SVsAByUxaODRGr6K4	0	Thursday, April 16, 2020 10:54pm GMT	Thursday, April 16, 2020 9:04pm GMT	2	26	8	0	0	0	0
942	Coronavirus eka perkthimin politika virus..... Mir boll do koken shnosh... Akini ma vakcina mija dhan me dek nese jo ju qojn hallki ... Hallki jan shtetet e jashtme.... Ntm	2	Thursday, April 16, 2020 10:35pm GMT	Thursday, April 16, 2020 9:04pm GMT	2	26	8	2	0	2	2
943	A. P. qe bir qeto i kan qit sot dmth ju krejt negativ jeni se sju kan qit kerku ktu	0	Thursday, April 16, 2020 10:33pm GMT	Thursday, April 16, 2020 9:04pm GMT	2	26	8	0	0	0	0
944	5448 raste tkontaktit 3500 sigurt te infektun jon	2	Thursday, April 16, 2020 9:44pm GMT	Thursday, April 16, 2020 9:04pm GMT	2	26	8	2	0	0	0
945	Statistikat e #covid19 ne KosovePer daten 16.04.2020: 26 Raste te reja infektimi me Coronavirus (-10 te infektuar)⚰️ 2 Vdekje (+1) 8 Raste te Sheruar (+3) 195 Teste (+22) 13.3% e testeve kan rezultuar pozitivStatistikat Totale: 449 Raste Infektimi⚰️ 11 Raste vdekje 79 Te Sheruar 359 Raste Aktive 3.915 Testime 11.4% e testeve kan rezultuar pozitivStatistikat e paraqitura vizualisht -> https://tabs…	1	Thursday, April 16, 2020 9:26pm GMT	Thursday, April 16, 2020 9:04pm GMT	2	26	8	0	0	0	0
946	Respekt per stafin e Institutit te Mikrobiologjise dhe Epidemiologjise si dhe punen qe po e kryejne ne vazhdimesi. Une kisha nje kerkese nese ka mundesi, meqe rastet pozitive qe vine nga komunat tjera po tregohen sipas vendbanimit (lagjes) ku ata jetojne, edhe te Prishtines kish qene e drejte te tregohen ku jetojne ne cilen lagje. Suksese.	19	Thursday, April 16, 2020 9:25pm GMT	Thursday, April 16, 2020 9:04pm GMT	2	26	8	1	1	1	1
947	B. G. ju paska ardh corona virusi petreshticë	0	Thursday, April 16, 2020 9:23pm GMT	Thursday, April 16, 2020 9:04pm GMT	2	26	8	0	0	0	0
948	Kto jane pasoj e 2 jave ma heret para se mu shtrengu masat e jan shfaq tash.	1	Thursday, April 16, 2020 9:23pm GMT	Thursday, April 16, 2020 9:04pm GMT	2	26	8	0	0	0	0
949	me na dashte tjeret si korona te part ishim dale qg	1	Thursday, April 16, 2020 9:16pm GMT	Thursday, April 16, 2020 9:04pm GMT	2	26	8	0	0	0	0
950	Pse spo tregoni per qeto 19 raste ajan ne shpi dhe si osht gjendja e tyre jo veq pozitiv edhe kurgju	0	Thursday, April 16, 2020 9:10pm GMT	Thursday, April 16, 2020 9:04pm GMT	2	26	8	0	2	0	0
951	Shenjë e mirë e permisimit.	0	Thursday, April 16, 2020 9:09pm GMT	Thursday, April 16, 2020 9:04pm GMT	2	26	8	1	1	1	1
952	Renja e numrit, ne krahasim me ata 79 sa kishim. Po du me besu se eshte rezultat i ndergjegjsimit dhe shtrengimi i masave qe u ndermoren. Te infektuarve sherim sa me te shpejt, ngushllime per familjaret e atyre qe ndrruan jete.	12	Thursday, April 16, 2020 9:08pm GMT	Thursday, April 16, 2020 9:04pm GMT	2	26	8	1	0	1	1
953	Pse po rreni, se kan dek 20 vet ju i keni qit 12 popullata edhte e genjyeeeeeer nga ti Naser Ramadaaaniiiiii	0	Saturday, April 18, 2020 4:38pm GMT	Friday, April 17, 2020 8:00pm GMT	1	31	5	2	2	2	2
954	A mund ti jepni emrin ebarerave qe po sherohen njerezit	0	Saturday, April 18, 2020 12:39am GMT	Friday, April 17, 2020 8:00pm GMT	1	31	5	0	0	0	0
955	Ju lutem barera qee po shetohen njerezit a mund ti publikoni ......te pakten ti bejme me heret...	0	Saturday, April 18, 2020 12:39am GMT	Friday, April 17, 2020 8:00pm GMT	1	31	5	0	0	0	0
956	⚠️ deri.me.daten 25 do jet me fatalitet ishala jo por edhe 1000 teste tjera erdhen per tu kqyr prej 1000 nja 100 mujn me dal etj dhash Zori te Sherohen te Gjithe	3	Friday, April 17, 2020 10:32pm GMT	Friday, April 17, 2020 8:00pm GMT	1	31	5	0	0	1	0
957	Me gjith respektin qe ekeni qa na jepni detaje pun te palodhshme e sa me pak raste,Zoti ju ndihmoft e suksese	2	Friday, April 17, 2020 10:30pm GMT	Friday, April 17, 2020 8:00pm GMT	1	31	5	1	1	1	1
958	Ishalla veq nuk jeni tu I perdor testet kineze te pavlera, qe kane deshtu ne Spanje, Ceki, Turqi e GB, se na merrni ne qaf	0	Friday, April 17, 2020 9:33pm GMT	Friday, April 17, 2020 8:00pm GMT	1	31	5	2	0	2	2
959	LitoniMore njerzit se veq maShum o tu shpernda virusi, njerzit mshel po rrin truq lironi let ponojn shperndahen ma mir	0	Friday, April 17, 2020 9:33pm GMT	Friday, April 17, 2020 8:00pm GMT	1	31	5	2	2	0	2
960	Edhe Mirosala e Ferizajt ja paska bo sefte ktu s'ka pas as ni rast deri sot.	0	Friday, April 17, 2020 9:24pm GMT	Friday, April 17, 2020 8:00pm GMT	1	31	5	0	0	0	0
961	Kta 30 jan taku me 150 tjer u ba ma zi se Kina	0	Friday, April 17, 2020 9:12pm GMT	Friday, April 17, 2020 8:00pm GMT	1	31	5	2	2	0	2
962	Qofshin te fundit keto shifra!	4	Friday, April 17, 2020 8:34pm GMT	Friday, April 17, 2020 8:00pm GMT	1	31	5	1	1	1	1
963	pos me kan tu lu pingpong mos tu kan pshtjell shifrat me itali o shoq qdo dit ka 30 infektum	0	Friday, April 17, 2020 8:29pm GMT	Friday, April 17, 2020 8:00pm GMT	1	31	5	2	0	2	2
964	Statistikat Totale: Raste Infektimi: 480 (+31)⚰️ Raste vdekje: 12 (+1) Te Sheruar: 84 (+5) Testime: 4,124 (+209) 11.6% e testeve kan rezultuar pozitivStatistikat e paraqitura vizualisht -> https://tabsoft.co/3e6ePfM -> https://tabsoft.co/2UeJiyT	8	Friday, April 17, 2020 8:26pm GMT	Friday, April 17, 2020 8:00pm GMT	1	31	5	0	0	0	0
965	A ka mundesi me dite emrat	2	Friday, April 17, 2020 8:24pm GMT	Friday, April 17, 2020 8:00pm GMT	1	31	5	0	0	0	0
966	L. M. po naj mani zhagun hahahah vitia Ferizaji -Vitia Perzini qajat	1	Friday, April 17, 2020 8:23pm GMT	Friday, April 17, 2020 8:00pm GMT	1	31	5	2	0	0	0
967	pse spoi trego fshatrat e ketyre tjerve ,p.sh n’Skenderaj, i keni cek veq t’Ferizajt E t Vitis	0	Friday, April 17, 2020 8:19pm GMT	Friday, April 17, 2020 8:00pm GMT	1	31	5	0	0	0	0
968	Qëndroni në shtëpi, kjo u shpëton jetën. Ndihmoni vetën dhe gjithë të tjetët. Do e kalojm edhe këtë sfid.	6	Friday, April 17, 2020 8:18pm GMT	Friday, April 17, 2020 8:00pm GMT	1	31	5	1	1	1	1
969	TMERR - CFARE RRITJE !!!!!!!!!!! SE ENVER HOXHA nuk vejke MASA NE FILLIM POR mbas 1 muaji ! Se e quante puqi puq puq puqi puq - TURPI JU MBULOFTE CFARE NA BËTË - TASH AS TESTE NUK KENI SE NA SHKATERRUAT DHE ME AMERIKEN MORE MJERANA TE KQIJE	1	Friday, April 17, 2020 8:16pm GMT	Friday, April 17, 2020 8:00pm GMT	1	31	5	2	2	2	2
970	Ju lutem a ben te tregoni edhe per kta te sheruarit nga cilat vende jan.	1	Friday, April 17, 2020 8:12pm GMT	Friday, April 17, 2020 8:00pm GMT	1	31	5	0	0	0	0
971	Qa me ju ba ktyne qe per ni salc deti jon shku ndubaj , se per neve qe jem tizulum nkosov so fort problem edhe mos me kalu shpejt ky virus	0	Friday, April 17, 2020 8:10pm GMT	Friday, April 17, 2020 8:00pm GMT	1	31	5	0	0	0	0
972	V. P. perhajr o val se jukish ardh edhe juve	1	Friday, April 17, 2020 8:06pm GMT	Friday, April 17, 2020 8:00pm GMT	1	31	5	0	0	2	0
973	Urime ferizaji titulli	7	Friday, April 17, 2020 8:06pm GMT	Friday, April 17, 2020 8:00pm GMT	1	31	5	1	1	0	1
974	Masat e bukura qata shtet i poshter	0	Friday, April 17, 2020 8:04pm GMT	Friday, April 17, 2020 8:00pm GMT	1	31	5	2	2	2	2
975	Skenderaj Qytet	3	Friday, April 17, 2020 8:04pm GMT	Friday, April 17, 2020 8:00pm GMT	1	31	5	0	0	0	0
976	Rrespekt qeveria kurti.	3	Friday, April 17, 2020 8:03pm GMT	Friday, April 17, 2020 8:00pm GMT	1	31	5	1	1	1	1
977	E keni bere PIN postimin e dates 18 Prill, rregullojeni ju lutem, sepse postimet e reja ju dalin me poshte, ndersa postimi i vjetër iu mbetet ne fillim te postimeve! Faleminderit paraprakisht!	0	Monday, April 20, 2020 9:25pm GMT	Saturday, April 18, 2020 8:31pm GMT	0	30	9	1	0	0	0
978	Te gjithe te infektuarve sherim te shpejte ,te shendoshve durim solidaritet ,humanitet dhe respektim strikt i rregullave te institutit kombetar te shendetsis publike te KosovesStafit mjeksor durim shendet dhe shume suksese ne sherimin e te infektuarve .Nje i sheruar ka vler ma shume se nje milion kritika .Karavani i sherimit le te vazhdoj ,nese leh ndoni kelysh mos e degjoni.Shendeti i popullates…	0	Sunday, April 19, 2020 9:08am GMT	Saturday, April 18, 2020 8:31pm GMT	0	30	9	1	1	1	1
979	Gjethqka e Kines eshte fallc veq qeky virus ish kon 200% origjinal	1	Saturday, April 18, 2020 10:23pm GMT	Saturday, April 18, 2020 8:31pm GMT	0	30	9	0	0	0	0
980	Dashte zoti me u zvoglue ky numer por kisha me ceke edhe nje sene se komuna Fushe Kosove asnjeher nuk e ka bere dezifektimin e banesave kolektive duke ditur qe ka numer te madh te banoreve dhe banesave ne kete komune veq zoti eshte ka i ruan keta banor te kesaj komune	0	Saturday, April 18, 2020 9:42pm GMT	Saturday, April 18, 2020 8:31pm GMT	0	30	9	1	1	1	1
981	Zoti ju rujt juve stafit shëndetsor e te smurve sherim sa mate shpejt juve duhet miju shpall hero edhe rrogat mate mdhaja ne Kosov	0	Saturday, April 18, 2020 9:30pm GMT	Saturday, April 18, 2020 8:31pm GMT	0	30	9	1	1	1	1
982	Shpresojme te mbete me kaq	0	Saturday, April 18, 2020 9:18pm GMT	Saturday, April 18, 2020 8:31pm GMT	0	30	9	1	1	1	1
983	Ne pergjithesi ju lumte deri tani numer i vogel reagim i mire shpresojm te shkojë edhe me lehte respekte	0	Saturday, April 18, 2020 9:15pm GMT	Saturday, April 18, 2020 8:31pm GMT	0	30	9	1	1	1	1
984	Per nji rast e di sikur Zoti qe eshte njo qe eshte rren e kulluar	0	Saturday, April 18, 2020 9:14pm GMT	Saturday, April 18, 2020 8:31pm GMT	0	30	9	2	2	2	2
985	Bollni more me ket rren po tregone te verteten se veq grip i zakonshem qe kan pas shum e njeri ne dhjetor e janar kjo osht pun e kurdist fun e krye por nje dit do te dal e verteta	6	Saturday, April 18, 2020 9:07pm GMT	Saturday, April 18, 2020 8:31pm GMT	0	30	9	2	2	2	2
986	thi virus ish kone, edhe pa te ra per psikolog po te bojke	2	Saturday, April 18, 2020 8:57pm GMT	Saturday, April 18, 2020 8:31pm GMT	0	30	9	2	0	2	2
987	Puntorve shendetsor dhe atyre te institutit gjithe falenderimet e te infektuarve sherim sa me te shpejt	1	Saturday, April 18, 2020 8:56pm GMT	Saturday, April 18, 2020 8:31pm GMT	0	30	9	1	1	1	1
988	jena tu ju prit kur po na thoni me nejt me 1 kam tash ?	0	Saturday, April 18, 2020 8:53pm GMT	Saturday, April 18, 2020 8:31pm GMT	0	30	9	0	0	0	0
989	Kane e ka marr Malli per Dasma e Deti hajde qetash se veq Bikini dilshin Bregdet harrun Zotin krejt se ka dikun veq qysh me u knaq Maksimum smendojshin tjeter	13	Saturday, April 18, 2020 8:51pm GMT	Saturday, April 18, 2020 8:31pm GMT	0	30	9	0	0	2	0
990	A jane testuar kontaktet e rasteve?	1	Saturday, April 18, 2020 8:50pm GMT	Saturday, April 18, 2020 8:31pm GMT	0	30	9	0	0	0	0
991	o vallahin o popull i dashtun grip i zakonshem o si qita gripat e janarit po kjo o krejt e montume prej jashtit e deri tek na tash perdit ka pas vdekje edhe ka qitash prej katit 3 me ra kan me than prej virusit virusat prezent jon gjithmon lloj lloj virusi kem ntrup ton secili po un veq ni sen po du medit deri ku ja kan qit rrethin ksaj pune	2	Saturday, April 18, 2020 8:50pm GMT	Saturday, April 18, 2020 8:31pm GMT	0	30	9	2	2	0	2
992	Tash e kemi bo ka 30 qdo nate	0	Saturday, April 18, 2020 8:50pm GMT	Saturday, April 18, 2020 8:31pm GMT	0	30	9	2	0	0	0
993	Statistikat e #covid19 ne Kosove(18.04.2020): Raste Infektimi: 510 (+30)⚰️ Raste vdekje: 12 ( = ) Te Sheruar: 93 (+9) Raste Aktive: 405 Testime: 4,366 (+242) 11.6% e testeve kan rezultuar pozitivStatistikat te paraqitura ne dashboard interaktiv: -> https://tabsoft.co/3e6ePfM -> https://tabsoft.co/2UeJiyT	0	Saturday, April 18, 2020 8:48pm GMT	Saturday, April 18, 2020 8:31pm GMT	0	30	9	0	0	0	0
994	Numri i te testuarve eshte i vogel!	2	Saturday, April 18, 2020 8:46pm GMT	Saturday, April 18, 2020 8:31pm GMT	0	30	9	0	2	0	0
995	me ritem te mir po shkojm ner 30 asniher spo bim ma popull shtaz ska n tok	0	Saturday, April 18, 2020 8:43pm GMT	Saturday, April 18, 2020 8:31pm GMT	0	30	9	2	2	2	2
996	Drenasit ti paska hi ne Tunell para Hyrjes	0	Saturday, April 18, 2020 8:42pm GMT	Saturday, April 18, 2020 8:31pm GMT	0	30	9	0	0	0	0
997	Ju lutem ne raportimet e ardheshme nese mundeni me shtu si informat edhe vendbanimet e te sheruarve?	1	Saturday, April 18, 2020 8:40pm GMT	Saturday, April 18, 2020 8:31pm GMT	0	30	9	1	0	0	0
998	Super dje 5 raste te sheruar e sot 9 te sheruar.	0	Saturday, April 18, 2020 8:39pm GMT	Saturday, April 18, 2020 8:31pm GMT	0	30	9	1	1	1	1
999	KEQ...	0	Saturday, April 18, 2020 8:39pm GMT	Saturday, April 18, 2020 8:31pm GMT	0	30	9	2	2	2	2
1000	Mos edhe ky nuk jeton në Drenas	2	Saturday, April 18, 2020 8:39pm GMT	Saturday, April 18, 2020 8:31pm GMT	0	30	9	0	0	0	0
1001	Rrezultatet e dasmave e piknikeve, ku jeni trrima dilni dilni	1	Saturday, April 18, 2020 8:39pm GMT	Saturday, April 18, 2020 8:31pm GMT	0	30	9	2	0	2	2
1002	Dje 31 sot 30 urime -1	1	Saturday, April 18, 2020 8:38pm GMT	Saturday, April 18, 2020 8:31pm GMT	0	30	9	1	1	1	1
1003	M. H. hajde Gjakova ma gjall	0	Saturday, April 18, 2020 8:38pm GMT	Saturday, April 18, 2020 8:31pm GMT	0	30	9	1	0	2	0
1004	Na jena popull qe smarum vesh bre kurqysh qe duhet me nejt dy jav n’shpi	3	Saturday, April 18, 2020 8:38pm GMT	Saturday, April 18, 2020 8:31pm GMT	0	30	9	2	2	2	2
1005	veq po rritet numri ...	0	Saturday, April 18, 2020 8:38pm GMT	Saturday, April 18, 2020 8:31pm GMT	0	30	9	1	2	2	2
1006	Sherim sa me te shpejt	2	Saturday, April 18, 2020 8:37pm GMT	Saturday, April 18, 2020 8:31pm GMT	0	30	9	1	1	1	1
1007	Vetem diciplina na ndihmon	1	Saturday, April 18, 2020 8:37pm GMT	Saturday, April 18, 2020 8:31pm GMT	0	30	9	1	0	0	0
1008	Zoti hajr e boft	0	Saturday, April 18, 2020 8:36pm GMT	Saturday, April 18, 2020 8:31pm GMT	0	30	9	1	1	1	1
1009	Jasha suhareka	0	Saturday, April 18, 2020 8:35pm GMT	Saturday, April 18, 2020 8:31pm GMT	0	30	9	0	1	2	0
1010	Shpresojm tkaloj kjo pandemi botrore sa me shpejt , urojm tsherohen tgjith pacientet e infektuar ... Respekt per punen e palodhshme te stafit shendetsor . Zoti na ruajt dhe ndihmoft !	24	Saturday, April 18, 2020 8:35pm GMT	Saturday, April 18, 2020 8:31pm GMT	0	30	9	1	1	1	1
1011	Mashallah s’o send me ra kto shifra	1	Saturday, April 18, 2020 8:34pm GMT	Saturday, April 18, 2020 8:31pm GMT	0	30	9	1	1	2	1
1012	Kqyrni Mir Qa po boni	0	Saturday, April 18, 2020 8:34pm GMT	Saturday, April 18, 2020 8:31pm GMT	0	30	9	1	0	0	0
1013	Hasret Bajrami	0	Saturday, April 18, 2020 8:33pm GMT	Saturday, April 18, 2020 8:31pm GMT	0	30	9	0	0	0	0
1014	Po e perseris, kjo mundet me zgjate me vite. Do te shkaterrohemi para se te na vije virusi.	0	Monday, April 20, 2020 4:30am GMT	Sunday, April 19, 2020 7:56pm GMT	0	51	9	0	2	2	2
1015	Per Mendimin tim Civid19 Smund ta ndal askush perderisa Ska Nje Vaccine Nese raster jan gjithsej 561 Vetem ka nje Kontakt Numri Dyfishihet ose edhe 3 Fishihet 2X 3X Kjo Histori Sdo te mbaroj aq shkurt , Mendimi im eshte Qe Sistemi Imunitar i Njeriut duhet vet ta Perballloj Kete Virus dhe pas nje kohe Ai e Humb efektin KY Koment nuk ka per qellim Kritika Ose Nxitje per Thyrrjen e Rregullat te Levi…	1	Sunday, April 19, 2020 10:06pm GMT	Sunday, April 19, 2020 7:56pm GMT	0	51	9	0	0	0	0
1016	Valla pshtjellav po i tregoni brehPo banu pak ma profesionist nshpjegimeTpakten listoni me renditje ma kjart Shum karrabotht, trullohet njeri,pakjart	0	Sunday, April 19, 2020 9:48pm GMT	Sunday, April 19, 2020 7:56pm GMT	0	51	9	2	2	2	2
1017	Hajde mer per hajr hahahaha, pe.marrim primatin ne ballkan a?	0	Sunday, April 19, 2020 9:31pm GMT	Sunday, April 19, 2020 7:56pm GMT	0	51	9	1	1	2	1
1018	Sipas testimeve që po kryhen në 24 orë i bie që institutit i duhen edhe 25-30 ditë (duke filluar nga sot) për ti testuar vetem kontaktet dhe kontaktet e kontakteve (6123), paramendojeni edhe sa ditë duhen nëse dalin raste të reja që skanë t'bëjnë me kontaktet e të infektuarve?!!!E lusim Zotin të na mbrojë e ti sherojë të gjithë të sëmurët!Sa për sqarim: Ky koment nuk ka për qellim kritikimin e in…	41	Sunday, April 19, 2020 8:57pm GMT	Sunday, April 19, 2020 7:56pm GMT	0	51	9	1	1	1	1
1019	Shum diqka ja ka nis me u rrite numri neper komuna me shumice serbe bre.	0	Sunday, April 19, 2020 8:49pm GMT	Sunday, April 19, 2020 7:56pm GMT	0	51	9	0	0	0	0
1020	Jeni tu rrejt met madhe sjeni tu dit as vet qka me rrejt	0	Sunday, April 19, 2020 8:43pm GMT	Sunday, April 19, 2020 7:56pm GMT	0	51	9	2	2	2	2
1021	Të gjitha këto raste ne regjionin e ferizajit, burimin nga ushtarët e kforit amerikan nga Boondstel, duhet të jep përgjegjësi kfori amerikan për këtë, sepse edhe jan paralajmëruar për masa por i kanë injoruar.	3	Sunday, April 19, 2020 8:41pm GMT	Sunday, April 19, 2020 7:56pm GMT	0	51	9	0	0	0	0
1022	IKSHP ju urojme te jeni me shendet ju qe jeni ne ball te kesaj lufte ,uroj qe te mos kemi raste te shumta e ta kalojme sa me shpejte kete pandemi qofshi me shendet!✅	0	Sunday, April 19, 2020 8:36pm GMT	Sunday, April 19, 2020 7:56pm GMT	0	51	9	1	1	1	1
1023	Sedi valla na keni izolu e na keni blloku gjitha anet dhe prape se prape po ka shume numri veq po rritet vetem stres po kem keshtu qe dul ku dul te Jem shendosh njerzite thuajse edhe prej frikes paniku aq i madhe sidmos gjendja e televisionev kosove na trenun krejt duhet me marr mass per lajmet fallco qe iben si dhe masa ndryshe per net kalu jo me dal per pike te qefit vetem se nuk ju rrihet shpi	6	Sunday, April 19, 2020 8:35pm GMT	Sunday, April 19, 2020 7:56pm GMT	0	51	9	0	0	0	0
1024	Ma za ma keq per ne	0	Sunday, April 19, 2020 8:34pm GMT	Sunday, April 19, 2020 7:56pm GMT	0	51	9	2	2	2	2
1025	Zoti I sheroft sa ma shpejt	0	Sunday, April 19, 2020 8:30pm GMT	Sunday, April 19, 2020 7:56pm GMT	0	51	9	1	1	1	1
1026	I SMUT NGA KENCERI VDIQ PREJ KORONES PATE INFRAKT VDIQ PREJ KORONES PERDORI VIAGRA VDIQ PREJ KORONES	7	Sunday, April 19, 2020 8:22pm GMT	Sunday, April 19, 2020 7:56pm GMT	0	51	9	2	2	2	2
1027	kete sot qe po thuni leni mos rreni ju	1	Sunday, April 19, 2020 8:16pm GMT	Sunday, April 19, 2020 7:56pm GMT	0	51	9	2	2	2	2
1028	Suksese jeni te pa lodhshum	0	Sunday, April 19, 2020 8:16pm GMT	Sunday, April 19, 2020 7:56pm GMT	0	51	9	1	1	1	1
1029	gjylekar koka afru ngat neve mos vet	0	Sunday, April 19, 2020 8:15pm GMT	Sunday, April 19, 2020 7:56pm GMT	0	51	9	0	0	2	0
1030	Flm nga ju	0	Sunday, April 19, 2020 8:11pm GMT	Sunday, April 19, 2020 7:56pm GMT	0	51	9	1	1	1	1
1031	Nuk është për tu besuar hiq, ka po dalin tanë këta tash!Kjo është një luft në heshtje!	2	Sunday, April 19, 2020 8:09pm GMT	Sunday, April 19, 2020 7:56pm GMT	0	51	9	0	0	2	0
1032	4,366 (sa ishin dje) + 295 mostra sot bejne 4,661 e jo 4,656 ?	3	Sunday, April 19, 2020 8:07pm GMT	Sunday, April 19, 2020 7:56pm GMT	0	51	9	0	2	0	0
1033	Drejtoria e Shëndetësisë dhe Mirëqenies Sociale -Pejë Konfirmon se nuk ka asnje (0) te infektuar ne Qytetin e Pejës A ka kush me Sqaru tash ?Instituti Kombëtar i Shëndetësisë Publike të Kosovës	1	Sunday, April 19, 2020 8:07pm GMT	Sunday, April 19, 2020 7:56pm GMT	0	51	9	0	0	0	0
1034	e kemi nen kontroll thojshit qfar kontrolle o kjo spe kuptoj.Respekt per mjeket tane amo per keta tjeret qe po thojn e kemi nen kontroll le ta shikojne mire niher gjendjen tani le ta japin mendimin e tyre.Respekt per mjeket prap.	4	Sunday, April 19, 2020 8:06pm GMT	Sunday, April 19, 2020 7:56pm GMT	0	51	9	1	0	2	0
1035	71 po duket jo 51 ...cfare pa saktesie eshte kjo !!!! Numeroni numrin dhe shiqoni!???	2	Sunday, April 19, 2020 8:06pm GMT	Sunday, April 19, 2020 7:56pm GMT	0	51	9	0	2	0	0
1036	Statistikat e #covid19 ne Kosove(19.04.2020): Raste Infektimi: 561 (+51)⚰️ Raste vdekje: 12 ( = ) Te Sheruar: 102 (+9) Raste Aktive: 447 Testime: 4,656 (+295) 12% e testeve kan rezultuar pozitivStatistikat te paraqitura ne dashboard interaktiv: -> https://tabsoft.co/3e6ePfM -> https://tabsoft.co/2UeJiyT	3	Sunday, April 19, 2020 8:03pm GMT	Sunday, April 19, 2020 7:56pm GMT	0	51	9	0	0	0	0
1037	E hupi kontrollen e hupiii	3	Sunday, April 19, 2020 8:02pm GMT	Sunday, April 19, 2020 7:56pm GMT	0	51	9	2	2	2	2
1038	o rroq pse spo kallxon kur kthehet jeta normale po po na trishton ktu me shkije t infektum?	0	Sunday, April 19, 2020 8:00pm GMT	Sunday, April 19, 2020 7:56pm GMT	0	51	9	2	2	2	2
1039	E keni ba Bajat me kete distance ku Po do ma distance se mos me dal hiq	1	Sunday, April 19, 2020 8:00pm GMT	Sunday, April 19, 2020 7:56pm GMT	0	51	9	2	2	2	2
1040	shpresoj qe ta kalojmë këtë gjendje me sa më pak pasoja.	1	Sunday, April 19, 2020 7:59pm GMT	Sunday, April 19, 2020 7:56pm GMT	0	51	9	1	1	1	1
1041	5 mij raste jan te dyshimta me raste kontakti!	0	Sunday, April 19, 2020 7:58pm GMT	Sunday, April 19, 2020 7:56pm GMT	0	51	9	0	0	0	0
1042	Etrit, tani u korrigjua raporti për Ferizajn, 9 raste.	1	Sunday, April 19, 2020 7:58pm GMT	Sunday, April 19, 2020 7:56pm GMT	0	51	9	0	0	0	0
1043	Lexues te nderum , spo du me qen kritik i askujt e as nenqmues por i sinqert me ata qe po e shof . Nga shtepia ime nga ballkoni im shof grumbullim te qikave me femi tu shku te familja e tyre vizit edhe ata te prind me stenda dhe me antar te familjes ne degen e mjeksis . Shof grumbullim te rinis pa mbajt kurrfar distance , shof pa kujdesi mbas gjith kti apeli , fajet i kem vet si popull , as si ka…	0	Tuesday, April 21, 2020 8:28pm GMT	Monday, April 20, 2020 8:38pm GMT	3	37	21	1	0	0	0
1044	respekt jeni te pa lodhshum	0	Tuesday, April 21, 2020 5:48am GMT	Monday, April 20, 2020 8:38pm GMT	3	37	21	1	1	1	1
1045	perveq koronavirusit a ka nej grip sezonal ne qarkullim ?! se qytetaret duhet me dite edhe per gripin !!!	0	Monday, April 20, 2020 10:10pm GMT	Monday, April 20, 2020 8:38pm GMT	3	37	21	0	0	0	0
1046	Zoti I sheroft samashpejt dhe lusim Allahun e madh te zhduk ket virus Amin ishalla	1	Monday, April 20, 2020 10:02pm GMT	Monday, April 20, 2020 8:38pm GMT	3	37	21	1	1	1	1
1047	V. D. as virusat sjan ka na dojn neve, hyhyhy	1	Monday, April 20, 2020 9:56pm GMT	Monday, April 20, 2020 8:38pm GMT	3	37	21	0	0	0	0
1048	Per rastet e shumta qe po konfirmohen qdo dit nuk duhet fajsu Qeveria, po popullata qe si ka rrespektu masat.Gjithe neglizhenca dhe injorimi qi eshte ba virusit, po shpaguhet sod me numer te madh t'infektimeve.Ndejat neper oda, vizitat tek familjaret, grumbullimet e panevojshme kan pru me ni situat ku si duket po don me dal jasht konrolli.Masat shtrenguse nuk e vrasin jeten e nje njeriu, po per m…	9	Monday, April 20, 2020 9:32pm GMT	Monday, April 20, 2020 8:38pm GMT	3	37	21	1	0	0	0
1049	Shum mir u bo se u ngutshit n mars me ble miellin ngajshit si gjaja blejshit miell per 2 muaj 3 e knej t njejtit njerz qdo dit i sheh neper furra e markete tu ble ushqim edhe per ma gjat qdo dit, une sdi ku pe qoni krejt ata ushqim a qka po boni qdo dit neper dyqane qdo dit ne gjiro me kojshi se n mahalll skeni t infektum shlir dilni,kontakti me puntor qe punojne ne poste e kan kontakt thuajse me…	3	Monday, April 20, 2020 9:20pm GMT	Monday, April 20, 2020 8:38pm GMT	3	37	21	2	0	2	2
1050	Pse si publikoni edhe te shëruarit nga vijnë me Komuna ?Për angazhimin ju lumtë	0	Monday, April 20, 2020 9:19pm GMT	Monday, April 20, 2020 8:38pm GMT	3	37	21	1	1	1	1
1051	Neser te sheruar pritet te dalin 24 e pasneser 42 e te enjete. 84 te sheruar.e per te infektuar shpersojm te jen nen mesataren e ketij 14ditshi dmth nen 30.	1	Monday, April 20, 2020 9:14pm GMT	Monday, April 20, 2020 8:38pm GMT	3	37	21	0	0	0	0
1052	Virus ekonomik i fuqive te mdha!Kto shifra jon qesharake ne BOT	0	Monday, April 20, 2020 9:12pm GMT	Monday, April 20, 2020 8:38pm GMT	3	37	21	2	0	2	2
1053	A. B. qy Peja hini nlig sa shpejt	0	Monday, April 20, 2020 9:08pm GMT	Monday, April 20, 2020 8:38pm GMT	3	37	21	0	0	0	0
1054	Me pak ndaleni doren.	0	Monday, April 20, 2020 9:06pm GMT	Monday, April 20, 2020 8:38pm GMT	3	37	21	0	0	0	0
1055	Vallai i kemi hyp skijeve me numër të rasteve,falenderimi i shkon Albinit dhe ministrit Vitia për mos menaxhim të suksesshëm ndaj Covid19!	5	Monday, April 20, 2020 9:04pm GMT	Monday, April 20, 2020 8:38pm GMT	3	37	21	2	1	2	2
1056	Brawo 21 tsheruar 37 infektuar po pshtojm kysmet	0	Monday, April 20, 2020 8:58pm GMT	Monday, April 20, 2020 8:38pm GMT	3	37	21	1	1	1	1
1057	Ec be ska kurfar virusi	3	Monday, April 20, 2020 8:51pm GMT	Monday, April 20, 2020 8:38pm GMT	3	37	21	2	2	0	2
1058	SubhanAllah qysh sjan kaMbushen mend kurr njerzim qka o ka ju duhen tali met n ket situat?poMe budallt mos paq pun kan than pleqt,Allahu na rujt neve qe jem ka mundohemi edhe meRujt veten edhe tjert e per ata qe spo kan mend qafen e thefshin qe dojn me marr krejt popullin n qaf me mendjemadhrsi e me budallaki qyqanat	2	Monday, April 20, 2020 8:50pm GMT	Monday, April 20, 2020 8:38pm GMT	3	37	21	2	2	2	2
1059	Super lajm numri i te sheruarve Nje kerkese per institutin te tregohen vendbanimet e te sheruarve	0	Monday, April 20, 2020 8:49pm GMT	Monday, April 20, 2020 8:38pm GMT	3	37	21	1	1	1	1
1060	Statistikat e #covid19 ne Kosove(20.04.2020): Raste Infektimi: 598 (+37)⚰️ Raste vdekje: 15 ( +3) Te Sheruar: 123 (+21) Raste Aktive: 460 Testime: 5,009 (+353) 11.9% e testeve kan rezultuar pozitivStatistikat te paraqitura ne dashboard interaktiv: -> https://tabsoft.co/3e6ePfM -> https://tabsoft.co/2UeJiyT	6	Monday, April 20, 2020 8:48pm GMT	Monday, April 20, 2020 8:38pm GMT	3	37	21	0	0	0	0
1061	E. R. Podujeva u ringjall se kem tu bo marak	1	Monday, April 20, 2020 8:48pm GMT	Monday, April 20, 2020 8:38pm GMT	3	37	21	1	0	0	0
1062	Desar e kapum	1	Monday, April 20, 2020 8:47pm GMT	Monday, April 20, 2020 8:38pm GMT	3	37	21	0	0	0	0
1063	F. G. dajko thojshit sna vjen corona neve qe tash ka 8 ne kajmak	0	Monday, April 20, 2020 8:46pm GMT	Monday, April 20, 2020 8:38pm GMT	3	37	21	2	0	0	0
1064	Po bre te ifektuar po dihet ku ama te sheruar kur far shpjegimi nuk po jepni	0	Monday, April 20, 2020 8:46pm GMT	Monday, April 20, 2020 8:38pm GMT	3	37	21	0	2	0	0
1065	A. M. edhe pak e en karantine ju	1	Monday, April 20, 2020 8:45pm GMT	Monday, April 20, 2020 8:38pm GMT	3	37	21	0	0	0	0
1066	A po doni ne menyr profesionale e graduale mi shpalos deshtimin.	2	Monday, April 20, 2020 8:45pm GMT	Monday, April 20, 2020 8:38pm GMT	3	37	21	2	0	2	2
1067	Shqiperia ja pa hajrin qe i morri masat me te shtrenguara qe me fillim kto jan si pasoj e para 2 jave kontakti "ata trimat e trimet qe mu sen sme bon virusi. Inshallah deri ne fund muajit bjen numri dukshem.	3	Monday, April 20, 2020 8:44pm GMT	Monday, April 20, 2020 8:38pm GMT	3	37	21	1	0	1	1
1068	Na erdh edhe ne Peje	3	Monday, April 20, 2020 8:44pm GMT	Monday, April 20, 2020 8:38pm GMT	3	37	21	0	0	0	0
1069	Kaqanikut shej so tu ja lan	0	Monday, April 20, 2020 8:44pm GMT	Monday, April 20, 2020 8:38pm GMT	3	37	21	1	1	0	1
1070	ishalla edhe te tjeret sherohen	0	Monday, April 20, 2020 8:44pm GMT	Monday, April 20, 2020 8:38pm GMT	3	37	21	1	1	1	1
1071	ka po dalin tash kta pozitv be kejt mshel njerzit mos rreni allahile.	2	Monday, April 20, 2020 8:43pm GMT	Monday, April 20, 2020 8:38pm GMT	3	37	21	2	2	2	2
1072	Ne gjakova ka shum raste dhe nuk po publikohen,sdi shka po arritni qe po mshefni??	2	Monday, April 20, 2020 8:43pm GMT	Monday, April 20, 2020 8:38pm GMT	3	37	21	2	2	0	2
1073	Ju lumt per punen	0	Monday, April 20, 2020 8:43pm GMT	Monday, April 20, 2020 8:38pm GMT	3	37	21	1	1	1	1
1074	Mir e keni shti nkontroll qitash.	0	Monday, April 20, 2020 8:43pm GMT	Monday, April 20, 2020 8:38pm GMT	3	37	21	1	1	1	1
1075	M. I. veq po shtohni hahaha	0	Monday, April 20, 2020 8:42pm GMT	Monday, April 20, 2020 8:38pm GMT	3	37	21	0	0	0	0
1076	Shume pak testime, nga 5mije mbi 500 te infektuar, mbi 10% te infektuar, duhet ma shume testime perndryshe katastrof ka mu bo!	1	Monday, April 20, 2020 8:42pm GMT	Monday, April 20, 2020 8:38pm GMT	3	37	21	2	2	2	2
1077	M. G. 9 lipjan	0	Monday, April 20, 2020 8:42pm GMT	Monday, April 20, 2020 8:38pm GMT	3	37	21	0	0	0	0
1078	Dhasht zoti qe mos te ket ma inshalla do i lumi zot ta kalojm ket sprof sa ma shpejt	1	Monday, April 20, 2020 8:42pm GMT	Monday, April 20, 2020 8:38pm GMT	3	37	21	1	1	1	1
1079	Peja u dite se u Haparesh krejt su ndalshin hiq e hupi Veten	4	Monday, April 20, 2020 8:42pm GMT	Monday, April 20, 2020 8:38pm GMT	3	37	21	2	0	2	2
1080	Bravo e kalum Shqiperin	1	Monday, April 20, 2020 8:41pm GMT	Monday, April 20, 2020 8:38pm GMT	3	37	21	1	1	2	1
1081	Rrespekt per qeverin . masat e vonuara dhe ja ku jemi	2	Monday, April 20, 2020 8:41pm GMT	Monday, April 20, 2020 8:38pm GMT	3	37	21	2	1	2	2
1082	Maju Kaçanik	16	Monday, April 20, 2020 8:40pm GMT	Monday, April 20, 2020 8:38pm GMT	3	37	21	0	0	0	0
1083	Te nderuar, kur raportoni per raste te reja ne Prishtine, eshte mire qe te ceket edhe lagjja pasi qe Prishtina eshte mjaft e madhe dhe ky informacion mund te sherbej qe te shtohet kujdesi i qytetareve ne zonat e prekura.	25	Monday, April 20, 2020 8:40pm GMT	Monday, April 20, 2020 8:38pm GMT	3	37	21	1	0	0	0
1084	Shume mire Ferizaji po duket se do ja dalim duke u kujdesur!	0	Monday, April 20, 2020 8:40pm GMT	Monday, April 20, 2020 8:38pm GMT	3	37	21	1	1	1	1
1085	Yes ja kalum shqipris menojke edi ram qe nuk e nxan albin kurti edhe ja kaloj	1	Monday, April 20, 2020 8:40pm GMT	Monday, April 20, 2020 8:38pm GMT	3	37	21	1	1	2	1
1086	Kjo pi bjen qe mu testu 1 milion, 100k dalin pozitiv	1	Monday, April 20, 2020 8:40pm GMT	Monday, April 20, 2020 8:38pm GMT	3	37	21	0	0	0	0
1087	Urim 9 ne Lipjan kem me ja kalu Ferizajit hahahahaha	2	Monday, April 20, 2020 8:39pm GMT	Monday, April 20, 2020 8:38pm GMT	3	37	21	0	1	0	0
1088	Mos ja Ndalni Hiq Veq +30 Karantina Hjeket 2021 Te Kryme e kem kte Vit Brenda me ndejt	1	Monday, April 20, 2020 8:39pm GMT	Monday, April 20, 2020 8:38pm GMT	3	37	21	0	0	0	0
1089	L. R. ka ardh n godanc virusi	1	Thursday, April 23, 2020 7:01am GMT	Tuesday, April 21, 2020 9:34pm GMT	3	6	5	0	0	0	0
1090	Pse po i vononi rezultatet qe dy net	0	Wednesday, April 22, 2020 8:42pm GMT	Tuesday, April 21, 2020 9:34pm GMT	3	6	5	0	0	0	0
1091	Elhamdulilah e inshaAllah e largon Allahu ket semundje e ska asnje rast me.ju lumt edhe mjekve per punen e palodhshme.	1	Wednesday, April 22, 2020 7:02am GMT	Tuesday, April 21, 2020 9:34pm GMT	3	6	5	1	1	1	1
1092	Ishalla don Zoti e tash e mbas ndrrojne numrat,tket me shume te sheruar sesa te infektuar	0	Wednesday, April 22, 2020 5:07am GMT	Tuesday, April 21, 2020 9:34pm GMT	3	6	5	1	0	1	1
1093	Allah sheroj gjithë ata qe janë te sëmur dhe mos te.kem.raste te tjera as nje zero negativ te tjert	0	Wednesday, April 22, 2020 3:52am GMT	Tuesday, April 21, 2020 9:34pm GMT	3	6	5	1	1	1	1
1094	elhamdulilah shpresojm qe edhe ne ditet ne vazhdim te jete ky trend i renies dhe deri ne zero raste te infektuarve dhe me shum te sheruar IKSHP good job ju lumte	0	Wednesday, April 22, 2020 3:00am GMT	Tuesday, April 21, 2020 9:34pm GMT	3	6	5	1	1	1	1
1095	Respekt per mjeket per punen qe pe bojn gjithashtu respekt edhe per polizien e vendit ton ne mirmbajtjen e renit	0	Wednesday, April 22, 2020 12:20am GMT	Tuesday, April 21, 2020 9:34pm GMT	3	6	5	1	1	1	1
1096	Respekt. Dok	0	Tuesday, April 21, 2020 11:52pm GMT	Tuesday, April 21, 2020 9:34pm GMT	3	6	5	1	1	1	1
1097	https://top-channel.tv/2020/04/21/kosove-infektohen-me-koronavirus-22-punonjes-te-shendetesise/	0	Tuesday, April 21, 2020 11:02pm GMT	Tuesday, April 21, 2020 9:34pm GMT	3	6	5	0	0	0	0
1098	Duheni me bo teste ma shumē, kto rezultate skan tbojn me realitetin, Bojeni 500 teste ne ditê, qdo dit ka 80 dalin pozitiv, shkoni merni mostra ne vende rurale, ky virus kalohet 60% pa u mar mostrat, per te mos u kaluar Shqipria me numer te te infektuarve sot e keni qit ket rezultat, ishalla don zoti jam gabim un ama sosht e verteta qikjo shifer, po te jet kshtu hapeni shtetin, gjasht raste sjan …	1	Tuesday, April 21, 2020 10:50pm GMT	Tuesday, April 21, 2020 9:34pm GMT	3	6	5	0	0	0	0
1099	Bravooo!	0	Tuesday, April 21, 2020 10:43pm GMT	Tuesday, April 21, 2020 9:34pm GMT	3	6	5	1	1	1	1
1100	Mos te harojm se "Kto 2 jave jan vendimtare" :)	2	Tuesday, April 21, 2020 10:28pm GMT	Tuesday, April 21, 2020 9:34pm GMT	3	6	5	1	0	0	0
1101	Shpresoj që sod e tutje të mos kemi fare raste me covid, megjithatë edhe ky është lajm i mir, Allahu ju forcoftë.	1	Tuesday, April 21, 2020 10:21pm GMT	Tuesday, April 21, 2020 9:34pm GMT	3	6	5	1	1	1	1
1102	O Zot sa Po mendoj se Po kalon nje nat pa u shtu ky numer se spo lajmrohet deri vin veq kur ta shoh u rrit o Zot mos lejo mu rrit ma shum ja Rabbim	0	Tuesday, April 21, 2020 10:19pm GMT	Tuesday, April 21, 2020 9:34pm GMT	3	6	5	1	1	1	1
1103	Rënje e te Infektuarve,5 te sheruar, Efekt Ramazani, tasht do ket vetem te sheruar,	5	Tuesday, April 21, 2020 10:17pm GMT	Tuesday, April 21, 2020 9:34pm GMT	3	6	5	1	1	1	1
1104	Allah inshAllah prej neserit veq sherime asnje rast tjeter shpresoj qe ne ditet e argjerimit ne muajin e meshires Zoti i kofshim fal e zhduk ket virus	68	Tuesday, April 21, 2020 10:04pm GMT	Tuesday, April 21, 2020 9:34pm GMT	3	6	5	1	1	1	1
1105	Respekt per punen qe po e bene stafi mjekesor dhe ministri i shendetesise Vitia...	3	Tuesday, April 21, 2020 10:02pm GMT	Tuesday, April 21, 2020 9:34pm GMT	3	6	5	1	1	1	1
1106	Rrini n'shtëpi, do ia dalim. Lajm i mirë ky sonte!	1	Tuesday, April 21, 2020 10:00pm GMT	Tuesday, April 21, 2020 9:34pm GMT	3	6	5	1	1	1	1
1107	Respekt per juve	1	Tuesday, April 21, 2020 9:59pm GMT	Tuesday, April 21, 2020 9:34pm GMT	3	6	5	1	1	1	1
1108	Shpresojme te pakesohet	2	Tuesday, April 21, 2020 9:58pm GMT	Tuesday, April 21, 2020 9:34pm GMT	3	6	5	1	1	1	1
1109	Don me nshu bajrakin Virusi ma n fund	1	Tuesday, April 21, 2020 9:57pm GMT	Tuesday, April 21, 2020 9:34pm GMT	3	6	5	1	0	1	1
1110	Nje lajm pozitiv për mbremje pas nje mengjesi te zymt dhe te merzitshem me rastin e vdekjes se gruas shtatzanë. Per juve qe ofendoni pa pik turpi qe sju pritet publikimi i rezultateve a mendoni sa mjek kemi edhe sa e kan te lehtë të punojne 7 dit ne javë deri 20h/24 dhe sa kemi kapacitet te bëjmë numer te madh të testeve!?!??!	12	Tuesday, April 21, 2020 9:56pm GMT	Tuesday, April 21, 2020 9:34pm GMT	3	6	5	1	1	1	1
1111	dashtë Zoti e mbetshi pa punë! Në kuptimin e asaj që të mos ketë asnjë rast, e të zhduket përgjithmonë ky virus!	19	Tuesday, April 21, 2020 9:50pm GMT	Tuesday, April 21, 2020 9:34pm GMT	3	6	5	1	1	1	1
1112	A. Sh. a pe sheh Llugaxhin.	1	Tuesday, April 21, 2020 9:48pm GMT	Tuesday, April 21, 2020 9:34pm GMT	3	6	5	0	0	0	0
1113	Faleminderit ZOT ❤	0	Tuesday, April 21, 2020 9:47pm GMT	Tuesday, April 21, 2020 9:34pm GMT	3	6	5	1	1	1	1
1114	PEJE AUTOAMBULANCA U SJELLE SOT DISA HERE U DITE SE DIKUSH PO I FUTET KARANTINES SE FORTE	1	Tuesday, April 21, 2020 9:46pm GMT	Tuesday, April 21, 2020 9:34pm GMT	3	6	5	0	0	0	0
1115	Sherim te shpejt.	1	Tuesday, April 21, 2020 9:46pm GMT	Tuesday, April 21, 2020 9:34pm GMT	3	6	5	1	1	1	1
1116	Lajm i mirë...ju lumtë për punen	1	Tuesday, April 21, 2020 9:45pm GMT	Tuesday, April 21, 2020 9:34pm GMT	3	6	5	1	1	1	1
1117	Krejt i qellove Kosova mqiti nfund 20+	1	Tuesday, April 21, 2020 9:45pm GMT	Tuesday, April 21, 2020 9:34pm GMT	3	6	5	2	0	0	0
1118	Kto teste po besoj, qe sot jane bere shumica jane ne qendren studentore prandaj ka me pak raste, shpresojm te mos rritet numri.	2	Tuesday, April 21, 2020 9:45pm GMT	Tuesday, April 21, 2020 9:34pm GMT	3	6	5	1	0	1	1
1119	Respekt per punen qe po e beni	2	Tuesday, April 21, 2020 9:44pm GMT	Tuesday, April 21, 2020 9:34pm GMT	3	6	5	1	1	1	1
1120	Super , ka shpresa qe po shkojme kah e ditet e mira	3	Tuesday, April 21, 2020 9:44pm GMT	Tuesday, April 21, 2020 9:34pm GMT	3	6	5	1	1	1	1
1121	Mos ma keni shti najfar praktikanti sonte me punu laborator	0	Tuesday, April 21, 2020 9:44pm GMT	Tuesday, April 21, 2020 9:34pm GMT	3	6	5	2	2	0	2
1122	Ishala qeshtut na jepni lajme te mira zoti ju ndihmoft	1	Tuesday, April 21, 2020 9:44pm GMT	Tuesday, April 21, 2020 9:34pm GMT	3	6	5	1	1	1	1
1123	qeta 18 raste vdekje e ministri po thot 13 spo kuptoj	0	Tuesday, April 21, 2020 9:44pm GMT	Tuesday, April 21, 2020 9:34pm GMT	3	6	5	0	0	0	0
1124	5014 (te testuar dje) + 191 (te testuar sot) = 5205 total dhe jo 5200.www.corona-ks.info Sherim te shpejte te prekurve :)	0	Tuesday, April 21, 2020 9:42pm GMT	Tuesday, April 21, 2020 9:34pm GMT	3	6	5	0	1	1	1
1125	Kysmet neser pa asnje rast. #rrinshpi	10	Tuesday, April 21, 2020 9:42pm GMT	Tuesday, April 21, 2020 9:34pm GMT	3	6	5	1	1	1	1
1126	Qe sa tu prit qetu mir qe dul ky post	2	Tuesday, April 21, 2020 9:42pm GMT	Tuesday, April 21, 2020 9:34pm GMT	3	6	5	1	1	1	1
1127	Do Zoti bohet mire☝️Mashallah. Allahu prej banoreve Xhehnettit gruan qe vdiq me foshnje ne bark	2	Tuesday, April 21, 2020 9:42pm GMT	Tuesday, April 21, 2020 9:34pm GMT	3	6	5	1	1	1	1
1128	Respekt per punen qe qe bani stafi mjeksor Zoti ju ruajt Amin	31	Tuesday, April 21, 2020 9:42pm GMT	Tuesday, April 21, 2020 9:34pm GMT	3	6	5	1	1	1	1
1129	Qeshtu me ka 6 raste gat shkon	1	Tuesday, April 21, 2020 9:42pm GMT	Tuesday, April 21, 2020 9:34pm GMT	3	6	5	0	0	0	0
1130	Dhashte Zoti neser asnje	4	Tuesday, April 21, 2020 9:40pm GMT	Tuesday, April 21, 2020 9:34pm GMT	3	6	5	1	1	1	1
1131	as 5 min kqyrne ju instituti qe po i vononi rezultatet qysh i presum idiota	0	Tuesday, April 21, 2020 9:40pm GMT	Tuesday, April 21, 2020 9:34pm GMT	3	6	5	2	2	2	2
1132	E qeshtu ka pak mir asht se kaniher po na tranoni ka 30 deri 79	1	Tuesday, April 21, 2020 9:40pm GMT	Tuesday, April 21, 2020 9:34pm GMT	3	6	5	0	1	1	1
1133	Bravo popull kjo eshte diciplina.Bravo Instituti Kombtar	4	Tuesday, April 21, 2020 9:40pm GMT	Tuesday, April 21, 2020 9:34pm GMT	3	6	5	1	1	1	1
1134	Dasht zoti ❤️☝ qe t mos ket asnje rast insh Allah	3	Tuesday, April 21, 2020 9:40pm GMT	Tuesday, April 21, 2020 9:34pm GMT	3	6	5	1	1	1	1
1135	Nje pytje e kam pse si merrni mrenda 2 apo 3 dite ti beni ka 1000 teste te gjith atyre qe kan pasur kontakt dhe te hjeket izolimi ma shpwjt jo ka 200 teste nw dit pak o respekt per punen e juaj	3	Tuesday, April 21, 2020 9:40pm GMT	Tuesday, April 21, 2020 9:34pm GMT	3	6	5	0	1	1	1
1136	Urimeper renjen e numrit te infektuarve!	5	Tuesday, April 21, 2020 9:40pm GMT	Tuesday, April 21, 2020 9:34pm GMT	3	6	5	1	1	1	1
1137	Ishalla po bie numri	1	Tuesday, April 21, 2020 9:40pm GMT	Tuesday, April 21, 2020 9:34pm GMT	3	6	5	1	1	1	1
1138	Flm Zot, ju lumtë për punen!	10	Tuesday, April 21, 2020 9:39pm GMT	Tuesday, April 21, 2020 9:34pm GMT	3	6	5	1	1	1	1
1139	Hajde ishalla qdo dit e ma pak	0	Tuesday, April 21, 2020 9:39pm GMT	Tuesday, April 21, 2020 9:34pm GMT	3	6	5	1	1	1	1
1140	Nice news tonight	1	Tuesday, April 21, 2020 9:39pm GMT	Tuesday, April 21, 2020 9:34pm GMT	3	6	5	1	1	1	1
1141	Statistikat e #covid19 ne Kosove(21.04.2020): Raste Infektimi: 604 (+6)⚰️ Raste vdekje: 18 ( +3) Te Sheruar: 128 (+5) Raste Aktive: 458 Testime: 5,200 (+191) 11.6% e testeve kan rezultuar pozitivStatistikat te paraqitura ne dashboard interaktiv: -> https://tabsoft.co/3e6ePfM -> https://tabsoft.co/2UeJiyT	1	Tuesday, April 21, 2020 9:39pm GMT	Tuesday, April 21, 2020 9:34pm GMT	3	6	5	0	0	0	0
1142	ishalla shkon tu ra numri qeshtu	9	Tuesday, April 21, 2020 9:39pm GMT	Tuesday, April 21, 2020 9:34pm GMT	3	6	5	1	1	1	1
1143	Ngushellimet me te sinqerta per familjen qe sot humbi dy me te dashurit e tyre.Keq qe jane 6, por mire qe eshte nr njeshifrore dhe % me e vogel krahasuar me nr e testeve te bera sot.	3	Tuesday, April 21, 2020 9:39pm GMT	Tuesday, April 21, 2020 9:34pm GMT	3	6	5	1	0	0	0
1144	O kuku shyqyr	2	Tuesday, April 21, 2020 9:39pm GMT	Tuesday, April 21, 2020 9:34pm GMT	3	6	5	0	1	1	1
1145	Shpresojm se ma zdo të kemi asnje rast	2	Tuesday, April 21, 2020 9:39pm GMT	Tuesday, April 21, 2020 9:34pm GMT	3	6	5	1	1	1	1
1146	Inshalla more allah qe po tu lutna me krejt zemren inshalla ska mo raste e heket krejt	3	Tuesday, April 21, 2020 9:38pm GMT	Tuesday, April 21, 2020 9:34pm GMT	3	6	5	1	1	1	1
1147	Ja nisi tash Prizreni veq perpara dil shetitu	1	Tuesday, April 21, 2020 9:38pm GMT	Tuesday, April 21, 2020 9:34pm GMT	3	6	5	0	0	0	0
1148	Lajm perfekt	3	Tuesday, April 21, 2020 9:38pm GMT	Tuesday, April 21, 2020 9:34pm GMT	3	6	5	1	1	1	1
1149	Ishalla kshtu fillon te bie numri i te infektuarve..dhe sherim sa me te shpejt te gjithve	6	Tuesday, April 21, 2020 9:38pm GMT	Tuesday, April 21, 2020 9:34pm GMT	3	6	5	1	1	1	1
1150	O zot shyqyr ishalla ndalen krejt sa ma shpejt	1	Tuesday, April 21, 2020 9:38pm GMT	Tuesday, April 21, 2020 9:34pm GMT	3	6	5	1	1	1	1
1151	Shum bukur ishalla neser zero te vdekur zero te infektuar sama shum te sheruar amun	3	Tuesday, April 21, 2020 9:38pm GMT	Tuesday, April 21, 2020 9:34pm GMT	3	6	5	1	1	1	1
1152	Tybe jeni habit kqyrni mir	2	Tuesday, April 21, 2020 9:37pm GMT	Tuesday, April 21, 2020 9:34pm GMT	3	6	5	2	0	0	0
1153	Me ne fund nje renie sherim sa me te shpejt te gjithve	17	Tuesday, April 21, 2020 9:37pm GMT	Tuesday, April 21, 2020 9:34pm GMT	3	6	5	1	1	1	1
1154	K. Z. prite po tu shperbly	0	Tuesday, April 21, 2020 9:37pm GMT	Tuesday, April 21, 2020 9:34pm GMT	3	6	5	0	0	0	0
1155	Arsim Zoti nuk e ndryshon gjendjen e nje populli perderisa ata nuk e ndryshojn veten e tyre .Rri nshpi !	7	Tuesday, April 21, 2020 9:37pm GMT	Tuesday, April 21, 2020 9:34pm GMT	3	6	5	1	1	0	1
1156	Lajm i mire rri ne shpi shpeto veten dhe te tjeret se bashku do ja dalim	5	Tuesday, April 21, 2020 9:37pm GMT	Tuesday, April 21, 2020 9:34pm GMT	3	6	5	1	1	1	1
1157	Sherim te shpejt per te gjith ,don zoti sa ma shpjet te largohet kjo Pandemi	2	Tuesday, April 21, 2020 9:37pm GMT	Tuesday, April 21, 2020 9:34pm GMT	3	6	5	1	1	1	1
1158	Ska sen prej ksaj pune!l	1	Tuesday, April 21, 2020 9:37pm GMT	Tuesday, April 21, 2020 9:34pm GMT	3	6	5	1	2	0	0
1159	Shpresojme qe ky te jete postimi i fundit me te infektuar.	2	Tuesday, April 21, 2020 9:37pm GMT	Tuesday, April 21, 2020 9:34pm GMT	3	6	5	1	1	1	1
1160	Ishalla qdo dit sa ma pak	1	Tuesday, April 21, 2020 9:36pm GMT	Tuesday, April 21, 2020 9:34pm GMT	3	6	5	1	1	1	1
1161	Rrini në Shpi!	1	Tuesday, April 21, 2020 9:36pm GMT	Tuesday, April 21, 2020 9:34pm GMT	3	6	5	1	0	0	0
1162	shpresojme qe mos te rritet me ky numer edhe te vazhdon te bie edhe me shume numri i te infektuarve e te rritet numri i te sheruarve.	2	Tuesday, April 21, 2020 9:36pm GMT	Tuesday, April 21, 2020 9:34pm GMT	3	6	5	1	1	1	1
1163	Hajde rren hajde!	5	Tuesday, April 21, 2020 9:36pm GMT	Tuesday, April 21, 2020 9:34pm GMT	3	6	5	2	2	2	2
1164	Lajmi shume shpresdhenes!	1	Tuesday, April 21, 2020 9:36pm GMT	Tuesday, April 21, 2020 9:34pm GMT	3	6	5	1	1	1	1
1165	Elhamdulilah ma pak sot..	3	Tuesday, April 21, 2020 9:36pm GMT	Tuesday, April 21, 2020 9:34pm GMT	3	6	5	1	1	1	1
1166	Ishalla qdo dit ma pak deri zero	0	Tuesday, April 21, 2020 9:36pm GMT	Tuesday, April 21, 2020 9:34pm GMT	3	6	5	1	1	1	1
1167	Shpresoj qe mas ksaj dite te kem vetem te sheruar	59	Tuesday, April 21, 2020 9:36pm GMT	Tuesday, April 21, 2020 9:34pm GMT	3	6	5	1	1	1	1
1168	A sod paska qellu ndrrimi i mire	19	Tuesday, April 21, 2020 9:35pm GMT	Tuesday, April 21, 2020 9:34pm GMT	3	6	5	1	0	1	1
1169	Peje Pake jane kta Gerrdija ka mu ba ktu qysh spo nalet ky Milet kurr as 1 Sekond	0	Thursday, April 23, 2020 8:35pm GMT	Wednesday, April 22, 2020 9:15pm GMT	0	26	10	2	0	2	2
1170	Nese dikush tuten osht natyrale mos me dal po nuk osht natyrale me u blloku kejt dyjeja sherri tyne. Dine qe edhe tuj nejt te shpija mshel njeri mun bohet budall pastaj jet pa vitamina D,pa levizje veshtirsohet qarkullimi i gjakut e mun ju lsho zemra , muni me pas dhune familjare me ju rreh grate e juve etj etj	3	Thursday, April 23, 2020 11:46am GMT	Wednesday, April 22, 2020 9:15pm GMT	0	26	10	2	0	0	0
1171	K. A. spaska ma	0	Thursday, April 23, 2020 4:58am GMT	Wednesday, April 22, 2020 9:15pm GMT	0	26	10	0	1	0	0
1172	Me falni ne Prishtine a keni bere teste sot ?	0	Wednesday, April 22, 2020 11:02pm GMT	Wednesday, April 22, 2020 9:15pm GMT	0	26	10	0	0	0	0
1173	82,089 others like this.Lajm i mirë!	1	Wednesday, April 22, 2020 9:51pm GMT	Wednesday, April 22, 2020 9:15pm GMT	0	26	10	1	1	1	1
1174	Shkruni be me nr qka po lodhni aty me shkronja amoni ju koft leje qe na ka kap stresi i korones po edhe po duhet syt mi prish tu e lexu aty 1 fjale t'gjate shkruje vlla 26 edhe perfekt bahet hoo.	4	Wednesday, April 22, 2020 9:46pm GMT	Wednesday, April 22, 2020 9:15pm GMT	0	26	10	0	0	0	0
1175	S. R. edhe polick paska mrri	0	Wednesday, April 22, 2020 9:42pm GMT	Wednesday, April 22, 2020 9:15pm GMT	0	26	10	0	0	0	0
1176	A po e vreni pse ne Prishtine eshe pauzu perhapja, sepse ne vende rurale ku ka shtepi ose vendbanime qe jan afer fare fise kusheri axha etj....po enden hala mes veti, e ne Prishtine jan vet si familje skan kontakte, kojshis ashtu kshtu si kem fol per dore ne Prishtine.	9	Wednesday, April 22, 2020 9:38pm GMT	Wednesday, April 22, 2020 9:15pm GMT	0	26	10	0	0	0	0
1177	Ncilen kerrnin o bablok se dy jon	0	Wednesday, April 22, 2020 9:35pm GMT	Wednesday, April 22, 2020 9:15pm GMT	0	26	10	0	0	0	0
1178	Statistikat e #covid19 ne Kosove(22.04.2020): Raste Infektimi: 630 (+26)⚰️ Raste vdekje: 18 ( = ) Te Sheruar: 138 (+10) Raste Aktive: 474 Testime: 5,372 (+172)sot: 15% e testeve kan rezultuar pozitiv total: 11.7% e testeve kan rezultuar pozitivStatistikat te paraqitura ne dashboard interaktiv: -> https://tabsoft.co/3e6ePfM -> https://tabsoft.co/2UeJiyT	13	Wednesday, April 22, 2020 9:35pm GMT	Wednesday, April 22, 2020 9:15pm GMT	0	26	10	0	0	0	0
1179	Po vjen muaji i meshires Ramazani dasht Allahu ta kalojmë edhe këtë sfid!	7	Wednesday, April 22, 2020 9:33pm GMT	Wednesday, April 22, 2020 9:15pm GMT	0	26	10	1	1	1	1
1180	kun fundi spo i shifet	0	Wednesday, April 22, 2020 9:32pm GMT	Wednesday, April 22, 2020 9:15pm GMT	0	26	10	0	0	2	0
1181	Pse po i publikon oret e vona per mi shqetsu popullat mos me mujt edhe gjumin me bah rehat me trauma na keni bah me ket koh	2	Wednesday, April 22, 2020 9:31pm GMT	Wednesday, April 22, 2020 9:15pm GMT	0	26	10	2	2	2	2
1182	Flm dhe respekt per punen tuaj.Ndoshta kishte me qene mire me e publiku nje statistike per te sheruarit se prej nga jane, pasi numri i tyre shkoi mbi 100. Na jep moral besoj. Flm.	4	Wednesday, April 22, 2020 9:30pm GMT	Wednesday, April 22, 2020 9:15pm GMT	0	26	10	1	1	1	1
1183	Te kahit jan qeta qe jan sheru bane pak lajmin ma te sakt	2	Wednesday, April 22, 2020 9:29pm GMT	Wednesday, April 22, 2020 9:15pm GMT	0	26	10	0	0	0	0
1184	Zoti ju ndihmoft edhe juve	1	Wednesday, April 22, 2020 9:27pm GMT	Wednesday, April 22, 2020 9:15pm GMT	0	26	10	1	1	1	1
1185	G. O. 00 raste fushkosova dhe prishtina ❤️	0	Wednesday, April 22, 2020 9:27pm GMT	Wednesday, April 22, 2020 9:15pm GMT	0	26	10	1	0	0	0
1186	Janë nën mbikëqyrje 6949.... veq 10% pozitiv me dal mosvet .	3	Wednesday, April 22, 2020 9:27pm GMT	Wednesday, April 22, 2020 9:15pm GMT	0	26	10	0	0	2	0
1187	Perderisa ka kapadai edhe njerez injoranta qe e neglizhojne pandemine, kemi me pase edhe qindra te tjere te prekur. Njerezit e papergjegjshem po vazhdojne te sillen te tille se "hajt se kurgjo sin virusi"z	8	Wednesday, April 22, 2020 9:25pm GMT	Wednesday, April 22, 2020 9:15pm GMT	0	26	10	2	0	2	2
1188	Ishalla don Allahu prej sonte te kemi raste mpak e mpak e me shume te sheruar	6	Wednesday, April 22, 2020 9:25pm GMT	Wednesday, April 22, 2020 9:15pm GMT	0	26	10	1	1	1	1
1189	I. K. ju paska ardh edhe juve haha	0	Wednesday, April 22, 2020 9:23pm GMT	Wednesday, April 22, 2020 9:15pm GMT	0	26	10	0	0	0	0
1190	B. O., B. O., F. O. Ehh tani po qe jemi ne karantin vertet	0	Wednesday, April 22, 2020 9:23pm GMT	Wednesday, April 22, 2020 9:15pm GMT	0	26	10	0	0	0	0
1191	Flm per informimet, ju lumt për punën qe po boni, rrespekt!Rrini n shpi, tue e mbrojt veten i mbron edhe te tjeret!	3	Wednesday, April 22, 2020 9:23pm GMT	Wednesday, April 22, 2020 9:15pm GMT	0	26	10	1	1	1	1
1192	Sa me ankth po i presim keto rezultate,mbrem ka qen shume i ult numri sonte prap shume	9	Wednesday, April 22, 2020 9:22pm GMT	Wednesday, April 22, 2020 9:15pm GMT	0	26	10	0	0	2	0
1193	Ma shume raste ne fshatra se qytete !	2	Wednesday, April 22, 2020 9:21pm GMT	Wednesday, April 22, 2020 9:15pm GMT	0	26	10	0	0	0	0
1194	A e murr ndor aparatin ky tjetri a ? Lene ata t'djeshit qaj ma but bile	10	Wednesday, April 22, 2020 9:21pm GMT	Wednesday, April 22, 2020 9:15pm GMT	0	26	10	2	0	0	0
1195	Kulle Bytyçi vazhdojm me gjırıme	2	Wednesday, April 22, 2020 9:20pm GMT	Wednesday, April 22, 2020 9:15pm GMT	0	26	10	0	0	0	0
1196	KEQ	0	Wednesday, April 22, 2020 9:19pm GMT	Wednesday, April 22, 2020 9:15pm GMT	0	26	10	2	2	2	2
1197	Populli tu vujt, Parlamentart tu lujt me ndjenja te popullit per karrik	7	Wednesday, April 22, 2020 9:18pm GMT	Wednesday, April 22, 2020 9:15pm GMT	0	26	10	2	0	2	2
1198	Zoti ju shperbleft per punen e mrekullueshme qe po e beni!	3	Wednesday, April 22, 2020 9:18pm GMT	Wednesday, April 22, 2020 9:15pm GMT	0	26	10	1	1	1	1
1199	Tu i prit rezultatet e IKSHP sikur djalin mas 5 qikave	96	Wednesday, April 22, 2020 9:18pm GMT	Wednesday, April 22, 2020 9:15pm GMT	0	26	10	0	0	0	0
1200	Leni bre gjeth qata qe i ka bo dje analizat se ma nafak kish ahahahahahahha	17	Wednesday, April 22, 2020 9:17pm GMT	Wednesday, April 22, 2020 9:15pm GMT	0	26	10	2	0	0	0
1201	Sa ma shum izolim aq me keq	1	Wednesday, April 22, 2020 9:16pm GMT	Wednesday, April 22, 2020 9:15pm GMT	0	26	10	2	0	0	0
1202	Ju lumtë per punën e madhe që po beni.	0	Friday, April 24, 2020 6:48pm GMT	Thursday, April 23, 2020 7:37pm GMT	1	39	21	1	1	1	1
1203	Pse jeni kaq te turperuar?Gruaja nga Drenasi qe para 4 diteve doli pozitiv me covid-19, ndersa dje, respektivisht 3 dite me pas doli te jete negativ, e njejta vuan nga Leokemia, dhe ju e keni terrorizuar tere Familjen e saj, Fshatin e saj, rrethin e miqte e saj, e per me shume qe jeni skandaloz e keni paraqitur ate (gruan) si pozitive pa qene fare.TURP per ju!#NDAL terrorit psikologjik!	1	Friday, April 24, 2020 9:50am GMT	Thursday, April 23, 2020 7:37pm GMT	1	39	21	2	2	2	2
1204	Perhapja e Coronavirusit eshte e lidhur ngushte me kulturen , pjese e se ciles eshte edhe ndegjueshmeria e popullit , respekti ndaj autoriteteve dhe ligjit, por edhe ndjenja per solidaritet dhe dashuria per te tjeret.	0	Friday, April 24, 2020 5:07am GMT	Thursday, April 23, 2020 7:37pm GMT	1	39	21	1	0	1	1
1205	Katastrof	0	Friday, April 24, 2020 1:33am GMT	Thursday, April 23, 2020 7:37pm GMT	1	39	21	2	2	2	2
1206	Bravooo Peja qashtu zjema mos e nalni hiq , sosht Bajram o gjygyma nalne veten pak nshpi	0	Thursday, April 23, 2020 10:50pm GMT	Thursday, April 23, 2020 7:37pm GMT	1	39	21	2	2	2	2
1207	Shume e thjeshte eshte ne Peje.Eshte mabajte ceremoni mortore ne kohe pandemie.Cilet jane policet/zyrtaret policore te cilet kan qene ne monitorimin e ksaj familje,ata persona te dalin pra gjygjt per shkak se nuk e kan kry detyren per te cilen jan te thirrur dhe ne kete menyre kan shkaktu rrezikim te shendetit publike.E nese kete e kan bo qi asj familje mund te ke prej atyre te forteve te politik…	1	Thursday, April 23, 2020 9:46pm GMT	Thursday, April 23, 2020 7:37pm GMT	1	39	21	2	0	2	2
1208	Deqan Junik ska covid19 ka ligj i respektojn ligjin	0	Thursday, April 23, 2020 9:37pm GMT	Thursday, April 23, 2020 7:37pm GMT	1	39	21	1	0	1	1
1209	U bo pun edhe me dek valla qit koh as n vorrim s tvijin njerzt	0	Thursday, April 23, 2020 9:10pm GMT	Thursday, April 23, 2020 7:37pm GMT	1	39	21	2	0	0	0
1210	Shkoni prape ne varrim, katastrof!	0	Thursday, April 23, 2020 9:05pm GMT	Thursday, April 23, 2020 7:37pm GMT	1	39	21	2	2	2	2
1211	Dje kan shku ne vorim tash dot shkoj me mar pitalka te ramazanit dhe dot ket grumbull te njerze neper fura po shpresoj qe organet e rendit do te marin masa ne parandalimin e kesaj dukurie tradicionale qe e kemi .	3	Thursday, April 23, 2020 8:58pm GMT	Thursday, April 23, 2020 7:37pm GMT	1	39	21	0	0	0	0
1212	Pse nuk po publikohen edhe rastet e të shëruarve nga cilat komuna janë, do të ishte një motiv për njerzit që ta respektojnë edhe më shumë rregullat e vëna nga Instituti i Shëndetit Publik dhe Qeverisë.	0	Thursday, April 23, 2020 8:52pm GMT	Thursday, April 23, 2020 7:37pm GMT	1	39	21	1	0	0	0
1213	T. K. ju hini flaka	0	Thursday, April 23, 2020 8:38pm GMT	Thursday, April 23, 2020 7:37pm GMT	1	39	21	2	2	0	2
1214	Prishtina ❤️	0	Thursday, April 23, 2020 8:37pm GMT	Thursday, April 23, 2020 7:37pm GMT	1	39	21	0	1	0	0
1215	Peje kurgju su ba qka ka mu ba Fort jane sjelle Kafe Llafe	0	Thursday, April 23, 2020 8:35pm GMT	Thursday, April 23, 2020 7:37pm GMT	1	39	21	0	0	2	0
1216	qka kan dasht meshku ne vorrim plus dikush prej qasaj familje ka punu ne INTEREX...kujdes se duhni me tregu	2	Thursday, April 23, 2020 8:33pm GMT	Thursday, April 23, 2020 7:37pm GMT	1	39	21	0	0	0	0
1217	Nale Zot met mir sa ma par po dojm mi bo 1000	0	Thursday, April 23, 2020 8:23pm GMT	Thursday, April 23, 2020 7:37pm GMT	1	39	21	1	0	1	1
1218	Ende nuk e paskemi mbrri kulmin nese vazhdon me kete trend testimi neve do na zgjas me muaj te tere pandemia dhe pika kulminante	0	Thursday, April 23, 2020 8:22pm GMT	Thursday, April 23, 2020 7:37pm GMT	1	39	21	0	0	0	0
1219	O koronaSi partit politike ne Kosov hiq ma shum as ma pak	0	Thursday, April 23, 2020 8:19pm GMT	Thursday, April 23, 2020 7:37pm GMT	1	39	21	2	0	0	0
1220	Dënim për ata që rrezikojnë mirëqenien e të tjerëve. Dhe duhet të dënohen edhe ata që shërohen mbas infektimit për mosbindje me 2-3 vite burgim, ndoshta edhe më shumë.	1	Thursday, April 23, 2020 8:14pm GMT	Thursday, April 23, 2020 7:37pm GMT	1	39	21	0	2	0	0
1221	Ne Prishtine a jane bere teste dhe kane rezuktu negativ apo sjane bere raste fare ????	0	Thursday, April 23, 2020 8:11pm GMT	Thursday, April 23, 2020 7:37pm GMT	1	39	21	0	0	0	0
1222	Tash keta e marrin ne qafe gjyshin,gjyshen,prindin gruan shtatzan edhe femijet,e juve instiut ju lumte per punen qe po bani	4	Thursday, April 23, 2020 8:05pm GMT	Thursday, April 23, 2020 7:37pm GMT	1	39	21	1	1	1	1
1223	A mundeni te pakten te sheruarit ti caktoni me komuna? Psh kaq jan te sheruar ne kete komun?	0	Thursday, April 23, 2020 8:01pm GMT	Thursday, April 23, 2020 7:37pm GMT	1	39	21	0	0	0	0
1224	E kom dit qe Peja sjau len leht nfund t fundit bile bile mos mujt kampion venin e dyt po	0	Thursday, April 23, 2020 8:00pm GMT	Thursday, April 23, 2020 7:37pm GMT	1	39	21	0	0	0	0
1225	A. B. n'qfar gjuhe me ju fol juve o burr? ‍♂️#rrinshpi#stayhome#останикодкуће	1	Thursday, April 23, 2020 7:59pm GMT	Thursday, April 23, 2020 7:37pm GMT	1	39	21	0	0	0	0
1226	Deçan baba asnjo	1	Thursday, April 23, 2020 7:59pm GMT	Thursday, April 23, 2020 7:37pm GMT	1	39	21	0	1	0	0
1227	Peja ka qene nder Komunat qe nuk eshte mbrojtur aspak, qofte nga qytetaret ashtu edhe nga strukturat udheheqese te Komunes.	17	Thursday, April 23, 2020 7:58pm GMT	Thursday, April 23, 2020 7:37pm GMT	1	39	21	0	0	0	0
1228	Nuk po kerkohet bre diqka qe ,nuk mund te i permbahet njeriu . Thjesht po kerkohet te rrijsh ne shtepi, te ruash vehten dhe familjaret e tu. Pse bre nuk merr vesh shqiptar zeza, thjesht #RRIneSHPI ‍♂️‍♂️‍♂️	37	Thursday, April 23, 2020 7:57pm GMT	Thursday, April 23, 2020 7:37pm GMT	1	39	21	1	0	2	0
1229	Po kta te sheruarit nga cilat komuna vine ?	1	Thursday, April 23, 2020 7:57pm GMT	Thursday, April 23, 2020 7:37pm GMT	1	39	21	0	0	0	0
1230	Nese ka mundesi insituti me dhan informata ma detajura per secilin vend qe jan marrMostrat te shenohen ne cilin vend jan marr mostrat dhe prej tyre sa jan dal pozitiv dhe sa negativ per secilin vend qe mirrenMostratMe respekt.	4	Thursday, April 23, 2020 7:56pm GMT	Thursday, April 23, 2020 7:37pm GMT	1	39	21	1	1	0	1
1231	Shkoni ne vorrim apet se ktu kur des njeri bohen kishem e kemi dasht shum	10	Thursday, April 23, 2020 7:54pm GMT	Thursday, April 23, 2020 7:37pm GMT	1	39	21	0	2	0	0
1232	Statistikat e #covid19 ne Kosove(23.04.2020): Raste Infektimi: 669 (+39)️ 26 - Peje, 9 - Prizren ⚰️ Raste vdekje: 19 (+1) Te Sheruar: 159 (+21) Raste Aktive: 491 Testime: 5,627 (+255)sot: 14.9% e testeve kan rezultuar pozitiv total: 11.8% e testeve kan rezultuar pozitivStatistikat te paraqitura ne dashboard interaktiv: -> https://tabsoft.co/3e6ePfM -> https://tabsoft.co/2UeJiyT	6	Thursday, April 23, 2020 7:54pm GMT	Thursday, April 23, 2020 7:37pm GMT	1	39	21	0	0	0	0
1233	Arianit mos m’thuj qe Faiki osht i involvum n’raste	0	Thursday, April 23, 2020 7:53pm GMT	Thursday, April 23, 2020 7:37pm GMT	1	39	21	0	0	0	0
1234	Ee budallt tu e dit nqfar gjendje jemi ata shkojn nvorrim ‍♂️	0	Thursday, April 23, 2020 7:51pm GMT	Thursday, April 23, 2020 7:37pm GMT	1	39	21	2	2	2	2
1235	SHUME KEQ	1	Thursday, April 23, 2020 7:51pm GMT	Thursday, April 23, 2020 7:37pm GMT	1	39	21	2	2	2	2
1236	F. G. ju ka shtru zullumin covid19 u ardh fuqishem se spo rini neper shpia merni shebull prishtinen e 3 nate as ni rast	2	Thursday, April 23, 2020 7:49pm GMT	Thursday, April 23, 2020 7:37pm GMT	1	39	21	0	2	0	0
1237	B. L. lexo	0	Thursday, April 23, 2020 7:48pm GMT	Thursday, April 23, 2020 7:37pm GMT	1	39	21	0	0	0	0
1238	Valla kur ju thojshin rrini nshpi skish kush i nal se kush me dal rugovave e te sharra me shetit sditi mi nal kush tash vuni	9	Thursday, April 23, 2020 7:47pm GMT	Thursday, April 23, 2020 7:37pm GMT	1	39	21	2	0	2	2
1239	mu ma merr mendja nuk po rrespektohet hiq orari i levizjes sidomos neper kto vatrat e reja	1	Thursday, April 23, 2020 7:45pm GMT	Thursday, April 23, 2020 7:37pm GMT	1	39	21	0	0	2	0
1240	Sh. T. qes ntzezen prej kerrninav kush osht i interesun hahahah	2	Thursday, April 23, 2020 7:44pm GMT	Thursday, April 23, 2020 7:37pm GMT	1	39	21	0	0	0	0
1241	Prishtinen po e kurseni kto dit	4	Thursday, April 23, 2020 7:42pm GMT	Thursday, April 23, 2020 7:37pm GMT	1	39	21	1	0	0	0
1242	Artan hajde prizreni ma gjall pak	1	Thursday, April 23, 2020 7:41pm GMT	Thursday, April 23, 2020 7:37pm GMT	1	39	21	1	1	0	1
1243	Luja Prizren luja	1	Thursday, April 23, 2020 7:41pm GMT	Thursday, April 23, 2020 7:37pm GMT	1	39	21	0	1	2	0
1244	E samunat qysh mi marr?	0	Thursday, April 23, 2020 7:41pm GMT	Thursday, April 23, 2020 7:37pm GMT	1	39	21	2	0	0	0
1245	truni i shqiptarit u shku n vorrom i ka mar ne qaf krejt piff	1	Thursday, April 23, 2020 7:40pm GMT	Thursday, April 23, 2020 7:37pm GMT	1	39	21	2	2	2	2
1246	Qa u ba me juve vlla her 6 her 20 her 30 se paska njet mu nal	1	Thursday, April 23, 2020 7:40pm GMT	Thursday, April 23, 2020 7:37pm GMT	1	39	21	0	0	2	0
1247	Me pak More Burr Qka po behet Keshtu.	1	Thursday, April 23, 2020 7:39pm GMT	Thursday, April 23, 2020 7:37pm GMT	1	39	21	0	0	0	0
1248	Ferizaj , Gjilan , Viti Anamorav e kryt tasht shkut pak andej Pej , Prizeren... edhe boll per sivjet mos qitni ma	21	Thursday, April 23, 2020 7:39pm GMT	Thursday, April 23, 2020 7:37pm GMT	1	39	21	2	0	0	0
1249	e ka mar virusi kthesen ka dugagjini pom doket	2	Thursday, April 23, 2020 7:38pm GMT	Thursday, April 23, 2020 7:37pm GMT	1	39	21	0	0	0	0
1250	Hic s'jom tu besu qetash qe ka qekaq shume raste ‍♀️	10	Thursday, April 23, 2020 7:38pm GMT	Thursday, April 23, 2020 7:37pm GMT	1	39	21	0	0	0	0
1251	Fatkeqesisht nuk eshte ka respektohet urdheresa e Ministrit te Shendetesis, vetura plot qyteti njerz nuk e respektojne orarin e levizjes(90min) policia nuk e zbaton urdherin nuk mirret me.shkelsit e urdherses, leje te panevojshme qarkullimi te leshuara nga Ministria, Veq Zoti munet me na ndihmu.	0	Friday, April 24, 2020 11:31pm GMT	Friday, April 24, 2020 7:48pm GMT	0	34	3	1	2	2	2
1252	Coronavirusi paska hyp ne tren per Prizren..pa i shtrengu ende me teper masat kena pesu edhe me keq	0	Friday, April 24, 2020 10:31pm GMT	Friday, April 24, 2020 7:48pm GMT	0	34	3	0	2	0	0
1253	besom na keni lodh ma spo na intereson sen ky virus se me kon qysh pe boni mas pari qita qeveritar tpar i kish rrok ton kohen veq sa skan perqafe me njani tjetrin	1	Friday, April 24, 2020 8:50pm GMT	Friday, April 24, 2020 7:48pm GMT	0	34	3	2	2	2	2
1254	Keq shumë, nuk është duke u respektuar distanca sociale dhe përdorimi i maskave dhe dorëzave..nuk po iu bindemi urdhërave për shpëtim jete.. :( :(	3	Friday, April 24, 2020 8:27pm GMT	Friday, April 24, 2020 7:48pm GMT	0	34	3	1	2	2	2
1255	Popo	0	Friday, April 24, 2020 8:19pm GMT	Friday, April 24, 2020 7:48pm GMT	0	34	3	1	0	0	0
1256	Flm qeveria kurti. Per menaxhimin	0	Friday, April 24, 2020 8:18pm GMT	Friday, April 24, 2020 7:48pm GMT	0	34	3	1	1	1	1
1257	Qe 7 jav jemi n Karantin n shpi a doni mena tranu deri kur mo boll mo se dona me lujt mendsh??	5	Friday, April 24, 2020 8:14pm GMT	Friday, April 24, 2020 7:48pm GMT	0	34	3	2	2	2	2
1258	Sa ma shume masa e shterngime aq ma shume raste tmerr o njerez tmerr	0	Friday, April 24, 2020 8:12pm GMT	Friday, April 24, 2020 7:48pm GMT	0	34	3	2	2	2	2
1259	Jem lodh vallah qitash ska met tjeter vetem me shku me gjet naju te infektun emu infektu pshtum mir me hjek qafesh nuk pshtum me kry mos mu malltretu kshtu	25	Friday, April 24, 2020 8:11pm GMT	Friday, April 24, 2020 7:48pm GMT	0	34	3	2	2	2	2
1260	B. B. ju la rakia mdoket	0	Friday, April 24, 2020 8:07pm GMT	Friday, April 24, 2020 7:48pm GMT	0	34	3	2	0	0	0
1261	Shkëlqim ja mrrini shtine +5 meniher	1	Friday, April 24, 2020 8:05pm GMT	Friday, April 24, 2020 7:48pm GMT	0	34	3	0	0	0	0
1262	Sa me shume po izolohemi aq me shume po ka raste!Shume e çuditshme!!	1	Friday, April 24, 2020 8:03pm GMT	Friday, April 24, 2020 7:48pm GMT	0	34	3	0	2	0	0
1263	Ç. H. A delni mo?	0	Friday, April 24, 2020 8:02pm GMT	Friday, April 24, 2020 7:48pm GMT	0	34	3	0	0	0	0
1264	236 teste jon hajgare..	0	Friday, April 24, 2020 8:02pm GMT	Friday, April 24, 2020 7:48pm GMT	0	34	3	2	2	0	2
1265	Hajde Prizren hajde ☹	1	Friday, April 24, 2020 8:00pm GMT	Friday, April 24, 2020 7:48pm GMT	0	34	3	0	1	0	0
1266	Statistikat e #covid19 ne Kosove(24.04.2020): Raste Infektimi: 703 (+34)️ 15 - Gjilan, 6 - Prizren⚰️ Raste vdekje: 19 ( = ) Te Sheruar: 162 (+3) Raste Aktive: 522 Testime: 5,890 (+263)sot: 13% e testeve kan rezultuar pozitiv total: 11.9% e testeve kan rezultuar pozitivStatistikat te paraqitura ne dashboard interaktiv: -> https://tabsoft.co/3e6ePfM -> https://tabsoft.co/2UeJiyT	0	Friday, April 24, 2020 8:00pm GMT	Friday, April 24, 2020 7:48pm GMT	0	34	3	0	0	0	0
1267	Pom doket krejt vera paska me shku qeshtu!	3	Friday, April 24, 2020 8:00pm GMT	Friday, April 24, 2020 7:48pm GMT	0	34	3	0	2	0	0
1268	O a kin naj plane na lodhet rrin nshpi nr so ka bjen hiq.	3	Friday, April 24, 2020 8:00pm GMT	Friday, April 24, 2020 7:48pm GMT	0	34	3	2	2	2	2
1269	B. T. jaron erdh edhe N'pllave	0	Friday, April 24, 2020 7:59pm GMT	Friday, April 24, 2020 7:48pm GMT	0	34	3	0	0	0	0
1270	TEPER KEQ...	2	Friday, April 24, 2020 7:57pm GMT	Friday, April 24, 2020 7:48pm GMT	0	34	3	2	2	2	2
1271	J. M. dil dil	1	Friday, April 24, 2020 7:56pm GMT	Friday, April 24, 2020 7:48pm GMT	0	34	3	2	0	0	0
1272	D. D. edhe njo	0	Friday, April 24, 2020 7:56pm GMT	Friday, April 24, 2020 7:48pm GMT	0	34	3	0	0	0	0
1273	Virusi osht e dijim, po kta numra spi shoh qe mi dit a jan te sakt ,na e kalum mbi 1muj e sa me rregulla e ktu vjen tu rrit numri ,zoti e boft mire .	2	Friday, April 24, 2020 7:55pm GMT	Friday, April 24, 2020 7:48pm GMT	0	34	3	1	0	0	0
1274	Ju pergezoje per punen qe e boni, po komplet mundi huq po ju shkon. Duhet me i shtrengu masat ma shume, ne kete forme virusin me vjet smundesh me hek e lemo me mendu qe nMaj gjithcka kthehet normalitet.	11	Friday, April 24, 2020 7:55pm GMT	Friday, April 24, 2020 7:48pm GMT	0	34	3	1	1	1	1
1275	I. I. a ka naj levizje asajde	0	Friday, April 24, 2020 7:55pm GMT	Friday, April 24, 2020 7:48pm GMT	0	34	3	0	0	0	0
1276	A mujm me dal naj her 0:0 a veq covidi duhet me fitu qdo dit ??	1	Friday, April 24, 2020 7:54pm GMT	Friday, April 24, 2020 7:48pm GMT	0	34	3	0	0	0	0
1277	Qysh eshte tu shku nr i te infektuarve kur te na thot IKSHP me 31 dhjetor “edhe keto dy jave jane me rendesi...”	6	Friday, April 24, 2020 7:54pm GMT	Friday, April 24, 2020 7:48pm GMT	0	34	3	0	0	0	0
1278	Suksesi I numrave	0	Friday, April 24, 2020 7:54pm GMT	Friday, April 24, 2020 7:48pm GMT	0	34	3	1	0	0	0
1279	Spo rrin nshpi njerzit po po shkojn musafir hala.	0	Friday, April 24, 2020 7:53pm GMT	Friday, April 24, 2020 7:48pm GMT	0	34	3	0	0	0	0
1280	Sinqerisht nga nje numer relativisht 6 tek kjo ngritje, nuk po e kuptoj se vertet diqka nuk eshte ne rregull !	3	Friday, April 24, 2020 7:52pm GMT	Friday, April 24, 2020 7:48pm GMT	0	34	3	0	2	2	2
1281	Prishtina fushkosova ❤️❤️❤️	0	Friday, April 24, 2020 7:51pm GMT	Friday, April 24, 2020 7:48pm GMT	0	34	3	0	0	0	0
1282	Mjert na cfar populli ... u bom 700 gati mazamakeq ..	4	Friday, April 24, 2020 7:50pm GMT	Friday, April 24, 2020 7:48pm GMT	0	34	3	2	2	2	2
1283	Sa pak t sheruar sot	3	Friday, April 24, 2020 7:50pm GMT	Friday, April 24, 2020 7:48pm GMT	0	34	3	0	2	0	0
1284	Ne Prishtine policia te hymja te rrin se ndryshe nuk kish funksionu ne vende te tjera o mir me pa qysh po menaxhojn policia !!!!	0	Sunday, April 26, 2020 9:11pm GMT	Saturday, April 25, 2020 9:16pm GMT	1	28	3	1	1	0	1
1285	e kalum edhe shqiperin me raste	0	Sunday, April 26, 2020 2:31pm GMT	Saturday, April 25, 2020 9:16pm GMT	1	28	3	1	2	0	0
1286	Respekt!.	0	Sunday, April 26, 2020 7:37am GMT	Saturday, April 25, 2020 9:16pm GMT	1	28	3	1	0	1	1
1287	Ngushllime familjes Gashi !	0	Sunday, April 26, 2020 12:17am GMT	Saturday, April 25, 2020 9:16pm GMT	1	28	3	1	0	0	0
1288	Nese nuk eshte”zbulu”vaksina kunder covid-19,qysh po sherohen pacientat?!	2	Saturday, April 25, 2020 11:03pm GMT	Saturday, April 25, 2020 9:16pm GMT	1	28	3	0	0	0	0
1289	Per dubrav t'kaqanikut ja paski fut kot se ska sanja hiq mos e rreni popllin kot e kot	0	Saturday, April 25, 2020 10:52pm GMT	Saturday, April 25, 2020 9:16pm GMT	1	28	3	2	2	2	2
1290	Sot e paska pas me Rahovecin	0	Saturday, April 25, 2020 10:40pm GMT	Saturday, April 25, 2020 9:16pm GMT	1	28	3	0	0	0	0
1291	L. L. i paska ra edhe kaqanikut ruju se tu paska afru hahaha	0	Saturday, April 25, 2020 10:27pm GMT	Saturday, April 25, 2020 9:16pm GMT	1	28	3	0	0	0	0
1292	Po pse spo tregoni per gjendjen e tyre ajan shpi a qysh jan po veq pozitiv edhe hajt	0	Saturday, April 25, 2020 10:24pm GMT	Saturday, April 25, 2020 9:16pm GMT	1	28	3	0	0	2	0
1293	Statistikat e #covid19 ne Kosove(25.04.2020): Raste Infektimi: 731 (+28)️ 14 - Rahovec⚰️ Raste vdekje: 20 ( +1) Te Sheruar: 165 (+3) Raste Aktive: 546 Testime: 6,182 (+292)sot: 9.5% e testeve kan rezultuar pozitiv total: 11.8% e testeve kan rezultuar pozitivStatistikat te paraqitura ne dashboard interaktiv: ->https://tabsoft.co/3e6ePfM ->https://tabsoft.co/2UeJiyT	3	Saturday, April 25, 2020 9:56pm GMT	Saturday, April 25, 2020 9:16pm GMT	1	28	3	0	0	0	0
1294	Normal qe dalin plot raste pozitive se nau ka shtu fort dashnia ne mes veti e po na merr malli mu pa sa qe spo mundemi me qendru pa shku mi vizitu te afermit. Rrini ne shpi o njerz se qysh eshte tu u rrit numri sdon mu largu virusi me vra #rrinshpi	13	Saturday, April 25, 2020 9:46pm GMT	Saturday, April 25, 2020 9:16pm GMT	1	28	3	1	0	2	0
1295	Ngushëllime për familjen Gashi nga fsh. Pjetërshticë-Shtime. Familjarëve të tjer i urojm sherim të shpejtë.	0	Saturday, April 25, 2020 9:44pm GMT	Saturday, April 25, 2020 9:16pm GMT	1	28	3	1	0	1	1
1296	Allahu inshallah e largon ket virus.e te semuret i sheron	1	Saturday, April 25, 2020 9:35pm GMT	Saturday, April 25, 2020 9:16pm GMT	1	28	3	1	0	1	1
1297	B. A. qe se u bojshe marak prr Kaçanikun haha	1	Saturday, April 25, 2020 9:34pm GMT	Saturday, April 25, 2020 9:16pm GMT	1	28	3	0	0	0	0
1298	E. E. ja pasket nis me t madhe ka ju	0	Saturday, April 25, 2020 9:30pm GMT	Saturday, April 25, 2020 9:16pm GMT	1	28	3	0	2	0	0
1299	T. B. afer koka ( ne Lladroc	0	Saturday, April 25, 2020 9:30pm GMT	Saturday, April 25, 2020 9:16pm GMT	1	28	3	0	0	0	0
1300	B. M. tash paramendo sa njeri ka nejt me qat 14 te Rahoevcit	1	Saturday, April 25, 2020 9:29pm GMT	Saturday, April 25, 2020 9:16pm GMT	1	28	3	0	0	0	0
1301	Pse nuk dalin me emra kush ja keta persona , nuk esht diqka e pazakont	1	Saturday, April 25, 2020 9:25pm GMT	Saturday, April 25, 2020 9:16pm GMT	1	28	3	0	0	0	0
1302	Masat qe i keni vendos jon totalisht gabim aspak sjon tu u respektu nga qytetart dilni neper qendra te qyteteve full njerz. Ju gjdo her po thoni qe ngadale po shkojm drejt rikthimit a numri i te infekturave sa shkon e po rritet ! Po me duket qe veq llaf po ma boni? Gjithsesi respekt per Doktoret.	7	Saturday, April 25, 2020 9:24pm GMT	Saturday, April 25, 2020 9:16pm GMT	1	28	3	2	2	2	2
1303	Paska hy edhe Kaqaniku ne gar a Isuf Sami Kemal Kaqanik shkemb e gur ty sta ndin per koronavirus #rrinshpi	1	Saturday, April 25, 2020 9:24pm GMT	Saturday, April 25, 2020 9:16pm GMT	1	28	3	0	2	0	0
1304	Respekt për IKShPK-ës!	1	Saturday, April 25, 2020 9:24pm GMT	Saturday, April 25, 2020 9:16pm GMT	1	28	3	1	1	1	1
1305	Qysh jemi tu i prit kto rezultate si me e prit djalin mas 5 qikav	6	Saturday, April 25, 2020 9:22pm GMT	Saturday, April 25, 2020 9:16pm GMT	1	28	3	0	0	0	0
1306	gjdo dit tu shtu e tu zgjanu rrethi	0	Saturday, April 25, 2020 9:21pm GMT	Saturday, April 25, 2020 9:16pm GMT	1	28	3	0	2	0	0
1307	Ma nfund koka hi Kaqaniku nvalle.	1	Saturday, April 25, 2020 9:21pm GMT	Saturday, April 25, 2020 9:16pm GMT	1	28	3	0	0	0	0
1308	Ndiqne shembullin e mitrovices ska musafir ska tubime ska virus 0 raste	3	Saturday, April 25, 2020 9:21pm GMT	Saturday, April 25, 2020 9:16pm GMT	1	28	3	1	1	1	1
1309	J. M. hajde ma gjallë	0	Saturday, April 25, 2020 9:20pm GMT	Saturday, April 25, 2020 9:16pm GMT	1	28	3	1	0	0	0
1310	S’o send mu ndal kto shifra , po pse more ma heret spo raportoni nashta ma mire me pas lon kah syfiri e bina flejna qete	5	Saturday, April 25, 2020 9:20pm GMT	Saturday, April 25, 2020 9:16pm GMT	1	28	3	0	0	2	0
1311	Shume bre ne fshatra edhe pse jane shpopullu!	1	Saturday, April 25, 2020 9:20pm GMT	Saturday, April 25, 2020 9:16pm GMT	1	28	3	0	0	0	0
1312	Nga 80 mostra te marrura ne qytetin e Pejës 2 pozitive nuk osht keq ‍♂️‍⚕️⛔	16	Saturday, April 25, 2020 9:20pm GMT	Saturday, April 25, 2020 9:16pm GMT	1	28	3	1	0	1	1
1313	Rahoveci paska bo Kthim te Madh Ket Gjiro	1	Saturday, April 25, 2020 9:19pm GMT	Saturday, April 25, 2020 9:16pm GMT	1	28	3	1	0	0	0
1314	Arsim paska mrri kaçanik tash atje shtohet si far e hithav phaaa	5	Saturday, April 25, 2020 9:19pm GMT	Saturday, April 25, 2020 9:16pm GMT	1	28	3	2	0	2	2
1315	Sh. Z. K. B. kqyrna t’part n’list	0	Saturday, April 25, 2020 9:19pm GMT	Saturday, April 25, 2020 9:16pm GMT	1	28	3	0	0	0	0
1316	Rrespekt per ju	0	Saturday, April 25, 2020 9:18pm GMT	Saturday, April 25, 2020 9:16pm GMT	1	28	3	1	1	1	1
1317	Pse nkit koh bre ??	1	Saturday, April 25, 2020 9:18pm GMT	Saturday, April 25, 2020 9:16pm GMT	1	28	3	0	0	0	0
1318	Me padurim Po I presim rezultatet si pitalkat para iftarit	78	Saturday, April 25, 2020 9:17pm GMT	Saturday, April 25, 2020 9:16pm GMT	1	28	3	1	0	0	0
1319	https://www.facebook.com/294171851125851/posts/540372736505760/	0	Tuesday, April 28, 2020 4:06am GMT	Sunday, April 26, 2020 8:20pm GMT	1	32	1	0	0	0	0
1320	Rr. B. na demantun Sonte ,In Sha All-llah po kemi edhe na ma shum te sherum	1	Monday, April 27, 2020 8:51pm GMT	Sunday, April 26, 2020 8:20pm GMT	1	32	1	1	0	1	1
1321	Normal që ju s'keni faj , por Ministria e shëndetësisë ka faj ! Rreth 2 Milion popullsi e rreth 7 mijë teste për 2muaj , kjo është mizore e trishtuese për këtë vend që është nën mëshirën e kohës! Në krejt rajonin me së paku teste janë bërë ! Marre marre ...	0	Monday, April 27, 2020 12:07pm GMT	Sunday, April 26, 2020 8:20pm GMT	1	32	1	2	2	2	2
1322	Qysh po shihet vszhdon hala karantimi	0	Monday, April 27, 2020 3:56am GMT	Sunday, April 26, 2020 8:20pm GMT	1	32	1	0	0	0	0
1323	Rastet kontakti po rriten qdo dit nuk ruhen vetum qytet me polic duhet ruajtur edhe katundet edhe me 3 polic smahet rend duhet me jap dikush llogari per keto shifra!	0	Monday, April 27, 2020 12:35am GMT	Sunday, April 26, 2020 8:20pm GMT	1	32	1	0	2	2	2
1324	Sherim te shpejte per te gjithe!	0	Sunday, April 26, 2020 10:00pm GMT	Sunday, April 26, 2020 8:20pm GMT	1	32	1	1	0	1	1
1325	Qe 3 muaj IKSHP per cdo dite apelon per KUJDES e ne nuk degjojme...Deri tash jane be rreth 6,500 teste dhe i kemi 763 raste pozitive. Me siguri jane edhe rreth 6,500 raste te kontaktit te ketyre 763 rasteve te konfirmuara deri tash. Sipas % se deritashme edhe nese nuk krijohet asnje vater e re e infeksioneve do te dalin edhe nja 700-800 raste te reja pozitive. Cdo vater e re mund ta rrise kete nu…	7	Sunday, April 26, 2020 9:44pm GMT	Sunday, April 26, 2020 8:20pm GMT	1	32	1	0	2	0	0
1326	Ja sjem ka dim mi mjekuJa osht ka rren shqipnia	5	Sunday, April 26, 2020 9:32pm GMT	Sunday, April 26, 2020 8:20pm GMT	1	32	1	2	0	0	0
1327	Te nderuar teste nuk jeni tu bo as kush eshte i infetum e as ta qka po sherohen nuk po testohen se skeni pas teste e tash i keni testet edhe i leni me prit njerzit bile edhe po protestoj qka nuk po i boni teste shum jeni mbrapa ju mare	0	Sunday, April 26, 2020 9:27pm GMT	Sunday, April 26, 2020 8:20pm GMT	1	32	1	2	2	2	2
1328	Çfarë sistemi shëndetesorë ka Kosova, bile pak tepër janë duke u shëruar.! 6 vjet një krevet edhe nje karige e thyer ka qenë në oborrin e spitalit, ban vaki hala nuk i kanë hjek se ka kohë qe sjom kan ka spitali.	0	Sunday, April 26, 2020 9:22pm GMT	Sunday, April 26, 2020 8:20pm GMT	1	32	1	2	2	1	2
1329	4 me shum se prom ven se me ndodh e kunderta 4 ma pak se prom.Ishalla mujm me menagju mire 1 majin se ne Germi,Prevallë,Rugovë etj po na pritshin me flija 1 copë fli....Kem me ja kalu edhe Wuhanit po më duket	4	Sunday, April 26, 2020 9:15pm GMT	Sunday, April 26, 2020 8:20pm GMT	1	32	1	2	0	2	2
1330	Oooo njerëz! A jeni tu i pa statistikat?! Nuk e kanë fajin mjekët! Faji është tek ne! Nuk e keni more patjetër me shku me i marrë bijat me bujt, as te dajtë me shku. A jeni tu e pa që i vetmi vend në rajon jemi ku ka rritje drastike të numrit të infektuarve?! Rrini more në shpi mos dilni palidhje. Nami nuk bahet që nuk shkon me nejt në kojshi, edhe kur të vjen dikush duhet me ja bo me dije që në …	60	Sunday, April 26, 2020 9:11pm GMT	Sunday, April 26, 2020 8:20pm GMT	1	32	1	2	2	2	2
1331	Shumë larg jeni per ka sherimi i pacienteve me covid 19 ne krahasim me shqipërin, me shumë se 400 persona te sheruar ne shqipëri kurse ketu 166, konsultohuni me mjeket atje se shumë larg jeni nuk është marre me marr mesim prej tyre tont janë shqipëtar janë edhe ata ok.	8	Sunday, April 26, 2020 9:03pm GMT	Sunday, April 26, 2020 8:20pm GMT	1	32	1	2	2	2	2
1332	Sjan kurgju kto Raste per Peje pake jane sa jane tu bo Levizje ktu	1	Sunday, April 26, 2020 8:57pm GMT	Sunday, April 26, 2020 8:20pm GMT	1	32	1	0	2	2	2
1333	Ktu tregon se ne poplli shesim trimri ndaj virusit e ne fund thoim ku ku se kena dit qe vjen puna deri qetu. Shpresoi qe ne poplli te vedisohum ma shum	4	Sunday, April 26, 2020 8:54pm GMT	Sunday, April 26, 2020 8:20pm GMT	1	32	1	0	0	2	0
1334	Hajde ma gjallë ma gjallë Edonit shka mendon	0	Sunday, April 26, 2020 8:52pm GMT	Sunday, April 26, 2020 8:20pm GMT	1	32	1	1	0	0	0
1335	E keni gjendjen ne kontrolle i keni zbulu vaksinat pa panik prite ne kujshi se vet vjen nshpi hmmm bahet mir thojke babloki jem!	1	Sunday, April 26, 2020 8:51pm GMT	Sunday, April 26, 2020 8:20pm GMT	1	32	1	0	0	1	0
1336	Me gjithe keto masa e me tane ato thirrje nga organet kompetente cdo dite me shume se 30 raste,Zot na ruj	8	Sunday, April 26, 2020 8:51pm GMT	Sunday, April 26, 2020 8:20pm GMT	1	32	1	1	0	0	0
1337	Kurgja su kan marsi qka ka mi kan maji se na nuk rrina me ni vend jena msu mu en edhe qe efekti musafir me shku dikun ose me dal se jena miljonera na me ba piknik me dal naper parqe deri ne mars kurr skan dal tash qohen dalin se natyren e dojm shum e perdit e ndotim ambientin me berllog po rrini nshpi se nuk bahet nami me nejt me familje mos me qu virusin nshpi pi rrezikojm prind e ton	2	Sunday, April 26, 2020 8:49pm GMT	Sunday, April 26, 2020 8:20pm GMT	1	32	1	2	2	2	2
1338	Malisheva negative sot. Bravo Malishevë	1	Sunday, April 26, 2020 8:46pm GMT	Sunday, April 26, 2020 8:20pm GMT	1	32	1	1	1	1	1
1339	1 rast i shëruar. Hajgarëllëk	0	Sunday, April 26, 2020 8:40pm GMT	Sunday, April 26, 2020 8:20pm GMT	1	32	1	2	0	2	2
1340	Ajan shpi qfar gjendje jan jo veq pozitiv se spo tregoni	1	Sunday, April 26, 2020 8:39pm GMT	Sunday, April 26, 2020 8:20pm GMT	1	32	1	0	0	0	0
1341	Po ti përmbahej populli udhëzimeve të IKSHP-së dhe MSH-së nga dita e parë, ne sot do të vazhdonim jetën normale. Por këtu po shihet që nuk janë respektuar rekomandimet e institucioneve shëndetësore. Prandaj për të dal sa më shpejt nga kjo gjendje duhet populli të bindet që e vetmja rrugë për të kaluar në normalitet është ti përbahemi rekomandimeve shëndetësore madje edhe më strikt nga vet ne, se …	10	Sunday, April 26, 2020 8:34pm GMT	Sunday, April 26, 2020 8:20pm GMT	1	32	1	1	2	0	0
1342	sjon kon te na me marr mostra	1	Sunday, April 26, 2020 8:34pm GMT	Sunday, April 26, 2020 8:20pm GMT	1	32	1	0	0	0	0
1343	Zoti na udhzoft e inshallah po mbushemi mend naihere, ne vend qe keto dite me u rujt me shume pas kulmit te pandemis sipas Infektologeve ne fillojm te infektohemi ne fund te saj, si po mendoni qe do dalim nga kjo gjendje kur nuk po kontribojm ti kthehemi normalitetit, ne çfare Gjuhe duhet te flasin Mjeket e Infermieret tone qe vetem izolimi ne shtepi eshte arma me e forte e jona si popull, pastaj…	44	Sunday, April 26, 2020 8:33pm GMT	Sunday, April 26, 2020 8:20pm GMT	1	32	1	1	0	2	0
1344	Dilni dilni.Analfabetizmi po e bon t veten.	1	Sunday, April 26, 2020 8:33pm GMT	Sunday, April 26, 2020 8:20pm GMT	1	32	1	2	0	2	2
1345	Veq po rritet ne krejt boten rastet po ulen te ne në kosov po rritet kjo kosov esht nana e vakive	1	Sunday, April 26, 2020 8:33pm GMT	Sunday, April 26, 2020 8:20pm GMT	1	32	1	2	2	2	2
1346	Po qysh nuk na dhate nje her nje lajme te gezueshem , ishalla don zoti e sherohen te gjithe ata qe jan prekur nga ky virus.	0	Sunday, April 26, 2020 8:33pm GMT	Sunday, April 26, 2020 8:20pm GMT	1	32	1	0	0	1	0
1347	Statistikat e #covid19 ne Kosove(26.04.2020): Raste Infektimi: 763 (+32)️ 23 - Peje ⚰️Raste vdekje: 21 ( +1) Te Sheruar: 166 (+1) Raste Aktive: 579 Testime: 6,479 (+297) sot: 10.7% e testeve kan rezultuar pozitiv total: 11.8% e testeve kan rezultuar pozitivStatistikat te paraqitura ne dashboard interaktiv: ->https://tabsoft.co/3e6ePfM->https://tabsoft.co/2UeJiyT	4	Sunday, April 26, 2020 8:32pm GMT	Sunday, April 26, 2020 8:20pm GMT	1	32	1	0	0	0	0
1348	Njo sherohet, 30 infektohen. Pick e kem punen shume	0	Sunday, April 26, 2020 8:31pm GMT	Sunday, April 26, 2020 8:20pm GMT	1	32	1	0	2	2	2
1349	Jasha Peja, sjemi msu na me kon n’mes tabeles	3	Sunday, April 26, 2020 8:31pm GMT	Sunday, April 26, 2020 8:20pm GMT	1	32	1	0	0	0	0
1350	E ktynve me ju thon rrini shpi si me ju thon delni	4	Sunday, April 26, 2020 8:30pm GMT	Sunday, April 26, 2020 8:20pm GMT	1	32	1	2	0	2	2
1351	Peja po dojka me thy rekord	3	Sunday, April 26, 2020 8:30pm GMT	Sunday, April 26, 2020 8:20pm GMT	1	32	1	1	0	0	0
1352	O vllaqko hekni aparatin shtini n rrym apet se so mir dishka ngomni mu	0	Sunday, April 26, 2020 8:30pm GMT	Sunday, April 26, 2020 8:20pm GMT	1	32	1	2	0	0	0
1353	Allahu ju ndihmoft sherim te shpejt gjithve	0	Sunday, April 26, 2020 8:29pm GMT	Sunday, April 26, 2020 8:20pm GMT	1	32	1	1	0	1	1
1354	B. M. kqyre Strellcin tash ne fund qka del	1	Sunday, April 26, 2020 8:28pm GMT	Sunday, April 26, 2020 8:20pm GMT	1	32	1	0	0	0	0
1355	Me krejt Kosoven jom ,lusim ZOTIN qdo familje ta kaloj kete virus pa asnje problem,ZOT ti je fales e do faljen na fal edhe neve.	4	Sunday, April 26, 2020 8:27pm GMT	Sunday, April 26, 2020 8:20pm GMT	1	32	1	1	0	1	1
1356	Kerkah s’ jem .. e kena tepru qetash	1	Sunday, April 26, 2020 8:27pm GMT	Sunday, April 26, 2020 8:20pm GMT	1	32	1	2	0	2	2
1357	A. K. V. shkoi Peja vendin e dyte ‍♀️	1	Sunday, April 26, 2020 8:26pm GMT	Sunday, April 26, 2020 8:20pm GMT	1	32	1	0	0	0	0
1358	A. J. n'Gl as nje rast sonte	1	Sunday, April 26, 2020 8:26pm GMT	Sunday, April 26, 2020 8:20pm GMT	1	32	1	0	1	0	0
1359	Sherim te shpejt te gjitheve lus Zotin qe te kalojm pa fatalitet forca Peja ❤ ju rujt Zoti sherim te shpejt	4	Sunday, April 26, 2020 8:25pm GMT	Sunday, April 26, 2020 8:20pm GMT	1	32	1	1	0	1	1
1360	V. A. L. te nxo ka raushiqi tash e mas gulinov tgjuj	0	Sunday, April 26, 2020 8:25pm GMT	Sunday, April 26, 2020 8:20pm GMT	1	32	1	2	0	0	0
1361	R. K. T'parahtshem ju pejont	1	Sunday, April 26, 2020 8:25pm GMT	Sunday, April 26, 2020 8:20pm GMT	1	32	1	0	0	2	0
1362	Situata nën kontroll apo!	0	Sunday, April 26, 2020 8:24pm GMT	Sunday, April 26, 2020 8:20pm GMT	1	32	1	0	0	0	0
1363	Shume bre njerz te pacivilizum, dasma, ditlindje, fejesa, a spo muni hiq mu nal o vllazen a!?Gjakova per lakmi,bravo	10	Sunday, April 26, 2020 8:23pm GMT	Sunday, April 26, 2020 8:20pm GMT	1	32	1	2	0	2	2
1364	zoti i sheroft amin	0	Sunday, April 26, 2020 8:22pm GMT	Sunday, April 26, 2020 8:20pm GMT	1	32	1	1	0	1	1
1365	prishtina negativ ❤️❤️❤️	0	Sunday, April 26, 2020 8:22pm GMT	Sunday, April 26, 2020 8:20pm GMT	1	32	1	1	1	0	1
1366	Valla menaxhim te mir ka ba qeveria.	0	Sunday, April 26, 2020 8:22pm GMT	Sunday, April 26, 2020 8:20pm GMT	1	32	1	1	1	1	1
1367	E. K. Hoçe e Qytetit nje rast Doki	0	Sunday, April 26, 2020 8:22pm GMT	Sunday, April 26, 2020 8:20pm GMT	1	32	1	0	0	0	0
1368	Shpresojme te kete edhe me pak raste ne ditet e ardhshem	3	Sunday, April 26, 2020 8:21pm GMT	Sunday, April 26, 2020 8:20pm GMT	1	32	1	1	0	1	1
1369	Shum po rreni edhe ju	3	Sunday, April 26, 2020 8:21pm GMT	Sunday, April 26, 2020 8:20pm GMT	1	32	1	2	0	2	2
1370	Se lat mer edhe pak mavon !	0	Sunday, April 26, 2020 8:21pm GMT	Sunday, April 26, 2020 8:20pm GMT	1	32	1	0	0	0	0
1371	A shkojm me 2K	0	Tuesday, April 28, 2020 1:42am GMT	Monday, April 27, 2020 8:43pm GMT	1	17	35	0	0	0	0
1372	Sdi sa ekeni vrejt popull 1 dit osht numri fiks me 0 nfund ni dit ndryshe prap tjetren dit kthehet 0 , qka mi thon ksaj ?	0	Tuesday, April 28, 2020 12:08am GMT	Monday, April 27, 2020 8:43pm GMT	1	17	35	0	0	0	0
1373	e keni bo si videoloje kit far pune ! sa po doni po i sheroni , sa po doni po i shtoni ! vec t ishi kon pak ma t besueshem ....	4	Monday, April 27, 2020 10:46pm GMT	Monday, April 27, 2020 8:43pm GMT	1	17	35	2	0	2	2
1374	Lajmi me i mir ishall vazhdojm qeshtu	0	Monday, April 27, 2020 10:32pm GMT	Monday, April 27, 2020 8:43pm GMT	1	17	35	1	1	1	1
1375	Ju lumt Mjekve ton te nderuar vetem suksese e pune te mbare me misjonin e juaj fisnik	1	Monday, April 27, 2020 10:15pm GMT	Monday, April 27, 2020 8:43pm GMT	1	17	35	1	1	1	1
1376	Per her te par ka me shum te sheruar se sa te infektuar inshallah don Zoti e eleminohet krejt virusi	2	Monday, April 27, 2020 10:08pm GMT	Monday, April 27, 2020 8:43pm GMT	1	17	35	1	1	1	1
1377	Lubizhe e prizrenit	0	Monday, April 27, 2020 9:40pm GMT	Monday, April 27, 2020 8:43pm GMT	1	17	35	0	0	0	0
1378	peja sod qete koka se skan bo teste normal qe nuk rritet nr	0	Monday, April 27, 2020 9:39pm GMT	Monday, April 27, 2020 8:43pm GMT	1	17	35	0	0	0	0
1379	Ju ne qytetet tjera duhet te merrni msim nga klina	2	Monday, April 27, 2020 9:38pm GMT	Monday, April 27, 2020 8:43pm GMT	1	17	35	1	0	0	0
1380	Ky rasti ne Prishtine,i lagjes Dardania?	0	Monday, April 27, 2020 9:35pm GMT	Monday, April 27, 2020 8:43pm GMT	1	17	35	0	0	0	0
1381	Sot aj qi u kan ndisponim i paska kontrollu ato qe dalin negativ	0	Monday, April 27, 2020 9:31pm GMT	Monday, April 27, 2020 8:43pm GMT	1	17	35	0	0	0	0
1382	Cila lubizhd 2 ka	0	Monday, April 27, 2020 9:31pm GMT	Monday, April 27, 2020 8:43pm GMT	1	17	35	0	0	0	0
1383	A. H. A ka lajm mat mir, 35 t'sherum	1	Monday, April 27, 2020 9:23pm GMT	Monday, April 27, 2020 8:43pm GMT	1	17	35	1	0	1	1
1384	Pershendetje Deshta vetem nje propozim normal nese esht muncija qe ta sqaroni edhe ne cilat qytetev po ndodhen sherimet. Ju falimderit	0	Monday, April 27, 2020 9:13pm GMT	Monday, April 27, 2020 8:43pm GMT	1	17	35	1	0	0	0
1385	Great news!!	0	Monday, April 27, 2020 9:12pm GMT	Monday, April 27, 2020 8:43pm GMT	1	17	35	1	0	1	1
1386	Hera e pare me me shume te sheruar se te infektuar - shyqyr	0	Monday, April 27, 2020 9:08pm GMT	Monday, April 27, 2020 8:43pm GMT	1	17	35	1	1	1	1
1387	Adi don mu bo mir qyri sa tsherum	1	Monday, April 27, 2020 9:07pm GMT	Monday, April 27, 2020 8:43pm GMT	1	17	35	1	1	1	1
1388	Mirë që ka ra numri por keq që janë gati të gjitha raste të reja!!!	1	Monday, April 27, 2020 9:06pm GMT	Monday, April 27, 2020 8:43pm GMT	1	17	35	1	0	0	0
1389	A mund te tregoni nga cilat qytete jane te sheruarit?	0	Monday, April 27, 2020 9:04pm GMT	Monday, April 27, 2020 8:43pm GMT	1	17	35	0	0	0	0
1390	Amin	0	Monday, April 27, 2020 9:01pm GMT	Monday, April 27, 2020 8:43pm GMT	1	17	35	1	0	1	1
1391	Ju lutem a ka mundesi për pacientet e sheruar te na njoftoni ne kuader te vendbanimeve jo veq numrin	1	Monday, April 27, 2020 8:59pm GMT	Monday, April 27, 2020 8:43pm GMT	1	17	35	0	0	0	0
1392	Me ne fund drit ne fud te tunelit Zoti na ndihmoft	0	Monday, April 27, 2020 8:58pm GMT	Monday, April 27, 2020 8:43pm GMT	1	17	35	1	0	1	1
1393	Paska hy edhe nPiran a Ishallah Allahu ju run	0	Monday, April 27, 2020 8:58pm GMT	Monday, April 27, 2020 8:43pm GMT	1	17	35	1	0	1	1
1394	Shpresojme qdo dit e me shum te sheruar ,e te prekur asnje .	1	Monday, April 27, 2020 8:58pm GMT	Monday, April 27, 2020 8:43pm GMT	1	17	35	1	0	1	1
1395	Sonte shume me mire,te shpresojme qe ditet ne vazhdim me me shume te sheruar e me pak raste pozitive.Ata qe jane ne gjendje te rend lutemi ta kalojne sa me shpejt .	6	Monday, April 27, 2020 8:58pm GMT	Monday, April 27, 2020 8:43pm GMT	1	17	35	1	0	1	1
1396	Sherim te shpejt pacinteve tjer	0	Monday, April 27, 2020 8:57pm GMT	Monday, April 27, 2020 8:43pm GMT	1	17	35	1	0	1	1
1397	Y. K. Reti e poshtme nder ju paska ardh	1	Monday, April 27, 2020 8:56pm GMT	Monday, April 27, 2020 8:43pm GMT	1	17	35	0	0	0	0
1398	E. A. 1 pllav rast i ri	1	Monday, April 27, 2020 8:54pm GMT	Monday, April 27, 2020 8:43pm GMT	1	17	35	0	0	0	0
1399	Urime për të sheruarit.Dasht Zoti e mos të këtë me të infektuar.	1	Monday, April 27, 2020 8:54pm GMT	Monday, April 27, 2020 8:43pm GMT	1	17	35	1	0	1	1
1400	Statistikat e #covid19 ne Kosove(27.04.2020):Raste Infektimi: 780 (+17) ⚰️Raste vdekje: 22 (+1) Te Sheruar: 201 (+35) Raste Aktive: 557 Testime: 6,705 (+226)sot: 7.5% e testeve kan rezultuar pozitiv total: 11.6% e testeve kan rezultuar pozitivStatistikat te paraqitura ne dashboard interaktiv: -> https://tabsoft.co/3e6ePfM -> https://tabsoft.co/2UeJiyT	0	Monday, April 27, 2020 8:54pm GMT	Monday, April 27, 2020 8:43pm GMT	1	17	35	0	0	0	0
1401	Mashallah ☝️☝️	0	Monday, April 27, 2020 8:54pm GMT	Monday, April 27, 2020 8:43pm GMT	1	17	35	1	0	1	1
1402	Prizreni e ka marr teposhtzen	3	Monday, April 27, 2020 8:53pm GMT	Monday, April 27, 2020 8:43pm GMT	1	17	35	2	0	0	0
1403	Ma nfund	0	Monday, April 27, 2020 8:53pm GMT	Monday, April 27, 2020 8:43pm GMT	1	17	35	1	0	1	1
1404	Lajm shpresedhenes. Respekt i pafund per Juve ne IKSHP dhe per te gjithe punetoret shendetesore!	4	Monday, April 27, 2020 8:53pm GMT	Monday, April 27, 2020 8:43pm GMT	1	17	35	1	1	1	1
1405	ishalla prej tash po osht nje pik kthese ku dominon numri i t sheruarve kunder numrit te te infektuarve	1	Monday, April 27, 2020 8:52pm GMT	Monday, April 27, 2020 8:43pm GMT	1	17	35	1	0	1	1
1406	Brravo gjakova asi rast brravo gjakova	0	Monday, April 27, 2020 8:52pm GMT	Monday, April 27, 2020 8:43pm GMT	1	17	35	1	1	1	1
1407	Ket jave veq qeky ndrrimi let punon	2	Monday, April 27, 2020 8:52pm GMT	Monday, April 27, 2020 8:43pm GMT	1	17	35	0	0	0	0
1408	Lubizhd e Prizrenit apo Lubizhd e Hasit nuk e cekët	0	Monday, April 27, 2020 8:52pm GMT	Monday, April 27, 2020 8:43pm GMT	1	17	35	0	0	0	0
1409	Qat dit kur keten 79 raste ja kum ba E HUPI KONTROLLEN e sot masi pe shoh qe jan sheru kaq shum po tham U KTHY KONTROLLA	3	Monday, April 27, 2020 8:51pm GMT	Monday, April 27, 2020 8:43pm GMT	1	17	35	0	0	1	0
1410	Respekt pa fund.	0	Monday, April 27, 2020 8:51pm GMT	Monday, April 27, 2020 8:43pm GMT	1	17	35	1	1	1	1
1411	Atdhe sonte sosht keq :P	0	Monday, April 27, 2020 8:50pm GMT	Monday, April 27, 2020 8:43pm GMT	1	17	35	1	0	1	1
1412	Doren nzemer veq kush se pranon se nja 2 sekonda mu dok si 70 raste	6	Monday, April 27, 2020 8:50pm GMT	Monday, April 27, 2020 8:43pm GMT	1	17	35	0	0	0	0
1413	V. Z. i pshtum edhe sonte spaska ka naa	2	Monday, April 27, 2020 8:49pm GMT	Monday, April 27, 2020 8:43pm GMT	1	17	35	1	0	1	1
1414	Lajmi i keq por edhe një lajm shumë i mire se ma shumë të shëruar sa të infektuar.	3	Monday, April 27, 2020 8:49pm GMT	Monday, April 27, 2020 8:43pm GMT	1	17	35	1	0	1	1
1415	Shpresojm qe ky trend te vazhdoj vetem me te sheruar dhe gradualisht te minimizohet numri i te infektuarve me Covid 19, urojm shendet dhe kthim ne normalitet, IKSHPK- faleminderit per punen e palodhur dhe te gjthe mantelbardhëve !	9	Monday, April 27, 2020 8:48pm GMT	Monday, April 27, 2020 8:43pm GMT	1	17	35	1	1	1	1
1416	35 te sheruar Bashke po ia dalim, e gjate muajit te shenjte te Ramazanit do e mposhtim teresishtUnë besoj	132	Monday, April 27, 2020 8:47pm GMT	Monday, April 27, 2020 8:43pm GMT	1	17	35	1	0	1	1
1417	Shiqyr	0	Monday, April 27, 2020 8:47pm GMT	Monday, April 27, 2020 8:43pm GMT	1	17	35	1	0	1	1
1418	Gjakova nr 1, per te mir	3	Monday, April 27, 2020 8:47pm GMT	Monday, April 27, 2020 8:43pm GMT	1	17	35	1	0	1	1
1419	Po do zoti po shohim drite ne funde te tunellit ❤	4	Monday, April 27, 2020 8:46pm GMT	Monday, April 27, 2020 8:43pm GMT	1	17	35	1	0	1	1
1420	ishalla te gjith sherohen	4	Monday, April 27, 2020 8:45pm GMT	Monday, April 27, 2020 8:43pm GMT	1	17	35	1	0	1	1
1421	Urime per te sheruarit shpresojm te rritet numri i te sheruarve	2	Monday, April 27, 2020 8:45pm GMT	Monday, April 27, 2020 8:43pm GMT	1	17	35	1	1	1	1
1422	Hajde inshallah ktu osht kthesa kret doktorve dhe infermierve nga nje makiato mbas pandemis bravo ju koft sherim sa me te shpejt te infektuarve	4	Monday, April 27, 2020 8:45pm GMT	Monday, April 27, 2020 8:43pm GMT	1	17	35	1	1	1	1
1423	Lajmi më i mirë i ditës!❤️❤️❤️	4	Monday, April 27, 2020 8:45pm GMT	Monday, April 27, 2020 8:43pm GMT	1	17	35	1	0	1	1
1424	Urime për te Sheruarit	0	Monday, April 27, 2020 8:44pm GMT	Monday, April 27, 2020 8:43pm GMT	1	17	35	1	1	1	1
1425	kryesorja numri i te sheruarve po rritet❤️	21	Monday, April 27, 2020 8:44pm GMT	Monday, April 27, 2020 8:43pm GMT	1	17	35	1	0	1	1
1426	suksese	0	Wednesday, April 29, 2020 11:08am GMT	Tuesday, April 28, 2020 8:29pm GMT	0	10	31	1	1	1	1
1427	e arriten pikun e te prekurve per ndihma se na skem ma shum kapacitet per prekun	0	Wednesday, April 29, 2020 1:51am GMT	Tuesday, April 28, 2020 8:29pm GMT	0	10	31	0	0	0	0
1428	Jem tu e kuptu rendesin e jetës,familjes,rrethit mendoj se dot jemi me ndryshe ne te ardhmen inshallah sherim se me te shpejt te gjithve	0	Tuesday, April 28, 2020 11:03pm GMT	Tuesday, April 28, 2020 8:29pm GMT	0	10	31	1	1	1	1
1429	J. D. haver	1	Tuesday, April 28, 2020 10:41pm GMT	Tuesday, April 28, 2020 8:29pm GMT	0	10	31	0	0	0	0
1430	Lajm i mire	0	Tuesday, April 28, 2020 9:43pm GMT	Tuesday, April 28, 2020 8:29pm GMT	0	10	31	1	1	1	1
1431	Ne Gjakove shum po dalim si mos me qen epidemi hiq dhe asnjo i prekun, me siguri ka diqka ktu	0	Tuesday, April 28, 2020 9:38pm GMT	Tuesday, April 28, 2020 8:29pm GMT	0	10	31	0	0	0	0
1432	Brravo IKSHP, brravo QYTETARË pēr kujdesin ZOTI na ruajt	3	Tuesday, April 28, 2020 9:29pm GMT	Tuesday, April 28, 2020 8:29pm GMT	0	10	31	1	1	1	1
1433	Elhamdulilah thuani o besimtar,me lejen e Zotit ta kalojme kete sprove.	3	Tuesday, April 28, 2020 9:17pm GMT	Tuesday, April 28, 2020 8:29pm GMT	0	10	31	1	1	1	1
1434	Lajm i mire Elhamdulilah ama akoma duhet pas kujdes ka ende rrezik	2	Tuesday, April 28, 2020 9:11pm GMT	Tuesday, April 28, 2020 8:29pm GMT	0	10	31	1	1	1	1
1435	Ju lumt per qdo informacion jeni te mrekullueshem.Respekt	2	Tuesday, April 28, 2020 9:04pm GMT	Tuesday, April 28, 2020 8:29pm GMT	0	10	31	1	1	1	1
1436	Durim akoma!	0	Tuesday, April 28, 2020 9:01pm GMT	Tuesday, April 28, 2020 8:29pm GMT	0	10	31	1	0	0	0
1437	Ju Lumte Respekt per Mantilbardhet ton	0	Tuesday, April 28, 2020 9:00pm GMT	Tuesday, April 28, 2020 8:29pm GMT	0	10	31	1	1	1	1
1438	Brravo, ju lumte!	1	Tuesday, April 28, 2020 8:57pm GMT	Tuesday, April 28, 2020 8:29pm GMT	0	10	31	1	1	1	1
1439	Ne komunen e dragashit jan 3 persona ma Civid19 pse nuk ju boni teste familjarve dhe as njerzve qka kan pas kontakt me ket familje	0	Tuesday, April 28, 2020 8:56pm GMT	Tuesday, April 28, 2020 8:29pm GMT	0	10	31	0	0	0	0
1440	Fitorja e dyte me rresht ♥️	1	Tuesday, April 28, 2020 8:54pm GMT	Tuesday, April 28, 2020 8:29pm GMT	0	10	31	1	1	1	1
1441	dmth edhe 45 teste skem mo se veq 7mi jon apoo !???	0	Tuesday, April 28, 2020 8:54pm GMT	Tuesday, April 28, 2020 8:29pm GMT	0	10	31	0	0	0	0
1442	Respekte pèr ju.	1	Tuesday, April 28, 2020 8:52pm GMT	Tuesday, April 28, 2020 8:29pm GMT	0	10	31	1	1	1	1
1443	game over covid-19	1	Tuesday, April 28, 2020 8:52pm GMT	Tuesday, April 28, 2020 8:29pm GMT	0	10	31	1	1	1	1
1444	Leni veq qita me bo teste o vlla se veq per gzim koka	1	Tuesday, April 28, 2020 8:51pm GMT	Tuesday, April 28, 2020 8:29pm GMT	0	10	31	1	0	0	0
1445	Krejt boten shum te sherum e ma pak te ifektum	1	Tuesday, April 28, 2020 8:50pm GMT	Tuesday, April 28, 2020 8:29pm GMT	0	10	31	1	0	1	1
1446	Na gèzuat	1	Tuesday, April 28, 2020 8:49pm GMT	Tuesday, April 28, 2020 8:29pm GMT	0	10	31	1	1	1	1
1447	pse nuk jan cek sod dy viktima jan kan ne veri?	0	Tuesday, April 28, 2020 8:45pm GMT	Tuesday, April 28, 2020 8:29pm GMT	0	10	31	0	0	0	0
1448	Rrespekt per te gjith MJEKET ❤	2	Tuesday, April 28, 2020 8:42pm GMT	Tuesday, April 28, 2020 8:29pm GMT	0	10	31	1	1	1	1
1449	FERIZAJI QE 3 DIT SKA INFEKTIME TE REJA A???BRAVO	1	Tuesday, April 28, 2020 8:42pm GMT	Tuesday, April 28, 2020 8:29pm GMT	0	10	31	1	1	1	1
1450	Agjerim i lehte sjell lajme te mira.☝️	5	Tuesday, April 28, 2020 8:42pm GMT	Tuesday, April 28, 2020 8:29pm GMT	0	10	31	1	1	1	1
1451	Ka mire e me mire, por edhe kjo eshte mire. Te infekutuarve sherim sa me te shpejte, e juve ne IKSHP Zoti ju ruajt dhe paqi elan dhe energji deri ne fund!	2	Tuesday, April 28, 2020 8:39pm GMT	Tuesday, April 28, 2020 8:29pm GMT	0	10	31	1	1	1	1
1452	Luljete Husaj	0	Tuesday, April 28, 2020 8:38pm GMT	Tuesday, April 28, 2020 8:29pm GMT	0	10	31	0	0	0	0
1453	Ju ruajte Zoti juve te IKSHP-s me kete supeeeeer lajm na keni dhene optimizem te madh qofshi me shendet!!	11	Tuesday, April 28, 2020 8:37pm GMT	Tuesday, April 28, 2020 8:29pm GMT	0	10	31	1	1	1	1
1454	Muaji i bekuar i ramazanit me shum të mira vjen♡ #elhamdulilah ishalla vetem te sheruar kemi	11	Tuesday, April 28, 2020 8:37pm GMT	Tuesday, April 28, 2020 8:29pm GMT	0	10	31	1	1	1	1
1455	Elhamdulilah ne kto dit te ramazanit po vin lajme tmira ❤️❤️	7	Tuesday, April 28, 2020 8:36pm GMT	Tuesday, April 28, 2020 8:29pm GMT	0	10	31	1	1	1	1
1456	Elhamdulilah ...All-llahu na ndihmoft Muaji i mëshirës	3	Tuesday, April 28, 2020 8:36pm GMT	Tuesday, April 28, 2020 8:29pm GMT	0	10	31	1	1	1	1
1457	D. G. qe rezultate shokuu	1	Tuesday, April 28, 2020 8:36pm GMT	Tuesday, April 28, 2020 8:29pm GMT	0	10	31	0	0	0	0
1458	Statistikat e #covid19 ne Kosove(28.04.2020):Raste Infektimi: 790 (+10) 5 - Kamenice⚰Raste vdekje: 22 ( = )Te Sheruar: 232 (+31)Raste Aktive: 536Testime: 6,955 (+232)sot: 4.3% e testeve kan rezultuar pozitivtotal: 11.3% e testeve kan rezultuar pozitivStatistikat te paraqitura ne dashboard interaktiv:-> https://tabsoft.co/3e6ePfM-> https://tabsoft.co/2UeJiyT	1	Tuesday, April 28, 2020 8:35pm GMT	Tuesday, April 28, 2020 8:29pm GMT	0	10	31	0	0	0	0
1459	Punë e mirë	0	Tuesday, April 28, 2020 8:35pm GMT	Tuesday, April 28, 2020 8:29pm GMT	0	10	31	1	1	1	1
1460	qashtu baco gzona pak	0	Tuesday, April 28, 2020 8:35pm GMT	Tuesday, April 28, 2020 8:29pm GMT	0	10	31	1	1	1	1
1461	Do zoti e sherohen te gjithë	3	Tuesday, April 28, 2020 8:35pm GMT	Tuesday, April 28, 2020 8:29pm GMT	0	10	31	1	1	1	1
1462	1 ne Rahovec per msysh e kan qit se sbesoj qe o Hadis Haxhimeri	0	Tuesday, April 28, 2020 8:35pm GMT	Tuesday, April 28, 2020 8:29pm GMT	0	10	31	0	0	0	0
1463	Sherim te shpejt gjithëve.	0	Tuesday, April 28, 2020 8:34pm GMT	Tuesday, April 28, 2020 8:29pm GMT	0	10	31	1	1	1	1
1464	Tash po behen 5 dite qe nga rastet e para me covid 19 Ne komunen e Dragashit edhe ende asnje moster nuk eshte marr per te dyshuarit tjere me kete virus.	4	Tuesday, April 28, 2020 8:34pm GMT	Tuesday, April 28, 2020 8:29pm GMT	0	10	31	0	0	0	0
1465	ELHAMDULILAH O I MADHI ALLAH E te gjith juve Stafin Shendetsor ALLAHU ju SHPERBLEFT per Punen e pa lodhshme qe beni.	10	Tuesday, April 28, 2020 8:33pm GMT	Tuesday, April 28, 2020 8:29pm GMT	0	10	31	1	1	1	1
1466	#mosurelakso vashdojm me masa ende	0	Tuesday, April 28, 2020 8:32pm GMT	Tuesday, April 28, 2020 8:29pm GMT	0	10	31	0	0	0	0
1467	Te lumte Minister Vitia per punen qe po e bene	2	Tuesday, April 28, 2020 8:32pm GMT	Tuesday, April 28, 2020 8:29pm GMT	0	10	31	1	1	1	1
1468	si duket testett e serbis pasken qen me fat	0	Tuesday, April 28, 2020 8:32pm GMT	Tuesday, April 28, 2020 8:29pm GMT	0	10	31	0	0	0	0
1469	E. H. sot pz spaska ahahhaah per Pr po dihet	0	Tuesday, April 28, 2020 8:31pm GMT	Tuesday, April 28, 2020 8:29pm GMT	0	10	31	0	0	0	0
1470	Nese raporti i të shëruarve dhe të infektuarve, vazhdon me 3:1, atëherë shumë shpejtë do i rrikthehemi normalitetit.	83	Tuesday, April 28, 2020 8:31pm GMT	Tuesday, April 28, 2020 8:29pm GMT	0	10	31	1	1	1	1
1471	A. M. ikem	0	Tuesday, April 28, 2020 8:31pm GMT	Tuesday, April 28, 2020 8:29pm GMT	0	10	31	0	0	0	0
1472	Urime të shëruarve!	0	Tuesday, April 28, 2020 8:31pm GMT	Tuesday, April 28, 2020 8:29pm GMT	0	10	31	1	1	1	1
1473	Normal pritet mu rrit numri i sherumve ka kalu 1 koh	1	Tuesday, April 28, 2020 8:31pm GMT	Tuesday, April 28, 2020 8:29pm GMT	0	10	31	1	0	0	0
1474	A. B. keni nis me mbledh men ju Peja	3	Tuesday, April 28, 2020 8:31pm GMT	Tuesday, April 28, 2020 8:29pm GMT	0	10	31	1	1	0	1
1475	Respekt shendetesise,policise etj etj	3	Tuesday, April 28, 2020 8:31pm GMT	Tuesday, April 28, 2020 8:29pm GMT	0	10	31	1	1	1	1
1476	edhe ende Prishtinen ne karantine e mbani!!	0	Tuesday, April 28, 2020 8:30pm GMT	Tuesday, April 28, 2020 8:29pm GMT	0	10	31	2	0	0	0
1477	e qitash ta llajki statusin	9	Tuesday, April 28, 2020 8:30pm GMT	Tuesday, April 28, 2020 8:29pm GMT	0	10	31	1	0	0	0
1478	O sa mire ju lumte per punen qe po e beni...	1	Tuesday, April 28, 2020 8:30pm GMT	Tuesday, April 28, 2020 8:29pm GMT	0	10	31	1	1	1	1
1479	31 tsherum❤️❤️❤️❤️❤️❤️	1	Tuesday, April 28, 2020 8:30pm GMT	Tuesday, April 28, 2020 8:29pm GMT	0	10	31	1	1	0	1
1480	Të jeni krenarë per punen qe bëni!	0	Thursday, April 30, 2020 1:13pm GMT	Wednesday, April 29, 2020 7:00pm GMT	0	9	17	1	1	1	1
1481	Si është e mundur që ështe duke u zvogeluar numri i te prekurve kaq papritur, nga disa shifra te medha deri ne 80 para 4 5 dite, tashme vetem 9 numri i të prekurve, nga 250 mostra. Mos jan keto te tera trillime dhe s'ka pasur virus asnjehere, sepse nuk eshte qe u mbushen mend popullata jone dhe s'po dalin qe dy dite , n menyre qe t zvoglohet kaq shumë. Diçka ka ketu!!!!	3	Wednesday, April 29, 2020 11:13pm GMT	Wednesday, April 29, 2020 7:00pm GMT	0	9	17	2	0	2	2
1482	Respekt shum shum per juve dhe per punen qe pe bani te pa lodhur ju rujt zoti amin	0	Wednesday, April 29, 2020 9:58pm GMT	Wednesday, April 29, 2020 7:00pm GMT	0	9	17	1	1	1	1
1483	Perqka nkomunen e dragashit nuk ju keni marr mostren familjareve te dy te prekurive ne dy fshatrat e ndryshem	0	Wednesday, April 29, 2020 9:41pm GMT	Wednesday, April 29, 2020 7:00pm GMT	0	9	17	0	0	0	0
1484	Urime!	0	Wednesday, April 29, 2020 9:27pm GMT	Wednesday, April 29, 2020 7:00pm GMT	0	9	17	1	1	1	1
1485	Puna tregon vet,ju lumte per gjiqka qe po beni te gjithe se bashku dhe po ia dilni .Ju jeni heronje te gjalle.	1	Wednesday, April 29, 2020 9:27pm GMT	Wednesday, April 29, 2020 7:00pm GMT	0	9	17	1	1	1	1
1486	Qetash i hipi cubi bardhoshit ja dulem pom doket respekt per istitutin kombetar	3	Wednesday, April 29, 2020 9:03pm GMT	Wednesday, April 29, 2020 7:00pm GMT	0	9	17	1	1	1	1
1487	Te shpresojm qe te kete sa me pak raste ne ditet e ardhshme dhe sherim me te shpejt atyre qe jan te infektuar	1	Wednesday, April 29, 2020 8:59pm GMT	Wednesday, April 29, 2020 7:00pm GMT	0	9	17	1	1	1	1
1488	Ju përgëzoj për punën e shkëlqyer.Sa është në tërësi numri i rasteve të mbikqyrura deri më tani?	0	Wednesday, April 29, 2020 8:54pm GMT	Wednesday, April 29, 2020 7:00pm GMT	0	9	17	1	1	1	1
1489	Shiqyr mos na laqt Zoti pa ju,qdo ditë po kemi raste ma shum të shëruar se tē infektuar,kjo është pērpër Mjeksinë e Kosovēs.	1	Wednesday, April 29, 2020 8:49pm GMT	Wednesday, April 29, 2020 7:00pm GMT	0	9	17	1	1	1	1
1490	Flm shum instituti kombetari shendetesise publike te kosoves	1	Wednesday, April 29, 2020 8:33pm GMT	Wednesday, April 29, 2020 7:00pm GMT	0	9	17	1	1	1	1
1491	Zoti ju shperbleft jeni shembull per punen qe pe kryni Zoti ju rujt Amin	1	Wednesday, April 29, 2020 8:20pm GMT	Wednesday, April 29, 2020 7:00pm GMT	0	9	17	1	1	1	1
1492	Zoti ju shperbleft për punen të mrekullushme qe pe boni.	1	Wednesday, April 29, 2020 8:05pm GMT	Wednesday, April 29, 2020 7:00pm GMT	0	9	17	1	1	1	1
1493	Prej qe po i postoni lajmet me heret po rezultojne te jene me te mira.	4	Wednesday, April 29, 2020 7:50pm GMT	Wednesday, April 29, 2020 7:00pm GMT	0	9	17	1	0	0	0
1494	Sherim te shpejt per te gjith.	1	Wednesday, April 29, 2020 7:46pm GMT	Wednesday, April 29, 2020 7:00pm GMT	0	9	17	1	1	1	1
1495	Statistikat e #covid19 ne Kosove(29.04.2020):Raste Infektimi: 799 (+9) 4 - Prizren⚰Raste vdekje: 22 ( = )Te Sheruar: 249 (+17)Raste Aktive: 528Testime: 7,180 (+225)sot: 4% e testeve kan rezultuar pozitivtotal: 11.1% e testeve kan rezultuar pozitivStatistikat te paraqitura ne dashboard interaktiv:-> https://tabsoft.co/3e6ePfM-> https://tabsoft.co/2UeJiyT	6	Wednesday, April 29, 2020 7:42pm GMT	Wednesday, April 29, 2020 7:00pm GMT	0	9	17	0	0	0	0
1496	Respekt per ju dhe punen e palodhur qe beni.	2	Wednesday, April 29, 2020 7:42pm GMT	Wednesday, April 29, 2020 7:00pm GMT	0	9	17	1	1	1	1
1497	Ju lumtë për punën	0	Wednesday, April 29, 2020 7:32pm GMT	Wednesday, April 29, 2020 7:00pm GMT	0	9	17	1	1	1	1
1498	Do te thot Peja edhe sonte spaska asnje rast	3	Wednesday, April 29, 2020 7:30pm GMT	Wednesday, April 29, 2020 7:00pm GMT	0	9	17	1	0	0	0
1499	Ma du njeher mos me mu nal zemra kur tju sho si postut se sdi qka	6	Wednesday, April 29, 2020 7:30pm GMT	Wednesday, April 29, 2020 7:00pm GMT	0	9	17	0	0	0	0
1500	ishpk jeni t mrekullueshem,a ka nai mundesi me u bo ma shum teste ju lutem?	0	Wednesday, April 29, 2020 7:29pm GMT	Wednesday, April 29, 2020 7:00pm GMT	0	9	17	1	1	1	1
1501	Kur don zoti per bajram dalum 0-0	4	Wednesday, April 29, 2020 7:29pm GMT	Wednesday, April 29, 2020 7:00pm GMT	0	9	17	1	1	1	1
1502	Petrit Kololli	0	Wednesday, April 29, 2020 7:28pm GMT	Wednesday, April 29, 2020 7:00pm GMT	0	9	17	0	0	0	0
1503	Wow ju lumt	0	Wednesday, April 29, 2020 7:25pm GMT	Wednesday, April 29, 2020 7:00pm GMT	0	9	17	1	1	1	1
1504	Respekt per punen tuaj	0	Wednesday, April 29, 2020 7:24pm GMT	Wednesday, April 29, 2020 7:00pm GMT	0	9	17	1	1	1	1
1505	Krenare me juve....ju lumte!	1	Wednesday, April 29, 2020 7:17pm GMT	Wednesday, April 29, 2020 7:00pm GMT	0	9	17	1	1	1	1
1506	Wow. Famtastike. Ju lumt dhe faleminderit per punen e jashtzakonshme	1	Wednesday, April 29, 2020 7:14pm GMT	Wednesday, April 29, 2020 7:00pm GMT	0	9	17	1	1	1	1
1507	Uu Peja	2	Wednesday, April 29, 2020 7:13pm GMT	Wednesday, April 29, 2020 7:00pm GMT	0	9	17	0	0	0	0
1508	Ju lumtë	2	Wednesday, April 29, 2020 7:08pm GMT	Wednesday, April 29, 2020 7:00pm GMT	0	9	17	1	1	1	1
1509	D. F. shyqyr po shkon tu ra numri	1	Wednesday, April 29, 2020 7:08pm GMT	Wednesday, April 29, 2020 7:00pm GMT	0	9	17	1	1	1	1
1510	O Allah shyqyr Yarabbi	1	Wednesday, April 29, 2020 7:05pm GMT	Wednesday, April 29, 2020 7:00pm GMT	0	9	17	1	1	1	1
1511	Bravo bre	0	Wednesday, April 29, 2020 7:05pm GMT	Wednesday, April 29, 2020 7:00pm GMT	0	9	17	1	1	1	1
1512	Ju lumt zoti ja u kthevt keto te mira	2	Wednesday, April 29, 2020 7:05pm GMT	Wednesday, April 29, 2020 7:00pm GMT	0	9	17	1	1	1	1
1513	Ju lumtë për mundin tuaj Nje gabim teknik ju lutem permisojeni me shkronja e keni TETE (8) ndersa me numer e keni 9	1	Wednesday, April 29, 2020 7:04pm GMT	Wednesday, April 29, 2020 7:00pm GMT	0	9	17	1	1	1	1
1514	Tri lajme te mira numri i te sheruarve ma i madh se te infektureve, rruga drejt permisimit te gjendjes se krijuar, dhe ju tash keni nis mos me na i vonu lajmet ku ne i presim me pa durim!	6	Wednesday, April 29, 2020 7:04pm GMT	Wednesday, April 29, 2020 7:00pm GMT	0	9	17	1	1	1	1
1515	Shumë mirëJu lumt për punën dhe angazhimin e juaj	3	Wednesday, April 29, 2020 7:04pm GMT	Wednesday, April 29, 2020 7:00pm GMT	0	9	17	1	1	1	1
1516	Ndrrrimi i mire nuk ka t pagum	4	Wednesday, April 29, 2020 7:02pm GMT	Wednesday, April 29, 2020 7:00pm GMT	0	9	17	1	0	1	1
1517	Ju lumt ,suksese !	1	Wednesday, April 29, 2020 7:02pm GMT	Wednesday, April 29, 2020 7:00pm GMT	0	9	17	1	1	1	1
1518	O Zot shyqyr qe jane sheruar!	0	Wednesday, April 29, 2020 7:02pm GMT	Wednesday, April 29, 2020 7:00pm GMT	0	9	17	1	1	1	1
1519	Hasha Ks	0	Wednesday, April 29, 2020 7:01pm GMT	Wednesday, April 29, 2020 7:00pm GMT	0	9	17	0	0	0	0
1520	ju lumet per punen e mbare	0	Friday, May 1, 2020 12:20am GMT	Thursday, April 30, 2020 8:37pm GMT	0	7	22	1	1	1	1
1521	Ku po i merni ton kta njerz bre me kto testime po pse po rreni boll mo me kto rrena lironi njerzit ta jetojn jeten se i myt ishalla neser asnje pozitiv e heken kto kufizime se boll mo	0	Thursday, April 30, 2020 11:42pm GMT	Thursday, April 30, 2020 8:37pm GMT	0	7	22	2	2	2	2
1522	E. M. po shkon tu ra qdo dit jan nshu njerzt tu dal kqyre neser 112 hahahah	0	Thursday, April 30, 2020 10:38pm GMT	Thursday, April 30, 2020 8:37pm GMT	0	7	22	0	1	0	0
1523	Secilen dit po vin lajmet mat mira se tjetra nr i rasteve po zvogelohet i te sheruarve po rritet	0	Thursday, April 30, 2020 10:08pm GMT	Thursday, April 30, 2020 8:37pm GMT	0	7	22	1	1	1	1
1524	Thote nje fjale e vjeter ,nuk guxoj ta quaj ashtu, po po e them bukfalishte, „ shyqyre qe ra kjo vdekje e u pame „ tani ishte koha qe shteti jone te kuptoi rolin e mjekut dhe mjekesise.	1	Thursday, April 30, 2020 9:46pm GMT	Thursday, April 30, 2020 8:37pm GMT	0	7	22	1	0	0	0
1525	Ju lumtë për punë që po e bani zoti ju ndimoft.	0	Thursday, April 30, 2020 9:35pm GMT	Thursday, April 30, 2020 8:37pm GMT	0	7	22	1	1	1	1
1526	A. P. shyqyr u qetesu	1	Thursday, April 30, 2020 9:23pm GMT	Thursday, April 30, 2020 8:37pm GMT	0	7	22	1	1	1	1
1527	Ju Lumt Veq vashdini suksese Respekt gjidhve Institut kombetar	1	Thursday, April 30, 2020 9:22pm GMT	Thursday, April 30, 2020 8:37pm GMT	0	7	22	1	1	1	1
1528	Qekjo e Mitrovices jugut per mos me marr msysh haha ...☝️	1	Thursday, April 30, 2020 9:22pm GMT	Thursday, April 30, 2020 8:37pm GMT	0	7	22	0	0	0	0
1529	A po dihesh bash ncilin vend osht qaj rasti ne Mitrovicen jugut	0	Thursday, April 30, 2020 9:13pm GMT	Thursday, April 30, 2020 8:37pm GMT	0	7	22	0	0	0	0
1530	Ju lumte per angazhimin e panderprere, shpresoj te kete edhe me pak raste ne ditet ne vijim	1	Thursday, April 30, 2020 8:56pm GMT	Thursday, April 30, 2020 8:37pm GMT	0	7	22	1	1	1	1
1531	Ju lumtë për punën Rri në shtëpi shpeto jetë edhe përkunder rezultateve të mira prap duhet kujdes!	2	Thursday, April 30, 2020 8:55pm GMT	Thursday, April 30, 2020 8:37pm GMT	0	7	22	1	1	1	1
1532	Ja kena marr anen me sa duket !	1	Thursday, April 30, 2020 8:53pm GMT	Thursday, April 30, 2020 8:37pm GMT	0	7	22	1	1	1	1
1533	Fatkeqsisht Mitrovica sonte rasti i parë ne jug mbesim me shpres se kanë dal kojshit e veriut .. ju lumtê kujdesit te qytetarve te Mitrovices se per plot nje muaj e gjysem asnje rast nuk eshte konfirmuar ..	6	Thursday, April 30, 2020 8:49pm GMT	Thursday, April 30, 2020 8:37pm GMT	0	7	22	1	1	1	1
1534	Bravo. Kosova	0	Thursday, April 30, 2020 8:48pm GMT	Thursday, April 30, 2020 8:37pm GMT	0	7	22	1	1	1	1
1535	L. A. Q vitiaa so te lshu fronin hiqq	1	Thursday, April 30, 2020 8:46pm GMT	Thursday, April 30, 2020 8:37pm GMT	0	7	22	0	0	0	0
1536	Se bashku ja dalim ti respektojm rregullat	0	Thursday, April 30, 2020 8:46pm GMT	Thursday, April 30, 2020 8:37pm GMT	0	7	22	1	1	1	1
1537	Ju lumtë për punën	1	Thursday, April 30, 2020 8:46pm GMT	Thursday, April 30, 2020 8:37pm GMT	0	7	22	1	1	1	1
1538	Statistikat e #covid19 ne Kosove(30.04.2020):Raste Infektimi: 806 (+7) 5 - Prizren ⚰Raste vdekje: 22 ( = )Te Sheruar: 271 (+22)Raste Aktive: 513Testime: 7,423 (+243)sot: 2.8% e testeve kan rezultuar pozitivtotal: 11% e testeve kan rezultuar pozitivStatistikat te paraqitura ne dashboard interaktiv:-> https://tabsoft.co/3e6ePfM-> https://tabsoft.co/2UeJiyT	5	Thursday, April 30, 2020 8:44pm GMT	Thursday, April 30, 2020 8:37pm GMT	0	7	22	0	0	0	0
1539	Hajde Prizren ma gjall	5	Thursday, April 30, 2020 8:44pm GMT	Thursday, April 30, 2020 8:37pm GMT	0	7	22	1	0	0	0
1540	N'Mitrovicen e jugut ,bash ku ?	0	Thursday, April 30, 2020 8:42pm GMT	Thursday, April 30, 2020 8:37pm GMT	0	7	22	0	0	0	0
1541	U harru Peja, ja nisi Prizereni	5	Thursday, April 30, 2020 8:42pm GMT	Thursday, April 30, 2020 8:37pm GMT	0	7	22	0	0	0	0
1542	Na gèzuat !	0	Thursday, April 30, 2020 8:41pm GMT	Thursday, April 30, 2020 8:37pm GMT	0	7	22	1	1	1	1
1543	Jo valla na keni ndihmuar na keni....!...	0	Thursday, April 30, 2020 8:41pm GMT	Thursday, April 30, 2020 8:37pm GMT	0	7	22	2	2	2	2
1544	Prizreni nTop form	2	Thursday, April 30, 2020 8:41pm GMT	Thursday, April 30, 2020 8:37pm GMT	0	7	22	1	1	1	1
1545	Hajde se shkoj shkoj ......	0	Thursday, April 30, 2020 8:40pm GMT	Thursday, April 30, 2020 8:37pm GMT	0	7	22	1	1	1	1
1546	Rrespekte per mjeket tan ishalla cdo dit lajme t mira qeshtu	2	Thursday, April 30, 2020 8:40pm GMT	Thursday, April 30, 2020 8:37pm GMT	0	7	22	1	1	1	1
1547	Mire o bravo ju lumte	0	Thursday, April 30, 2020 8:40pm GMT	Thursday, April 30, 2020 8:37pm GMT	0	7	22	1	1	1	1
1548	Pe prekim hunen !!!	0	Thursday, April 30, 2020 8:39pm GMT	Thursday, April 30, 2020 8:37pm GMT	0	7	22	0	1	0	0
1549	Bravo ! Falimnderit se qdo nat tasht po flejm pak ma te qet	2	Thursday, April 30, 2020 8:39pm GMT	Thursday, April 30, 2020 8:37pm GMT	0	7	22	1	1	1	1
1550	Shyqyr zotit po prmisohet ,lutemi te kaloj sa ma shpejt kjo epidemi amin!	0	Thursday, April 30, 2020 8:39pm GMT	Thursday, April 30, 2020 8:37pm GMT	0	7	22	1	1	1	1
1551	valla veq terminin per viz per gjermani qishtu e pritsha tani qito rezultate	34	Thursday, April 30, 2020 8:39pm GMT	Thursday, April 30, 2020 8:37pm GMT	0	7	22	0	0	0	0
1552	Lajme te mira po vin dita dites ju pergzoj per punen	0	Thursday, April 30, 2020 8:39pm GMT	Thursday, April 30, 2020 8:37pm GMT	0	7	22	1	1	1	1
1553	Bravo forcaa ..ju lumtë .Respekt	0	Thursday, April 30, 2020 8:39pm GMT	Thursday, April 30, 2020 8:37pm GMT	0	7	22	1	1	1	1
1554	3 kunder 1...pra me nje fjal jemi tuj e mujt te keqen per momentin. Keshtu duhet te shkoje ne vazhdim!	2	Thursday, April 30, 2020 8:39pm GMT	Thursday, April 30, 2020 8:37pm GMT	0	7	22	1	1	1	1
1555	Vazhdojme tutje... krenare....	6	Thursday, April 30, 2020 8:38pm GMT	Thursday, April 30, 2020 8:37pm GMT	0	7	22	1	1	1	1
1556	Pse spo merrni mostra në Dragash kur jane tu ju ba thirrje familjaret e te infektuarve?Apo spo keni kohe?	5	Thursday, April 30, 2020 8:38pm GMT	Thursday, April 30, 2020 8:37pm GMT	0	7	22	0	0	0	0
1557	Urime të sheruarve	0	Thursday, April 30, 2020 8:38pm GMT	Thursday, April 30, 2020 8:37pm GMT	0	7	22	1	1	1	1
1558	Pom doket si me lind per dyten her kur pe shoh qesi statistika t mira n Kosov ❣️	26	Thursday, April 30, 2020 8:38pm GMT	Thursday, April 30, 2020 8:37pm GMT	0	7	22	1	1	1	1
1559	respekt megjithate na e keni pshtjell shume rekomandimet bile kur po thoni shume vetura bash sen spo kuptoj cka ka te baj vetura me virus , pastaj plot ekpsert thone mos vendosni doreza.. une mendoj qe ma e mira e kuptushme prej juve kish me qen Maska Obligative , distanca 2 meter dhe mos me prek ftyren pa i la durt me sapune kaq sepse nese ke masken infektologt kan than ske qysh as e bart as e m…	0	Tuesday, May 5, 2020 1:25pm GMT	Friday, May 1, 2020 7:44pm GMT	0	7	27	0	0	0	0
1560	Veq na e gjujt ne mitrovic	0	Sunday, May 3, 2020 11:39am GMT	Friday, May 1, 2020 7:44pm GMT	0	7	27	2	0	0	0
1561	A do hapen kufit per mergimtar ketë verë	0	Saturday, May 2, 2020 11:30am GMT	Friday, May 1, 2020 7:44pm GMT	0	7	27	0	0	0	0
1562	Ishalla po bohet najhere me dal e me marr frym lehtesisht	0	Saturday, May 2, 2020 10:53am GMT	Friday, May 1, 2020 7:44pm GMT	0	7	27	1	1	1	1
1563	Ma shum e kan bo panik politikanet sesa korona virusi.	1	Saturday, May 2, 2020 6:05am GMT	Friday, May 1, 2020 7:44pm GMT	0	7	27	2	0	0	0
1564	Ishalla ma nuk ka e kalum ishalla!	0	Saturday, May 2, 2020 12:54am GMT	Friday, May 1, 2020 7:44pm GMT	0	7	27	1	0	1	1
1565	Cilet fshatra? Pse nuk publikohen fshtrat e Komunes se Prizrenit, Rahovecit dhe Gjakoves? Kurse te cdo komune tjeter - publikohen.	1	Friday, May 1, 2020 11:22pm GMT	Friday, May 1, 2020 7:44pm GMT	0	7	27	0	0	0	0
1566	I. L. Shyqyr biro	1	Friday, May 1, 2020 9:26pm GMT	Friday, May 1, 2020 7:44pm GMT	0	7	27	1	1	1	1
1567	IKSHP, Respekt per ju dhe gjithë Manelbardhet jeni Herojet e kosoves	1	Friday, May 1, 2020 8:53pm GMT	Friday, May 1, 2020 7:44pm GMT	0	7	27	1	1	1	1
1568	B. D. sot	1	Friday, May 1, 2020 8:50pm GMT	Friday, May 1, 2020 7:44pm GMT	0	7	27	0	0	0	0
1569	Jemi krenar që të kemi nga LUGINA ..	0	Friday, May 1, 2020 8:47pm GMT	Friday, May 1, 2020 7:44pm GMT	0	7	27	1	0	0	0
1570	Kosova po sherohet perveq Prizrenit....	0	Friday, May 1, 2020 8:35pm GMT	Friday, May 1, 2020 7:44pm GMT	0	7	27	1	0	0	0
1571	Mdoket veq nprizren po boni testime	0	Friday, May 1, 2020 8:25pm GMT	Friday, May 1, 2020 7:44pm GMT	0	7	27	2	0	0	0
1572	ja keni shtu zullumin Prizrenit doni me na qit n'mal	0	Friday, May 1, 2020 8:20pm GMT	Friday, May 1, 2020 7:44pm GMT	0	7	27	2	0	2	2
1573	Faliminderimet per ministrin Arben Vitia dhe stafit mjeksor!	0	Friday, May 1, 2020 8:19pm GMT	Friday, May 1, 2020 7:44pm GMT	0	7	27	1	1	1	1
1574	Zoti na ndihmoft gjidhve	0	Friday, May 1, 2020 8:18pm GMT	Friday, May 1, 2020 7:44pm GMT	0	7	27	1	1	1	1
1575	Allahu e ka meshiren e madhe	0	Friday, May 1, 2020 8:14pm GMT	Friday, May 1, 2020 7:44pm GMT	0	7	27	1	1	1	1
1576	boll nejti	0	Friday, May 1, 2020 8:14pm GMT	Friday, May 1, 2020 7:44pm GMT	0	7	27	0	0	0	0
1577	Ju lumtë për punën e angazhimin e juaj.	0	Friday, May 1, 2020 8:06pm GMT	Friday, May 1, 2020 7:44pm GMT	0	7	27	1	1	1	1
1578	V. N. K. a e keni njetin mu nal a jo	0	Friday, May 1, 2020 8:04pm GMT	Friday, May 1, 2020 7:44pm GMT	0	7	27	0	0	0	0
1579	Pun ma t'mirë se ministria e shendetesise me institutin skan bo as shtetet e mdha t'Evropes. Ishallah sherohen kejt pun e pacme	5	Friday, May 1, 2020 8:04pm GMT	Friday, May 1, 2020 7:44pm GMT	0	7	27	1	1	1	1
1580	Paten then qe ne muajin e shenjt te Ramazanit do te sherohet , qysh ka fillu deri ne fund te muajt te shenjt nuk do te kemi me te infektuar! ELHAMDULILAH	1	Friday, May 1, 2020 8:04pm GMT	Friday, May 1, 2020 7:44pm GMT	0	7	27	1	1	1	1
1581	Falenderimi i takon Zotit,por edhe institucioneve shendetésore qe kan ber një pune te shkelqyer,Allahu i rujt dhe i ndihmoft ne punen e tyre.RESPEKT!	2	Friday, May 1, 2020 8:01pm GMT	Friday, May 1, 2020 7:44pm GMT	0	7	27	1	1	1	1
1582	A. ku osht ai tjetri n’pushim a ?	1	Friday, May 1, 2020 7:59pm GMT	Friday, May 1, 2020 7:44pm GMT	0	7	27	0	0	0	0
1583	Qysh ja ka nis Prizreni don me bo mevlyd javen tjeter si i pari	2	Friday, May 1, 2020 7:56pm GMT	Friday, May 1, 2020 7:44pm GMT	0	7	27	0	0	0	0
1584	Hajde ishala	0	Friday, May 1, 2020 7:56pm GMT	Friday, May 1, 2020 7:44pm GMT	0	7	27	1	0	1	1
1585	D. B. bir na tpa marren vesh kahmos u nalen prizren po shtohen krejt Babastarsa jemi	1	Friday, May 1, 2020 7:53pm GMT	Friday, May 1, 2020 7:44pm GMT	0	7	27	2	0	2	2
1586	Prizren nale veten	0	Friday, May 1, 2020 7:51pm GMT	Friday, May 1, 2020 7:44pm GMT	0	7	27	2	0	0	0
1587	A. B. Respekte	1	Friday, May 1, 2020 7:51pm GMT	Friday, May 1, 2020 7:44pm GMT	0	7	27	1	1	1	1
1588	Efekti i ramazanit	1	Friday, May 1, 2020 7:51pm GMT	Friday, May 1, 2020 7:44pm GMT	0	7	27	1	1	0	1
1589	inshalla me kemb te mbar suksese inshalla gjith me lajme te mira	0	Friday, May 1, 2020 7:51pm GMT	Friday, May 1, 2020 7:44pm GMT	0	7	27	1	1	1	1
1590	urime të sheruarve.	0	Friday, May 1, 2020 7:50pm GMT	Friday, May 1, 2020 7:44pm GMT	0	7	27	1	1	1	1
1591	Statistikat e #covid19 ne Kosove(01.05.2020):Raste Infektimi: 813 (+7) 6 - Prizren, 1-Suhareke⚰Raste vdekje: 22 ( = )Te Sheruar: 298 (+27)Raste Aktive: 493Testime: 7,644 (+221)sot: 3.1% e testeve kan rezultuar pozitivtotal: 10. 6% e testeve kan rezultuar pozitivStatistikat te paraqitura ne dashboard interaktiv:-> https://tabsoft.co/3e6ePfM-> https://tabsoft.co/2UeJiyT	3	Friday, May 1, 2020 7:50pm GMT	Friday, May 1, 2020 7:44pm GMT	0	7	27	0	0	0	0
1592	Bravo Respekt per Mjeket tan te Mrekullueshem.	0	Friday, May 1, 2020 7:50pm GMT	Friday, May 1, 2020 7:44pm GMT	0	7	27	1	1	1	1
1593	Prizreni o ka don me ja kalu krejtve cdo dite ka 5-6 persona po dalin	1	Friday, May 1, 2020 7:50pm GMT	Friday, May 1, 2020 7:44pm GMT	0	7	27	0	0	0	0
1594	Muaji i rahmetit, elhamdulilah ket muaj te shejt e kishim shpresen e vetme edhe si duket ashtu po ndodh, nje big Like shkon per Mantelbardhet qe nuk u kursyen ne ket sprove te madhe, lusim qytetaret qe te ken kujdes sa ma shum, bashk do ti a dalimStay Home	19	Friday, May 1, 2020 7:50pm GMT	Friday, May 1, 2020 7:44pm GMT	0	7	27	1	1	1	1
1595	Elhamdulilah ...	1	Friday, May 1, 2020 7:50pm GMT	Friday, May 1, 2020 7:44pm GMT	0	7	27	1	1	1	1
1596	Ne prizren komplet rastet nga spitali po dalin . mbaj distanc sa te dush . virusi po vjen prej tjeterka	2	Friday, May 1, 2020 7:50pm GMT	Friday, May 1, 2020 7:44pm GMT	0	7	27	0	0	0	0
1597	suharek kush me jau qii-t prekolicen tash more	0	Friday, May 1, 2020 7:50pm GMT	Friday, May 1, 2020 7:44pm GMT	0	7	27	2	0	0	0
1598	IKSHP, Respekt per ju dhe gjithë Manelbardhet.	4	Friday, May 1, 2020 7:50pm GMT	Friday, May 1, 2020 7:44pm GMT	0	7	27	1	1	1	1
1599	M. I. M. mir asht sonte	0	Friday, May 1, 2020 7:49pm GMT	Friday, May 1, 2020 7:44pm GMT	0	7	27	1	0	1	1
1600	Ku mbet DRAGASHI me testimeEdhe na jem Kosovë.Apo qëllimisht doni të krijoni një vatër të re te infeksionit???	0	Friday, May 1, 2020 7:49pm GMT	Friday, May 1, 2020 7:44pm GMT	0	7	27	2	0	0	0
1601	Po get qe do me ra pej lige qitash covid19	2	Friday, May 1, 2020 7:49pm GMT	Friday, May 1, 2020 7:44pm GMT	0	7	27	1	0	1	1
1602	edhe pak me mirepresim	0	Friday, May 1, 2020 7:48pm GMT	Friday, May 1, 2020 7:44pm GMT	0	7	27	1	0	1	1
1603	E. P. ja kan marr doren qetash hahahahahaha	0	Friday, May 1, 2020 7:48pm GMT	Friday, May 1, 2020 7:44pm GMT	0	7	27	0	1	0	0
1604	BravoooRespekt	1	Friday, May 1, 2020 7:47pm GMT	Friday, May 1, 2020 7:44pm GMT	0	7	27	1	1	1	1
1605	V. N. K. nalnu burr	0	Friday, May 1, 2020 7:47pm GMT	Friday, May 1, 2020 7:44pm GMT	0	7	27	0	0	0	0
1606	Ju lumt Pe boni ni pun prefekt zoti ju rujt	4	Friday, May 1, 2020 7:46pm GMT	Friday, May 1, 2020 7:44pm GMT	0	7	27	1	1	1	1
1607	Te Allahu kem shpres tana te mjekte ..flm per te gjitha qe ben	2	Friday, May 1, 2020 7:46pm GMT	Friday, May 1, 2020 7:44pm GMT	0	7	27	1	1	1	1
1608	Inshallah po sherohen te gjithe!	13	Friday, May 1, 2020 7:46pm GMT	Friday, May 1, 2020 7:44pm GMT	0	7	27	1	1	1	1
1609	Mashallah Muaji i Meshires Ramazani (Efekti)	23	Friday, May 1, 2020 7:46pm GMT	Friday, May 1, 2020 7:44pm GMT	0	7	27	1	1	1	1
1610	Elhamdulilah muaji i shejt Ramazan po sherohen qe te gjithe te prekurit nga kjo pandemi !	103	Friday, May 1, 2020 7:45pm GMT	Friday, May 1, 2020 7:44pm GMT	0	7	27	1	1	1	1
1611	hajde inshalllah pi kthehemi dhe niher normaliteti	1	Friday, May 1, 2020 7:45pm GMT	Friday, May 1, 2020 7:44pm GMT	0	7	27	1	1	1	1
1612	Ju lumte Dr.Magbule per punen e palodhshme qe po beni.Zoti ju ruajt,ju jeni herojte tane ne kete lufte ,qe po perballeni dite e nate ,me nje armik tinzar,duke ruajtur jetet tona.Dalshi faqebardhe!	0	Monday, May 4, 2020 4:22pm GMT	Saturday, May 2, 2020 7:07pm GMT	0	10	38	1	1	1	1
1613	Flm shum insistuti I shendetsise publike te kosoves	0	Sunday, May 3, 2020 9:26pm GMT	Saturday, May 2, 2020 7:07pm GMT	0	10	38	1	1	1	1
1614	E kush merr pergjegjesi per te riun qe myti veten prej karantines se kot	0	Sunday, May 3, 2020 5:10pm GMT	Saturday, May 2, 2020 7:07pm GMT	0	10	38	2	0	0	0
1615	Ishalla nuk ka raste tjera . Tashe jon poshimet . Po ne Kosovo nuk ka maska per qytetaret shteti nuk bon as gje	0	Sunday, May 3, 2020 10:22am GMT	Saturday, May 2, 2020 7:07pm GMT	0	10	38	1	0	1	1
1616	a po muni me ba ( Numer )	0	Sunday, May 3, 2020 1:22am GMT	Saturday, May 2, 2020 7:07pm GMT	0	10	38	2	0	2	2
1617	A. F. 10 raste jo 30	0	Saturday, May 2, 2020 10:20pm GMT	Saturday, May 2, 2020 7:07pm GMT	0	10	38	0	0	0	0
1618	U knaq tu i sheru bravoo. Se kjo osht rren . Vet jam pozitiv qe 14 dit. Edhe send skom hiqq.	4	Saturday, May 2, 2020 10:02pm GMT	Saturday, May 2, 2020 7:07pm GMT	0	10	38	2	2	2	2
1619	Respket per IKSHPK ju lumt ju rrujt zoti amin	0	Saturday, May 2, 2020 9:13pm GMT	Saturday, May 2, 2020 7:07pm GMT	0	10	38	1	1	1	1
1620	Bravo Prishtina	1	Saturday, May 2, 2020 8:55pm GMT	Saturday, May 2, 2020 7:07pm GMT	0	10	38	1	1	1	1
1621	Edhe 3 turra edhe shkum	1	Saturday, May 2, 2020 8:40pm GMT	Saturday, May 2, 2020 7:07pm GMT	0	10	38	2	0	0	0
1622	Bravo respekt per ministrin dhe mjeket ...por policine ma se shumti	1	Saturday, May 2, 2020 8:28pm GMT	Saturday, May 2, 2020 7:07pm GMT	0	10	38	1	1	1	1
1623	Me rendesi mediat i keni lajmeru, ne qe kemi be testimet as nuk ju ka interesu me na thirr...Tash ora 22e27 ju hala skeni thirr me na tregu Ptuuuuuu	3	Saturday, May 2, 2020 8:26pm GMT	Saturday, May 2, 2020 7:07pm GMT	0	10	38	2	2	2	2
1624	Statistikat e #covid19 ne Kosove(02.05.2020):Raste Infektimi: 823 (+10) 6 - Prizren, 1-Suhareke⚰Raste vdekje: 22 ( = )Te Sheruar: 336 (+38)Raste Aktive: 465 (-28)Testime: 7,875 (+231)sot: 4.3% e testeve kan rezultuar pozitivtotal: 10. 4% e testeve kan rezultuar pozitivStatistikat te paraqitura ne dashboard interaktiv:-> https://tabsoft.co/3e6ePfM-> https://tabsoft.co/2UeJiyT	1	Saturday, May 2, 2020 8:09pm GMT	Saturday, May 2, 2020 7:07pm GMT	0	10	38	0	0	0	0
1625	Inshalla sherim t shpejt per t gjith	1	Saturday, May 2, 2020 8:08pm GMT	Saturday, May 2, 2020 7:07pm GMT	0	10	38	1	1	1	1
1626	Respekt Ju lumtë	1	Saturday, May 2, 2020 8:00pm GMT	Saturday, May 2, 2020 7:07pm GMT	0	10	38	1	1	1	1
1627	Po te ishim me te diciplinuar tashme do te kishim 0 raste te reja, fatkeqsisht nje % e vogel e popullit nuk mendojn per pasojat dhe kjo asht shqetsuese	4	Saturday, May 2, 2020 7:45pm GMT	Saturday, May 2, 2020 7:07pm GMT	0	10	38	0	0	2	0
1628	Nalu o Prizren	3	Saturday, May 2, 2020 7:36pm GMT	Saturday, May 2, 2020 7:07pm GMT	0	10	38	2	0	0	0
1629	Keta laborantet e javes se fundit, mos i nderroni aman. Paguani edhe me orar shtesë se po i’a vlen.☺️	6	Saturday, May 2, 2020 7:35pm GMT	Saturday, May 2, 2020 7:07pm GMT	0	10	38	1	0	0	0
1630	Rrespekt shkon per Popullin e Kosoves dhe Rrespekt te madh per mantil bardhit te cilen perballen me Covit19 dhe Policin e Kosoves te cilit bajn pun te pa ndalshme	4	Saturday, May 2, 2020 7:33pm GMT	Saturday, May 2, 2020 7:07pm GMT	0	10	38	1	1	1	1
1631	Mendoj qe pas hjekjes se kufizimeve obligative ne do jemi po aq te kujdesshem per to sikur te jen ne fuqi	3	Saturday, May 2, 2020 7:28pm GMT	Saturday, May 2, 2020 7:07pm GMT	0	10	38	0	0	1	0
1632	Oo veq qata 22te vdekur nga covid19 dhe smundje tjera heqne mos e qitni se Rrena jon krejt ata skan vdek nga covid19.Rrena te kullume jon. Ne kosov asnje nuk ka vdek nga covid19.	3	Saturday, May 2, 2020 7:24pm GMT	Saturday, May 2, 2020 7:07pm GMT	0	10	38	2	2	2	2
1633	N. S. P. S. ma heret sot ej	1	Saturday, May 2, 2020 7:21pm GMT	Saturday, May 2, 2020 7:07pm GMT	0	10	38	0	0	0	0
1634	Respekt për IKSHPK me në krye prof.dr.Naser Ramadanin	10	Saturday, May 2, 2020 7:20pm GMT	Saturday, May 2, 2020 7:07pm GMT	0	10	38	1	1	1	1
1635	Mitrovica tash njo 1jav deri perfundon edhe ska ma finitoooo!	1	Saturday, May 2, 2020 7:19pm GMT	Saturday, May 2, 2020 7:07pm GMT	0	10	38	1	0	1	1
1636	bukur shumë do arrim ne 0 Ju lumtë!	1	Saturday, May 2, 2020 7:18pm GMT	Saturday, May 2, 2020 7:07pm GMT	0	10	38	1	1	1	1
1637	Respekt	0	Saturday, May 2, 2020 7:18pm GMT	Saturday, May 2, 2020 7:07pm GMT	0	10	38	1	1	1	1
1638	Mash'Allah	0	Saturday, May 2, 2020 7:17pm GMT	Saturday, May 2, 2020 7:07pm GMT	0	10	38	1	1	1	1
1639	G. L. E. qe edhe ju keni virus, knaquni	1	Saturday, May 2, 2020 7:14pm GMT	Saturday, May 2, 2020 7:07pm GMT	0	10	38	0	0	0	0
1640	Komunat te cilat sonte me vendime politike i hoqet nga karantina paskan prap raste ndërsa ato te cilat nuk kanë ,edhe ato qe i kan pasur jan sheruar si Klina Malisheva jo turp minister	3	Saturday, May 2, 2020 7:14pm GMT	Saturday, May 2, 2020 7:07pm GMT	0	10	38	2	0	0	0
1641	Qikjo Rekë a osht anej a knej	2	Saturday, May 2, 2020 7:14pm GMT	Saturday, May 2, 2020 7:07pm GMT	0	10	38	0	0	0	0
1642	S. B. gati gati	0	Saturday, May 2, 2020 7:12pm GMT	Saturday, May 2, 2020 7:07pm GMT	0	10	38	1	0	0	0
1643	Respekt per punen e palodhshme! Nje respekt i veçante shkon per Ministrin e shendetesise Dr. Arben Vitia!	10	Saturday, May 2, 2020 7:11pm GMT	Saturday, May 2, 2020 7:07pm GMT	0	10	38	1	1	1	1
1644	Ajde ma gjall ma gjall t sherum	5	Saturday, May 2, 2020 7:10pm GMT	Saturday, May 2, 2020 7:07pm GMT	0	10	38	1	1	1	1
1645	Veq s dojshim vet se pa spitale ma shpejt se kina shnoshem❤️	0	Saturday, May 2, 2020 7:09pm GMT	Saturday, May 2, 2020 7:07pm GMT	0	10	38	0	0	1	0
1646	Thank you very much, I use these numbers for my COVID-19 Daily Brief.	1	Monday, May 4, 2020 12:56pm GMT	Sunday, May 3, 2020 7:00pm GMT	3	11	18	1	1	1	1
1647	Ramiz Lladrovci Kryetar ni merit e madhe shkon per ty per menagjimin e situates Drenas.	1	Monday, May 4, 2020 12:59am GMT	Sunday, May 3, 2020 7:00pm GMT	3	11	18	1	1	1	1
1648	Urime PrizrenVebi Dionis ✋✋	1	Sunday, May 3, 2020 10:20pm GMT	Sunday, May 3, 2020 7:00pm GMT	3	11	18	1	1	1	1
1649	Raste 105 te sheruar 195 ?	0	Sunday, May 3, 2020 8:53pm GMT	Sunday, May 3, 2020 7:00pm GMT	3	11	18	0	0	0	0
1650	Respekte per punen e vazhdueshme nga personeli mjekesor.	0	Sunday, May 3, 2020 8:44pm GMT	Sunday, May 3, 2020 7:00pm GMT	3	11	18	1	1	1	1
1651	Ferizajin e ka lajmru kryetari para 2 dite qe i ka 62 te sheruar e ne shkrim te postimit shkruan 56 e ne tabel 46 shterohet pyetja se cila shifer osht e sakt ??	2	Sunday, May 3, 2020 8:31pm GMT	Sunday, May 3, 2020 7:00pm GMT	3	11	18	0	0	0	0
1652	Tabela ne kolonen e pare ,po tregon shume mire qe eshte fjala prej dates 26.04 deri 02.05.2020! Ju lumtë	2	Sunday, May 3, 2020 8:22pm GMT	Sunday, May 3, 2020 7:00pm GMT	3	11	18	1	1	1	1
1653	B. D. S. shikoje	0	Sunday, May 3, 2020 8:20pm GMT	Sunday, May 3, 2020 7:00pm GMT	3	11	18	0	0	0	0
1654	Me cfar logjike Prizreni qe ka vazhdimisht te infektuar hiqet prej karantine kurse Peja qe per nje jave rresht nuk ka asnje te infektuar jo ..nejse kjo po dihet qe eshte ne kundershtim me kushtetuten dhe ligjet ama me ja pas prengja pak ,,,	0	Sunday, May 3, 2020 8:16pm GMT	Sunday, May 3, 2020 7:00pm GMT	3	11	18	2	2	2	2
1655	Naten e kaluar ishin 823raste pozitive !823 + sonte11 = 834Mbram 22tvdekur ndersa sonte 25 851 esht gabim teknik ndoshta ! Me datë 25 prill ishin 21 vdekje ne tabel shkruan nga 26prill + 5vdekje totali 26 !!!!Qenkan disa gabime teknike shpresojm ti permirsoniFaliminderit per njoftime dhe punen e mire	8	Sunday, May 3, 2020 7:34pm GMT	Sunday, May 3, 2020 7:00pm GMT	3	11	18	1	0	0	0
1656	A ska pas kjo e Mitrovices Maske Fytyr a Fute e paska Ba Mitrovicen 1 Person me ti Infektu 50	0	Sunday, May 3, 2020 7:31pm GMT	Sunday, May 3, 2020 7:00pm GMT	3	11	18	2	0	0	0
1657	Statistikat e #covid19 ne Kosove(03.05.2020):Raste Infektimi: 851 (+11)⚰Raste vdekje: 25 ( = )Te Sheruar: 381 (+18)Raste Aktive: 445 Testime: 8,287(+171)sot: 6.4% e testeve kan rezultuar pozitivtotal: 10. 2% e testeve kan rezultuar pozitivStatistikat te paraqitura ne dashboard interaktiv:-> https://tabsoft.co/3e6ePfM-> https://tabsoft.co/2UeJiyT	1	Sunday, May 3, 2020 7:31pm GMT	Sunday, May 3, 2020 7:00pm GMT	3	11	18	0	0	0	0
1658	Lipjan 0 0 0 ja bre nuk eshte e vertet	0	Sunday, May 3, 2020 7:31pm GMT	Sunday, May 3, 2020 7:00pm GMT	3	11	18	2	0	0	0
1659	Ne komunen e Dragashit a jeni duke bo teste?	1	Sunday, May 3, 2020 7:30pm GMT	Sunday, May 3, 2020 7:00pm GMT	3	11	18	0	0	0	0
1660	Dragashi ka 3 raste jo 1	0	Sunday, May 3, 2020 7:23pm GMT	Sunday, May 3, 2020 7:00pm GMT	3	11	18	0	0	0	0
1661	Mirsa Rusi	1	Sunday, May 3, 2020 7:23pm GMT	Sunday, May 3, 2020 7:00pm GMT	3	11	18	0	0	0	0
1662	Shkruani me shifra numrat, jo me shkronja	0	Sunday, May 3, 2020 7:19pm GMT	Sunday, May 3, 2020 7:00pm GMT	3	11	18	0	0	0	0
1663	Vrejte mesa e di regjistri qe kan cek ne Gjilan ,vdekje 1 a keni mendu sonte naj njo a po se nga Gjilani dy jane te vdekur paskan gabu	0	Sunday, May 3, 2020 7:19pm GMT	Sunday, May 3, 2020 7:00pm GMT	3	11	18	0	0	0	0
1664	Instituti Kombëtar i Shëndetësisë Publike të Kosovës a mundeni me shiku ne shkrim dhe pastaj ne tabel tek rastet e "te sheruarve" ne Ferizaj, me duket e keni bere nje gabim teknik!?	1	Sunday, May 3, 2020 7:14pm GMT	Sunday, May 3, 2020 7:00pm GMT	3	11	18	0	0	0	0
1665	N. B. S. bahet fjal nga data 26.04 deri me 02.05 2020	1	Sunday, May 3, 2020 7:13pm GMT	Sunday, May 3, 2020 7:00pm GMT	3	11	18	0	0	0	0
1666	Ju lumtë.Jeni të shkëlqyer	0	Sunday, May 3, 2020 7:09pm GMT	Sunday, May 3, 2020 7:00pm GMT	3	11	18	1	1	1	1
1667	Podujevë ështe 1 vdekje.	0	Sunday, May 3, 2020 7:08pm GMT	Sunday, May 3, 2020 7:00pm GMT	3	11	18	0	0	0	0
1668	Tek Mitrovica e Jugut ( fshati Reke) dje ishin 5 raste, sot prap 5 raste, ne total ne renditje tabelare figurojne 6 raste, eshte ndonje gabim, apo qfar. Eshte mire te sqarohet per opinionin	13	Sunday, May 3, 2020 7:05pm GMT	Sunday, May 3, 2020 7:00pm GMT	3	11	18	0	0	0	0
1669	Dmth qe komuna e ferizajit ma e sukseshmja sipas statistikave.	1	Sunday, May 3, 2020 7:03pm GMT	Sunday, May 3, 2020 7:00pm GMT	3	11	18	1	0	0	0
1670	UrimeJu lumtë për punën e mrekullshme	3	Sunday, May 3, 2020 7:03pm GMT	Sunday, May 3, 2020 7:00pm GMT	3	11	18	1	1	1	1
1671	Lajm fantastik po lajmroje Valbon krasniqin let jep urdhura me qel biznise se ka me kon keq pe shtetin shumm Lajm fantastik	0	Tuesday, May 5, 2020 8:53pm GMT	Monday, May 4, 2020 6:07pm GMT	1	4	22	1	1	1	1
1672	e more zot ishalla po perfundon e po shohum drit me sy spo rrihet veq shpi katastrof.Ama njo jam.kureshtare me dit kta qe po sherohen ajan nga aj numri i infektuar asi osht puna pse spoi zbritin nga aj numer qe po sherohen.ishalla presim gjdo dit lajme te mira ju uroj shendet te gjithve	0	Tuesday, May 5, 2020 3:15pm GMT	Monday, May 4, 2020 6:07pm GMT	1	4	22	1	1	1	1
1673	Mosni mosni Leni njerzt lirshem te knaqen Qe qtu ne zvicer ska kurrfar frike ok rregullat mej respektu po jo ne ekstrem meju ndalu njerzve levizjen Edhe ashtu pa pun jan merzit njerzit mbyllun Kon e kap e kap edhe Hajt qka kemi më ba kush ka ymer ska Koron qe ja shkurton jeten Na en gjakov themi muhalife jon kto Mos keni frik o njerez se kjo nuk osht bash kurgjo Kjo esht një vetdijsim botror per …	2	Tuesday, May 5, 2020 8:22am GMT	Monday, May 4, 2020 6:07pm GMT	1	4	22	2	0	0	0
1674	shum mir ishall do zoti e jek krejt	0	Tuesday, May 5, 2020 7:40am GMT	Monday, May 4, 2020 6:07pm GMT	1	4	22	1	1	1	1
1675	Pom doket veq qata spital qe jan kan virus kta tjert jo. kret po sherohen kta tjert ndoshta veq ju thojn izolonu se doshta nuk ju vrehen siptomat edhe mi blloku rastet e kontaktit mendim i jemi ndoshta i gabuar	1	Monday, May 4, 2020 10:02pm GMT	Monday, May 4, 2020 6:07pm GMT	1	4	22	1	0	0	0
1676	"Si gjithcka tjeter edhe COVID 19 do te deshtoj ne Kosove"	2	Monday, May 4, 2020 9:28pm GMT	Monday, May 4, 2020 6:07pm GMT	1	4	22	2	0	2	2
1677	Nashta po heket e po shlirohum se boll ke ma e juve stafit pun t palodhshme	1	Monday, May 4, 2020 9:06pm GMT	Monday, May 4, 2020 6:07pm GMT	1	4	22	1	1	1	1
1678	Veq per momentin mitrovica edhe perzereni nuk jon te sigurta duhet me pas ma shum kujdes anej per shkak te ndodhuve te fundit	0	Monday, May 4, 2020 8:46pm GMT	Monday, May 4, 2020 6:07pm GMT	1	4	22	0	0	0	0
1679	Ooo zoti kur name nista shkollen Mali me ka mar per shok	0	Monday, May 4, 2020 8:44pm GMT	Monday, May 4, 2020 6:07pm GMT	1	4	22	0	0	0	0
1680	Fajet i ka Albin Kurti Xhelal Sfeqla edhe Arben Vitia	0	Monday, May 4, 2020 8:20pm GMT	Monday, May 4, 2020 6:07pm GMT	1	4	22	2	0	2	2
1681	Mas 2 jave besoj ka mu shtu numri dukshem, duke e marreparasysh fluksin e njerezve diten e sotit ☹	2	Monday, May 4, 2020 8:19pm GMT	Monday, May 4, 2020 6:07pm GMT	1	4	22	2	2	2	2
1682	Falemnderit Zotit	0	Monday, May 4, 2020 8:14pm GMT	Monday, May 4, 2020 6:07pm GMT	1	4	22	1	1	1	1
1683	Elhamdulilah!	0	Monday, May 4, 2020 8:09pm GMT	Monday, May 4, 2020 6:07pm GMT	1	4	22	1	1	1	1
1684	Prej fillimit jeni myt tu rrejt!	0	Monday, May 4, 2020 7:53pm GMT	Monday, May 4, 2020 6:07pm GMT	1	4	22	2	2	2	2
1685	Iku gripi gati???????	0	Monday, May 4, 2020 7:37pm GMT	Monday, May 4, 2020 6:07pm GMT	1	4	22	1	0	0	0
1686	O inshallah Nuk ka mo asnje rast e i kthehemi jetes Normale	0	Monday, May 4, 2020 7:34pm GMT	Monday, May 4, 2020 6:07pm GMT	1	4	22	1	1	1	1
1687	Ju lumte mjekeve Sherim te shpejte te infektuarve ishallah!	0	Monday, May 4, 2020 7:29pm GMT	Monday, May 4, 2020 6:07pm GMT	1	4	22	1	1	1	1
1688	Elhamdulilah❤️❤️❤️❤️❤️❤️	0	Monday, May 4, 2020 7:15pm GMT	Monday, May 4, 2020 6:07pm GMT	1	4	22	1	1	1	1
1689	Allah shyqyr ,muaj i rahmetit Elhamdulilah	0	Monday, May 4, 2020 7:10pm GMT	Monday, May 4, 2020 6:07pm GMT	1	4	22	1	1	1	1
1690	❤️	0	Monday, May 4, 2020 6:56pm GMT	Monday, May 4, 2020 6:07pm GMT	1	4	22	1	1	1	1
1691	Ishalla qdo dit e ma shum Degjojm vetem Lajme te mira sidomos per Kosoven	0	Monday, May 4, 2020 6:54pm GMT	Monday, May 4, 2020 6:07pm GMT	1	4	22	1	1	1	1
1692	Pse kaq heret ej	1	Monday, May 4, 2020 6:46pm GMT	Monday, May 4, 2020 6:07pm GMT	1	4	22	0	0	0	0
1693	Arben Vitia rrespekte	0	Monday, May 4, 2020 6:41pm GMT	Monday, May 4, 2020 6:07pm GMT	1	4	22	1	1	1	1
1694	Shum mir bravo	0	Monday, May 4, 2020 6:38pm GMT	Monday, May 4, 2020 6:07pm GMT	1	4	22	1	1	1	1
1695	ju lumtë për punën	0	Monday, May 4, 2020 6:38pm GMT	Monday, May 4, 2020 6:07pm GMT	1	4	22	1	1	1	1
1696	A. P. kokan shkru mu qel fitneset me 18	0	Monday, May 4, 2020 6:35pm GMT	Monday, May 4, 2020 6:07pm GMT	1	4	22	0	0	0	0
1697	Ju lumte Dr Naser Ramadani dhe tere ekipi juaj	0	Monday, May 4, 2020 6:35pm GMT	Monday, May 4, 2020 6:07pm GMT	1	4	22	1	1	1	1
1698	Lajme shume i mire renia e rasteve pozitive	2	Monday, May 4, 2020 6:32pm GMT	Monday, May 4, 2020 6:07pm GMT	1	4	22	1	1	1	1
1699	Edhe pak edhe najdit kur tqona prej gjumit rezultatet kan dal	0	Monday, May 4, 2020 6:31pm GMT	Monday, May 4, 2020 6:07pm GMT	1	4	22	0	0	0	0
1700	Me ministrin me te mire te te gjitha koherave pa dyshim qe do ja dalim ju lumt te gjitheve ❤Respekt	11	Monday, May 4, 2020 6:27pm GMT	Monday, May 4, 2020 6:07pm GMT	1	4	22	1	1	1	1
1701	Urime Ju lumtë për punën....	0	Monday, May 4, 2020 6:25pm GMT	Monday, May 4, 2020 6:07pm GMT	1	4	22	1	1	1	1
1702	Mundesisht kto fjalet e fundit me i qite ne fillim se nuk jane tu i lexu!	4	Monday, May 4, 2020 6:24pm GMT	Monday, May 4, 2020 6:07pm GMT	1	4	22	0	0	0	0
1703	Statistikat e #covid19 ne Kosove(04.05.2020):Raste Infektimi: 855 (+4) 2 - Mitrovice, 1- Zhur, Prizren⚰Raste vdekje: 26 ( = )Te Sheruar: 403 (+22)Raste Aktive: 426Testime: 8,541 (+254)sot vetem 1.5% e testeve kan rezultuar pozitiv.47% e rasteve te infektuar jan sherurar.3% vdekshmeria nga koronavirusStatistikat te paraqitura ne dashboard interaktiv:-> https://tabsoft.co/3e6ePfM-> https://tabsoft.…	3	Monday, May 4, 2020 6:23pm GMT	Monday, May 4, 2020 6:07pm GMT	1	4	22	0	0	0	0
1704	Bravo mjekve dhe bravo ministrit se me tvertet meriton 10...pavaresishte partise	5	Monday, May 4, 2020 6:22pm GMT	Monday, May 4, 2020 6:07pm GMT	1	4	22	1	1	1	1
1705	Lajm fantastik po kokan korit qata 4 te cileve me zemer ju uroj sherim te shpejt	0	Monday, May 4, 2020 6:18pm GMT	Monday, May 4, 2020 6:07pm GMT	1	4	22	1	1	1	1
1706	M. I. M. super a	1	Monday, May 4, 2020 6:17pm GMT	Monday, May 4, 2020 6:07pm GMT	1	4	22	1	1	1	1
1707	Rrespekt per te gjoth mjekët nese jemi mend tash e te mas ju dim vleren	0	Monday, May 4, 2020 6:16pm GMT	Monday, May 4, 2020 6:07pm GMT	1	4	22	1	1	1	1
1708	Dal nga dal po ja dalim falë stafit mjeksorë, zoti ju ndihmoftë.	1	Monday, May 4, 2020 6:16pm GMT	Monday, May 4, 2020 6:07pm GMT	1	4	22	1	1	1	1
1709	Mire per mbi 50% te sheruar	0	Monday, May 4, 2020 6:15pm GMT	Monday, May 4, 2020 6:07pm GMT	1	4	22	1	1	1	1
1710	zoti e ruajt dhe sheroj popullin e Kosoves me punen e palodheshme mantillbatdhve	0	Monday, May 4, 2020 6:15pm GMT	Monday, May 4, 2020 6:07pm GMT	1	4	22	1	1	1	1
1711	Vetem duhet me pas kujdes se sot qysh po dalin...krisma po i nihet mas 2 jave....!!!	9	Monday, May 4, 2020 6:14pm GMT	Monday, May 4, 2020 6:07pm GMT	1	4	22	0	0	0	0
1712	Ministri ma i mir qe ka pas Kosova i lumt nuk e meriton Dorheqjen ky	11	Monday, May 4, 2020 6:14pm GMT	Monday, May 4, 2020 6:07pm GMT	1	4	22	1	1	1	1
1713	Jau ha Loçken bre sa te mire jeni Faliminderit jemi drejt fundit me fitore ose ma sakt jemi vendi i vetem ne europe qe e kemi perballu me se miri kete pandemi	30	Monday, May 4, 2020 6:14pm GMT	Monday, May 4, 2020 6:07pm GMT	1	4	22	1	1	1	1
1714	Elhamdulilah prej Allahut MUAJI I RAHMETIT MUAJI I BERKUAR I RAMAZANIT	17	Monday, May 4, 2020 6:13pm GMT	Monday, May 4, 2020 6:07pm GMT	1	4	22	1	1	1	1
1715	Halall puna edhe perkushtimi, Ishallah shume shpejt te gjithe te sheruar	1	Monday, May 4, 2020 6:13pm GMT	Monday, May 4, 2020 6:07pm GMT	1	4	22	1	1	1	1
1716	O Minister Ty Statujen Duhet Me Ta bo ❤❤❤	7	Monday, May 4, 2020 6:13pm GMT	Monday, May 4, 2020 6:07pm GMT	1	4	22	1	1	1	1
1717	Ma tmiret e botes jenii.	0	Monday, May 4, 2020 6:12pm GMT	Monday, May 4, 2020 6:07pm GMT	1	4	22	1	1	1	1
1718	Albini ka faj per qito 4 raste	8	Monday, May 4, 2020 6:11pm GMT	Monday, May 4, 2020 6:07pm GMT	1	4	22	2	0	2	2
1719	Nuk e kam ditur qe jeni kaq profesional, bravo !	13	Monday, May 4, 2020 6:10pm GMT	Monday, May 4, 2020 6:07pm GMT	1	4	22	1	1	1	1
1720	Bravo	0	Monday, May 4, 2020 6:10pm GMT	Monday, May 4, 2020 6:07pm GMT	1	4	22	1	1	1	1
1721	Bravo stafit edhe specifikisht Ministrit Vitia per hapat qe i ka marr prej fillimit e deri me tash se perndryshe ishum shku per lesh!	41	Monday, May 4, 2020 6:09pm GMT	Monday, May 4, 2020 6:07pm GMT	1	4	22	1	1	1	1
1722	Lajm qe do na gezonte, neteve te kaluara, por jo edhe tash e mas...	0	Monday, May 4, 2020 6:09pm GMT	Monday, May 4, 2020 6:07pm GMT	1	4	22	0	0	2	0
1723	Lajm fantastik	3	Monday, May 4, 2020 6:09pm GMT	Monday, May 4, 2020 6:07pm GMT	1	4	22	1	1	1	1
1724	Sod i pasket gra shpejt garant hangret buk mir n iftar respekte per punen	25	Monday, May 4, 2020 6:09pm GMT	Monday, May 4, 2020 6:07pm GMT	1	4	22	1	1	1	1
1725	Lajm fantastik, shpresojme te vazhdon me kete ecuri!	27	Monday, May 4, 2020 6:08pm GMT	Monday, May 4, 2020 6:07pm GMT	1	4	22	1	1	1	1
1726	Afer fitores jemi	9	Monday, May 4, 2020 6:08pm GMT	Monday, May 4, 2020 6:07pm GMT	1	4	22	1	1	1	1
1727	Falenderit mjekv sesaprr mister Vitija sishum.shnosh nahiqKtu merit ka.ldk qi kaba kualcijun me vevedosje qija ka nimu me ardh qeveriI madh is Mutsafa	1	Wednesday, May 6, 2020 1:39pm GMT	Tuesday, May 5, 2020 6:23pm GMT	0	1	87	1	0	1	1
1728	pse nuk ka tedhana se prej cilave komuna jane te sheruarit ???	0	Wednesday, May 6, 2020 11:44am GMT	Tuesday, May 5, 2020 6:23pm GMT	0	1	87	0	0	0	0
1729	Respekt për stafin mjeksor ,keni sakrifikuar shëndetin e juaj për ti shpëtuar qytetarër e Kosovës!Ju lumtë	0	Wednesday, May 6, 2020 10:29am GMT	Tuesday, May 5, 2020 6:23pm GMT	0	1	87	1	1	1	1
1730	a jane diku te dhenat (Link, tabele) per 87 te sheruar nga cilat zona jane?	0	Wednesday, May 6, 2020 8:39am GMT	Tuesday, May 5, 2020 6:23pm GMT	0	1	87	0	0	0	0
1731	Respekte per stafin mjeksor, Respekte per policin e Kosoves ,Respekt per Ushtrin e Kosoves,Respekte per te gjithe njrezit e vullnetit te mire qe e ndihmuan popullaten dhe stafin mjeksor me mjete dhe ushqime.Respekt per popullin tim qe i respketuan ne perpikmeri rregullat e institutit kombtar te shendetsis publike te Kosoves .Pore prap kujdesi i shtuar na bene edhe me te fort dhe na mban me vigjil…	1	Wednesday, May 6, 2020 7:22am GMT	Tuesday, May 5, 2020 6:23pm GMT	0	1	87	1	1	1	1
1732	Hajde hiqne krejt shkoni zgjedhje se nuk egziston ky virus hiq	0	Wednesday, May 6, 2020 5:23am GMT	Tuesday, May 5, 2020 6:23pm GMT	0	1	87	2	2	2	2
1733	respekt	0	Wednesday, May 6, 2020 4:44am GMT	Tuesday, May 5, 2020 6:23pm GMT	0	1	87	1	1	1	1
1734	Krejt kan mu sherru veq dami Ekonomik veshtir ka mu riparu	0	Wednesday, May 6, 2020 1:14am GMT	Tuesday, May 5, 2020 6:23pm GMT	0	1	87	0	0	0	0
1735	Rrespekt mat madh per Ministrin e shëndetsis Arben Vitin dhe gjith mjekt❤️	1	Tuesday, May 5, 2020 11:42pm GMT	Tuesday, May 5, 2020 6:23pm GMT	0	1	87	1	1	1	1
1736	Kolege ju lumte,populli i Kosoves do iu jete mirenjohes per punen e shkelqyeshme!	0	Tuesday, May 5, 2020 10:33pm GMT	Tuesday, May 5, 2020 6:23pm GMT	0	1	87	1	1	1	1
1737	S lshojn ren kta t rekes	1	Tuesday, May 5, 2020 10:06pm GMT	Tuesday, May 5, 2020 6:23pm GMT	0	1	87	0	0	0	0
1738	Respekt, punë të mbarë!	0	Tuesday, May 5, 2020 9:49pm GMT	Tuesday, May 5, 2020 6:23pm GMT	0	1	87	1	1	1	1
1739	♥️♥️♥️♥️♥️	0	Tuesday, May 5, 2020 9:22pm GMT	Tuesday, May 5, 2020 6:23pm GMT	0	1	87	1	1	1	1
1740	Vazhdojmë me kujtes të shtuar.	0	Tuesday, May 5, 2020 8:34pm GMT	Tuesday, May 5, 2020 6:23pm GMT	0	1	87	1	0	0	0
1741	Allahit faleminers.	0	Tuesday, May 5, 2020 8:32pm GMT	Tuesday, May 5, 2020 6:23pm GMT	0	1	87	1	1	1	1
1742	Fajet Qeveria besoj.	0	Tuesday, May 5, 2020 7:56pm GMT	Tuesday, May 5, 2020 6:23pm GMT	0	1	87	2	0	2	2
1743	Nje sygjerim të vogel: që ti shkruani numrat me numra ne vend të shkronjave.	4	Tuesday, May 5, 2020 7:50pm GMT	Tuesday, May 5, 2020 6:23pm GMT	0	1	87	1	0	0	0
1744	Faleminderit Zot!Faleminderit juve❤!	0	Tuesday, May 5, 2020 7:48pm GMT	Tuesday, May 5, 2020 6:23pm GMT	0	1	87	1	1	1	1
1745	E me nejt ne shpi, a na bjen mu qu ma heret a me fjet ma vonë se na ka hup barabari?!	0	Tuesday, May 5, 2020 7:40pm GMT	Tuesday, May 5, 2020 6:23pm GMT	0	1	87	2	0	0	0
1746	rrespekt per policin qe po na run dhe per juve qe po na runi dhe pak #rrinshpi	0	Tuesday, May 5, 2020 7:38pm GMT	Tuesday, May 5, 2020 6:23pm GMT	0	1	87	1	1	1	1
1747	Urime ishalla neser 0	0	Tuesday, May 5, 2020 7:35pm GMT	Tuesday, May 5, 2020 6:23pm GMT	0	1	87	1	1	1	1
1748	Ky po qe eshte lajm i mire	1	Tuesday, May 5, 2020 7:35pm GMT	Tuesday, May 5, 2020 6:23pm GMT	0	1	87	1	1	1	1
1749	Nestra as ni rast skome dal pozitiv	0	Tuesday, May 5, 2020 7:33pm GMT	Tuesday, May 5, 2020 6:23pm GMT	0	1	87	1	1	1	1
1750	Hajde mashallah mos ti bim msysh	0	Tuesday, May 5, 2020 7:27pm GMT	Tuesday, May 5, 2020 6:23pm GMT	0	1	87	1	1	1	1
1751	Elhemdulila inshalla Don Zoti Sherohen Krejt e Kalon Ky virus Kejt inshalla	1	Tuesday, May 5, 2020 7:26pm GMT	Tuesday, May 5, 2020 6:23pm GMT	0	1	87	1	1	1	1
1752	E pabesueshme. Mashallah☝️	0	Tuesday, May 5, 2020 7:21pm GMT	Tuesday, May 5, 2020 6:23pm GMT	0	1	87	1	1	1	1
1753	L. M. ska me shqiptar	1	Tuesday, May 5, 2020 7:20pm GMT	Tuesday, May 5, 2020 6:23pm GMT	0	1	87	1	1	1	1
1754	Falenderimi i takon All-llahut!Mjek e Infermier All-llahu ju rujt e ju bekoft	3	Tuesday, May 5, 2020 7:18pm GMT	Tuesday, May 5, 2020 6:23pm GMT	0	1	87	1	1	1	1
1755	poget e kalum barcelonen ne tabel Urime kosov liberalizimi i vizave	1	Tuesday, May 5, 2020 7:16pm GMT	Tuesday, May 5, 2020 6:23pm GMT	0	1	87	0	1	1	1
1756	Veq 87 t’sheruar? Doreheqje Arben Vitia	1	Tuesday, May 5, 2020 7:16pm GMT	Tuesday, May 5, 2020 6:23pm GMT	0	1	87	2	2	0	2
1757	Wow ,Respekt per ju ,per qdo mjek per qdo infermjer qe po punon pandal per ta heq qafe ket Covid .	0	Tuesday, May 5, 2020 7:13pm GMT	Tuesday, May 5, 2020 6:23pm GMT	0	1	87	1	1	1	1
1758	A e lshun a hahah	0	Tuesday, May 5, 2020 7:09pm GMT	Tuesday, May 5, 2020 6:23pm GMT	0	1	87	0	0	0	0
1759	Qfar kapaciteti	0	Tuesday, May 5, 2020 7:04pm GMT	Tuesday, May 5, 2020 6:23pm GMT	0	1	87	0	0	0	0
1760	Falemnderit o zot zhduke krejt ket virus kudo ku gjindet neper bot	0	Tuesday, May 5, 2020 6:59pm GMT	Tuesday, May 5, 2020 6:23pm GMT	0	1	87	1	1	1	1
1761	Super	0	Tuesday, May 5, 2020 6:58pm GMT	Tuesday, May 5, 2020 6:23pm GMT	0	1	87	1	1	1	1
1762	Shumë e çuditshme!!!!! Kush i shëroi. Veq na kanë mbajtur mbyllur kot 2 muaj. Zoti i dënoftë ata që e kanë krijuar këtë të ashtuquajtur “virus”.	0	Tuesday, May 5, 2020 6:56pm GMT	Tuesday, May 5, 2020 6:23pm GMT	0	1	87	2	2	2	2
1763	Ooo sa lajm I mir !	0	Tuesday, May 5, 2020 6:56pm GMT	Tuesday, May 5, 2020 6:23pm GMT	0	1	87	1	1	1	1
1764	M. H. po mdoket jju ka perzi numri tsherumve me tinfektum	2	Tuesday, May 5, 2020 6:55pm GMT	Tuesday, May 5, 2020 6:23pm GMT	0	1	87	2	2	0	2
1765	Hallall , nuk e harron populli kete pun tmadhe qe e keni bo ! ❤️	6	Tuesday, May 5, 2020 6:51pm GMT	Tuesday, May 5, 2020 6:23pm GMT	0	1	87	1	1	1	1
1766	Lajm shume i mire respekt per mjeket e kosoves dhe shendet te gjitheve.	1	Tuesday, May 5, 2020 6:51pm GMT	Tuesday, May 5, 2020 6:23pm GMT	0	1	87	1	1	1	1
1767	Kallxonjav edhe vendev tjera qet ilaq qe po shnoshen mos po dalmi prej krize	2	Tuesday, May 5, 2020 6:49pm GMT	Tuesday, May 5, 2020 6:23pm GMT	0	1	87	0	0	0	0
1768	Pasni bërë teste te ata që kan kalu 14 ditët të infektuar shkoni merni raste të reja edhe teste më shumë.	0	Tuesday, May 5, 2020 6:47pm GMT	Tuesday, May 5, 2020 6:23pm GMT	0	1	87	0	0	0	0
1769	Hala se ka pi kafen kryesori..	0	Tuesday, May 5, 2020 6:47pm GMT	Tuesday, May 5, 2020 6:23pm GMT	0	1	87	0	0	0	0
1770	Falenderimi i takon se pari Zotit, e pastaj edhe stafit mjekesor. Zoti ju shperblefte.	5	Tuesday, May 5, 2020 6:47pm GMT	Tuesday, May 5, 2020 6:23pm GMT	0	1	87	1	1	1	1
1771	Ju lumt	0	Tuesday, May 5, 2020 6:47pm GMT	Tuesday, May 5, 2020 6:23pm GMT	0	1	87	1	1	1	1
1772	Brravo	0	Tuesday, May 5, 2020 6:46pm GMT	Tuesday, May 5, 2020 6:23pm GMT	0	1	87	1	1	1	1
1773	V. Z. mdoket qe shkoj ky thi virusi	1	Tuesday, May 5, 2020 6:45pm GMT	Tuesday, May 5, 2020 6:23pm GMT	0	1	87	0	0	1	0
1774	shkoj zaher spo mun me agjeru u dorzu	1	Tuesday, May 5, 2020 6:45pm GMT	Tuesday, May 5, 2020 6:23pm GMT	0	1	87	0	0	0	0
1775	Bye bye ,, smundesh meu matt, bye bye na nuk kem faj hahahah ☝️	3	Tuesday, May 5, 2020 6:42pm GMT	Tuesday, May 5, 2020 6:23pm GMT	0	1	87	0	0	0	0
1776	Me vjen shum shum mir pĕr t'sherumit,por edhe atij te smutit i deshiroj te sherohet sa me shpejt.E kam nje pyetje nese ka.mundsi mu pergjigj.Si osht e mundur me u sheru kur ala nuk osht zbulu ilaqi kunder kti virusi?	0	Tuesday, May 5, 2020 6:42pm GMT	Tuesday, May 5, 2020 6:23pm GMT	0	1	87	0	0	1	0
1777	Arben Vitia, Gjith mjekve❤️	0	Tuesday, May 5, 2020 6:42pm GMT	Tuesday, May 5, 2020 6:23pm GMT	0	1	87	1	1	1	1
1778	Hajde rren hajde po shërohet tu nejt te shpija pa përdor kurgja katastrofë	0	Tuesday, May 5, 2020 6:42pm GMT	Tuesday, May 5, 2020 6:23pm GMT	0	1	87	2	2	2	2
1779	R. A. H. niher ket per msysh ,tash veq ju pe prishni ahaha❤	0	Tuesday, May 5, 2020 6:42pm GMT	Tuesday, May 5, 2020 6:23pm GMT	0	1	87	0	0	0	0
1780	Elhamdulilah me vjen mire	1	Tuesday, May 5, 2020 6:42pm GMT	Tuesday, May 5, 2020 6:23pm GMT	0	1	87	1	1	1	1
1781	S. B. I. E. I. papa korona	0	Tuesday, May 5, 2020 6:41pm GMT	Tuesday, May 5, 2020 6:23pm GMT	0	1	87	1	0	0	0
1782	G. F. veq ju po e prishni	1	Tuesday, May 5, 2020 6:41pm GMT	Tuesday, May 5, 2020 6:23pm GMT	0	1	87	0	0	2	0
1783	Masha'Allah	0	Tuesday, May 5, 2020 6:41pm GMT	Tuesday, May 5, 2020 6:23pm GMT	0	1	87	1	1	1	1
1784	Respekt për perkushtimin e Mjekëve, ministrit Arben Vitia edhe të gjithë ata qe kan kontribuar për përmirësimin e situates së Covid-19 na prift të gjithëve e mbara.	20	Tuesday, May 5, 2020 6:40pm GMT	Tuesday, May 5, 2020 6:23pm GMT	0	1	87	1	1	1	1
1785	Statistikat e #covid19 ne Kosove(05.05.2020):Raste Infektimi: 856 (+1) 1- Mitrovice⚰Raste vdekje: 26 ( = )Te Sheruar: 490 (+87)Raste Aktive: 340Testime: 8,761 (+220) sot vetem 0.45% e testeve kan rezultuar pozitiv.⚕️57% e rasteve te infektuar jan sherurar.⚰ 3% vdekshmeria nga koronavirusStatistikat te paraqitura ne dashboard interaktiv:-> https://tabsoft.co/3e6ePfM-> https://tabsoft.co/2UeJiyT	2	Tuesday, May 5, 2020 6:40pm GMT	Tuesday, May 5, 2020 6:23pm GMT	0	1	87	0	0	0	0
1786	B. G. o na murr ne qaf limani o djal A. B.	1	Tuesday, May 5, 2020 6:39pm GMT	Tuesday, May 5, 2020 6:23pm GMT	0	1	87	2	0	2	2
1787	aa politik e bir Quni Qunaj veq kqyre	1	Tuesday, May 5, 2020 6:39pm GMT	Tuesday, May 5, 2020 6:23pm GMT	0	1	87	2	0	0	0
1788	Eci	0	Tuesday, May 5, 2020 6:38pm GMT	Tuesday, May 5, 2020 6:23pm GMT	0	1	87	0	1	0	0
1789	Allah ne dor tane ☝️	0	Tuesday, May 5, 2020 6:37pm GMT	Tuesday, May 5, 2020 6:23pm GMT	0	1	87	1	0	1	1
1790	Faliminderit mantilbadhëve ne krye me ministrin Z.Arben Vitia	3	Tuesday, May 5, 2020 6:36pm GMT	Tuesday, May 5, 2020 6:23pm GMT	0	1	87	1	1	1	1
1791	Sa lajm i mire,shpresojme te vazhdojme keshtu.Te jemi shume te kujdseshem te gjithe	1	Tuesday, May 5, 2020 6:36pm GMT	Tuesday, May 5, 2020 6:23pm GMT	0	1	87	1	1	1	1
1792	Ju lumtë për punën e palodhshme e angazhimin tej mase stafi i IKSHPK në krye me drejtorin Dr Naser Ramadani	6	Tuesday, May 5, 2020 6:36pm GMT	Tuesday, May 5, 2020 6:23pm GMT	0	1	87	1	1	1	1
1793	D. mashallah me vazhdu qishtu super veq 340 rste ntotal aktive kan met	1	Tuesday, May 5, 2020 6:36pm GMT	Tuesday, May 5, 2020 6:23pm GMT	0	1	87	1	1	1	1
1794	Mrekulli , Falimderit Zotit .	0	Tuesday, May 5, 2020 6:35pm GMT	Tuesday, May 5, 2020 6:23pm GMT	0	1	87	1	1	1	1
1795	Na keni pshtu qe po i qitni rezultatet ma hereSe u dufke me nejt pa gjum deri 23:00 me kqyr qa po bahet a qa po marohet a	1	Tuesday, May 5, 2020 6:35pm GMT	Tuesday, May 5, 2020 6:23pm GMT	0	1	87	1	1	1	1
1796	Rrnoft qaji me limon	1	Tuesday, May 5, 2020 6:35pm GMT	Tuesday, May 5, 2020 6:23pm GMT	0	1	87	0	1	1	1
1797	Perfekt, ju lumte.♥️	0	Tuesday, May 5, 2020 6:35pm GMT	Tuesday, May 5, 2020 6:23pm GMT	0	1	87	1	1	1	1
1798	Bravooo, ky eshte suksesi	0	Tuesday, May 5, 2020 6:35pm GMT	Tuesday, May 5, 2020 6:23pm GMT	0	1	87	1	1	1	1
1799	50€ 3+ Per neser!	3	Tuesday, May 5, 2020 6:35pm GMT	Tuesday, May 5, 2020 6:23pm GMT	0	1	87	2	0	0	0
1800	Arben Vitia ❤️Folni me zemer a osht gjyna me sha e mi than diqka tkeqe kti njeri meriton Respektin ma te madh ne ket kohe Pandemie Ja ka Qi Koronen e nones	5	Tuesday, May 5, 2020 6:34pm GMT	Tuesday, May 5, 2020 6:23pm GMT	0	1	87	2	1	1	1
1801	Qaj vetem 1 qe koka pozitiv un bustin ko me ta maru,oj Kosovë ta hangsha loçken.✍	0	Tuesday, May 5, 2020 6:34pm GMT	Tuesday, May 5, 2020 6:23pm GMT	0	1	87	1	1	1	1
1802	Super Lajm Vazhdojm drejt Perfundimit #mosurelakso	0	Tuesday, May 5, 2020 6:34pm GMT	Tuesday, May 5, 2020 6:23pm GMT	0	1	87	1	1	1	1
1803	A ika fajet tash albin kurti ?	1	Tuesday, May 5, 2020 6:34pm GMT	Tuesday, May 5, 2020 6:23pm GMT	0	1	87	0	0	0	0
1804	Ju lumte, keni ba pune te mrekullueshme.	0	Tuesday, May 5, 2020 6:34pm GMT	Tuesday, May 5, 2020 6:23pm GMT	0	1	87	1	1	1	1
1805	Opaa Bravo bravo	1	Tuesday, May 5, 2020 6:33pm GMT	Tuesday, May 5, 2020 6:23pm GMT	0	1	87	1	1	1	1
1806	lajm fantastik inshallah bie numri 0	1	Tuesday, May 5, 2020 6:33pm GMT	Tuesday, May 5, 2020 6:23pm GMT	0	1	87	1	1	1	1
1807	Dhashte Zoti e te fillojme te lexojme se shpejti ASNJE RAST!	0	Tuesday, May 5, 2020 6:32pm GMT	Tuesday, May 5, 2020 6:23pm GMT	0	1	87	1	1	1	1
1808	E. A. A. a ju thojsha se sot kemi me tejkalu nurmin e rasteve aktive	1	Tuesday, May 5, 2020 6:32pm GMT	Tuesday, May 5, 2020 6:23pm GMT	0	1	87	0	0	0	0
1809	Hajde ma gjall ma gjall	0	Tuesday, May 5, 2020 6:32pm GMT	Tuesday, May 5, 2020 6:23pm GMT	0	1	87	1	1	0	1
1810	Sa mir !	1	Tuesday, May 5, 2020 6:31pm GMT	Tuesday, May 5, 2020 6:23pm GMT	0	1	87	1	1	1	1
1811	Mir po shkon n zbritje	0	Tuesday, May 5, 2020 6:31pm GMT	Tuesday, May 5, 2020 6:23pm GMT	0	1	87	1	1	1	1
1812	Hajde ma gjall	1	Tuesday, May 5, 2020 6:30pm GMT	Tuesday, May 5, 2020 6:23pm GMT	0	1	87	1	1	0	1
1813	bravo ju lumt	0	Tuesday, May 5, 2020 6:30pm GMT	Tuesday, May 5, 2020 6:23pm GMT	0	1	87	1	1	1	1
1814	Ju faliminderit RRRESPEKT. Kjo po që është FITORE	0	Tuesday, May 5, 2020 6:30pm GMT	Tuesday, May 5, 2020 6:23pm GMT	0	1	87	1	1	1	1
1815	340 aktiv	0	Tuesday, May 5, 2020 6:30pm GMT	Tuesday, May 5, 2020 6:23pm GMT	0	1	87	0	0	0	0
1816	Mashalla	0	Tuesday, May 5, 2020 6:30pm GMT	Tuesday, May 5, 2020 6:23pm GMT	0	1	87	1	1	1	1
1817	E bukur , edhe pse e dhimbeshme per ate qe jane te smuer nga Ky virus .	1	Tuesday, May 5, 2020 6:30pm GMT	Tuesday, May 5, 2020 6:23pm GMT	0	1	87	1	1	1	1
1818	...Shume cuditshem ...Thone nuk ka ilac per ta luftuar Korona virusin/ashte virus dhe nuk ndikojne antibiotiket,prandaj bahet mjekim simptomatike...por gabojne kur thone u sheruan,kush,cka ,...si dhe nga cka u sheruan...formulim apstrakte...	13	Tuesday, May 5, 2020 6:29pm GMT	Tuesday, May 5, 2020 6:23pm GMT	0	1	87	2	2	0	2
1819	Mrrekulli ,ju lumtë	0	Tuesday, May 5, 2020 6:29pm GMT	Tuesday, May 5, 2020 6:23pm GMT	0	1	87	1	1	1	1
1820	Bravo per punën e mirë!	0	Tuesday, May 5, 2020 6:29pm GMT	Tuesday, May 5, 2020 6:23pm GMT	0	1	87	1	1	1	1
1821	Oh Zot, po lajme i miree, ju pergezojme per punen	14	Tuesday, May 5, 2020 6:29pm GMT	Tuesday, May 5, 2020 6:23pm GMT	0	1	87	1	1	1	1
1822	Ju faleminderit Llegenda..	0	Tuesday, May 5, 2020 6:29pm GMT	Tuesday, May 5, 2020 6:23pm GMT	0	1	87	1	1	1	1
1823	Ju perkulemi perjetesisht !!!	0	Tuesday, May 5, 2020 6:29pm GMT	Tuesday, May 5, 2020 6:23pm GMT	0	1	87	1	1	1	1
1824	bravo mjekeve kosovare	0	Tuesday, May 5, 2020 6:29pm GMT	Tuesday, May 5, 2020 6:23pm GMT	0	1	87	1	1	1	1
1825	Rip covid 19.	0	Tuesday, May 5, 2020 6:29pm GMT	Tuesday, May 5, 2020 6:23pm GMT	0	1	87	1	1	1	1
1826	zot shyqyr , brravo	0	Tuesday, May 5, 2020 6:29pm GMT	Tuesday, May 5, 2020 6:23pm GMT	0	1	87	1	1	1	1
1827	A eshte e verete kjo	0	Tuesday, May 5, 2020 6:29pm GMT	Tuesday, May 5, 2020 6:23pm GMT	0	1	87	0	0	0	0
1828	Super Lajm Bravo IKSHPK per punen e juj	0	Tuesday, May 5, 2020 6:28pm GMT	Tuesday, May 5, 2020 6:23pm GMT	0	1	87	1	1	1	1
1829	Mrekullin e ban i madhi zot po ju mantilbardhet e Kosoves meritoni respekt te veqant ju lumte	14	Tuesday, May 5, 2020 6:28pm GMT	Tuesday, May 5, 2020 6:23pm GMT	0	1	87	1	1	1	1
1830	Super lajm! Ju falemnderit per punen tuaj. E gjithashtu nje falenderim per te gjithe ata qytetare qe respektojne rregullat.	21	Tuesday, May 5, 2020 6:28pm GMT	Tuesday, May 5, 2020 6:23pm GMT	0	1	87	1	1	1	1
1831	A duhet me dhon dorheqje Arben vitia tashti	2	Tuesday, May 5, 2020 6:28pm GMT	Tuesday, May 5, 2020 6:23pm GMT	0	1	87	0	0	0	0
1832	‍♂️	0	Tuesday, May 5, 2020 6:28pm GMT	Tuesday, May 5, 2020 6:23pm GMT	0	1	87	0	0	0	0
1833	Kjo esht rezultat i karantimit edhe masave qe i murt	1	Tuesday, May 5, 2020 6:28pm GMT	Tuesday, May 5, 2020 6:23pm GMT	0	1	87	0	0	0	0
1834	Ju lumt Respekt per ju dhe per ministrin shendesis Arben Vitija dhe gjith stafin e juaj te mrekulushem krenohna me juve.	1	Tuesday, May 5, 2020 6:28pm GMT	Tuesday, May 5, 2020 6:23pm GMT	0	1	87	1	1	1	1
1835	Super	1	Tuesday, May 5, 2020 6:28pm GMT	Tuesday, May 5, 2020 6:23pm GMT	0	1	87	1	1	1	1
1836	Arben Vitia brravo bre	1	Tuesday, May 5, 2020 6:28pm GMT	Tuesday, May 5, 2020 6:23pm GMT	0	1	87	1	1	1	1
1837	Elhamdulilah.... bravo mjekeve kosovare	23	Tuesday, May 5, 2020 6:28pm GMT	Tuesday, May 5, 2020 6:23pm GMT	0	1	87	1	1	1	1
1838	A. hë dala e plastë	1	Tuesday, May 5, 2020 6:27pm GMT	Tuesday, May 5, 2020 6:23pm GMT	0	1	87	2	0	2	2
1839	Uaaaa lajmi ma i mir qe k mujt me qen o zot shyqyr	2	Tuesday, May 5, 2020 6:27pm GMT	Tuesday, May 5, 2020 6:23pm GMT	0	1	87	1	1	1	1
1840	A u qova	0	Tuesday, May 5, 2020 6:27pm GMT	Tuesday, May 5, 2020 6:23pm GMT	0	1	87	0	0	0	0
1841	bravooo	0	Tuesday, May 5, 2020 6:27pm GMT	Tuesday, May 5, 2020 6:23pm GMT	0	1	87	1	1	1	1
1842	Ky esht nje lajm shume i mire	0	Tuesday, May 5, 2020 6:27pm GMT	Tuesday, May 5, 2020 6:23pm GMT	0	1	87	1	1	1	1
1843	Shum mir koka esht mir me i lehtsu masat	0	Tuesday, May 5, 2020 6:27pm GMT	Tuesday, May 5, 2020 6:23pm GMT	0	1	87	1	0	1	1
1844	UrimeJu lumtë për punën	0	Tuesday, May 5, 2020 6:27pm GMT	Tuesday, May 5, 2020 6:23pm GMT	0	1	87	1	1	1	1
1845	❤❤jeni ju institut	1	Tuesday, May 5, 2020 6:26pm GMT	Tuesday, May 5, 2020 6:23pm GMT	0	1	87	1	0	1	1
1846	Qashtu mos e prishni n’fund mos menon qe jena gjin t’eger	16	Tuesday, May 5, 2020 6:26pm GMT	Tuesday, May 5, 2020 6:23pm GMT	0	1	87	2	0	1	0
1847	MashaAllah	6	Tuesday, May 5, 2020 6:26pm GMT	Tuesday, May 5, 2020 6:23pm GMT	0	1	87	1	1	1	1
1848	Urimeeee	1	Tuesday, May 5, 2020 6:26pm GMT	Tuesday, May 5, 2020 6:23pm GMT	0	1	87	1	1	1	1
1849	#Mashallah..Ishalla sa ma shume te sheruar e asnje te infektuar.Love Kosova. ❤	0	Tuesday, May 5, 2020 6:26pm GMT	Tuesday, May 5, 2020 6:23pm GMT	0	1	87	1	1	1	1
1850	Lajmi më i mir qe 7 javëUrime të sheruarve	0	Tuesday, May 5, 2020 6:26pm GMT	Tuesday, May 5, 2020 6:23pm GMT	0	1	87	1	1	1	1
1851	Kesaj i thone mrekulli ,shendeti eshte mbi te gjitha!	0	Tuesday, May 5, 2020 6:26pm GMT	Tuesday, May 5, 2020 6:23pm GMT	0	1	87	1	1	1	1
1852	Bukur shum	0	Tuesday, May 5, 2020 6:25pm GMT	Tuesday, May 5, 2020 6:23pm GMT	0	1	87	1	1	1	1
1853	B. G. V. perhajr qunu	1	Tuesday, May 5, 2020 6:25pm GMT	Tuesday, May 5, 2020 6:23pm GMT	0	1	87	0	1	1	1
1854	Wow	0	Tuesday, May 5, 2020 6:25pm GMT	Tuesday, May 5, 2020 6:23pm GMT	0	1	87	0	1	1	1
1855	Super lajm	0	Tuesday, May 5, 2020 6:25pm GMT	Tuesday, May 5, 2020 6:23pm GMT	0	1	87	1	1	1	1
1856	Falenderimi i takon All-llahut	1	Tuesday, May 5, 2020 6:25pm GMT	Tuesday, May 5, 2020 6:23pm GMT	0	1	87	1	1	1	1
1857	Sh. B. ee qetash po gzona vallla	1	Tuesday, May 5, 2020 6:25pm GMT	Tuesday, May 5, 2020 6:23pm GMT	0	1	87	1	1	1	1
1858	Mashalla mashalla hecim tutje	1	Tuesday, May 5, 2020 6:25pm GMT	Tuesday, May 5, 2020 6:23pm GMT	0	1	87	1	1	1	1
1859	Urime urime	2	Tuesday, May 5, 2020 6:25pm GMT	Tuesday, May 5, 2020 6:23pm GMT	0	1	87	1	1	1	1
1860	Lajm mat mir prej mbas luftes skem pas hallall	4	Tuesday, May 5, 2020 6:25pm GMT	Tuesday, May 5, 2020 6:23pm GMT	0	1	87	1	1	1	1
1861	Hajde ma gjallë , ma gjallë	12	Tuesday, May 5, 2020 6:24pm GMT	Tuesday, May 5, 2020 6:23pm GMT	0	1	87	1	1	1	1
1862	Urime e pergezime për punën tuaj	0	Tuesday, May 5, 2020 6:24pm GMT	Tuesday, May 5, 2020 6:23pm GMT	0	1	87	1	1	1	1
1863	Duhet Te heqet kufizimi Liris Se levizjes Menjher .	8	Tuesday, May 5, 2020 6:24pm GMT	Tuesday, May 5, 2020 6:23pm GMT	0	1	87	0	0	0	0
1864	O hallall bre burra edhe qat 1 svytet me qit hiq veq hajtt	0	Tuesday, May 5, 2020 6:24pm GMT	Tuesday, May 5, 2020 6:23pm GMT	0	1	87	1	1	1	1
1865	A keni mundësi të shtoni edhe listën "Raste Aktive" ju lutem?	0	Thursday, May 7, 2020 3:55pm GMT	Wednesday, May 6, 2020 6:47pm GMT	0	4	43	0	0	0	0
1866	Elhamdulilah falenderimi i takon zotit të gjithësis për këto shërime që po bëhen si dhe rrespektin etë gjithë mjekëve infermier ikshp të cilët kanë bërë një punë shumë të madhe në këto ditë të kësaj epidemie zoti ju ndihmoft dhe i shpërbleft me të gjitha të mirat në jetë rrespekt	0	Thursday, May 7, 2020 11:33am GMT	Wednesday, May 6, 2020 6:47pm GMT	0	4	43	1	1	1	1
1867	Zoti e bekoft gjithe mjeksin Kosovare Jane treguar heroj te gjalle,jane me te miret ne bote.	0	Thursday, May 7, 2020 1:51am GMT	Wednesday, May 6, 2020 6:47pm GMT	0	4	43	1	1	1	1
1868	Kulmi i virusit ka qenë ne periudhën dhjetor janar ne Kosovë	1	Wednesday, May 6, 2020 11:29pm GMT	Wednesday, May 6, 2020 6:47pm GMT	0	4	43	0	0	0	0
1869	Respekt për punen dhe përkushtimin tuaj,shërim të shpejt për gjithë!	0	Wednesday, May 6, 2020 9:41pm GMT	Wednesday, May 6, 2020 6:47pm GMT	0	4	43	1	1	1	1
1870	Ta kqyeim mar 3 javeQysh jem hallakat ka me nau kthy bumerangIshalaaa jo	1	Wednesday, May 6, 2020 8:45pm GMT	Wednesday, May 6, 2020 6:47pm GMT	0	4	43	2	0	0	0
1871	Ketu eshte merit e z. Vitia, ju lumte per punen e palodheshem qe e boni,per kata njerze ka nevoje kosovaaaa	4	Wednesday, May 6, 2020 7:49pm GMT	Wednesday, May 6, 2020 6:47pm GMT	0	4	43	1	1	1	1
1872	Elhamdulilah lajme tmira nket muj te Ramazanit respekt maksimal per gjith punen qe po e boni	1	Wednesday, May 6, 2020 7:38pm GMT	Wednesday, May 6, 2020 6:47pm GMT	0	4	43	1	1	1	1
1873	Lajm i mire.Suksese!	0	Wednesday, May 6, 2020 7:30pm GMT	Wednesday, May 6, 2020 6:47pm GMT	0	4	43	1	1	1	1
1874	Ju lumtë suksese !	0	Wednesday, May 6, 2020 7:29pm GMT	Wednesday, May 6, 2020 6:47pm GMT	0	4	43	1	1	1	1
1875	sa lajm i mire	0	Wednesday, May 6, 2020 7:10pm GMT	Wednesday, May 6, 2020 6:47pm GMT	0	4	43	1	1	1	1
1876	Respekt!	1	Wednesday, May 6, 2020 7:05pm GMT	Wednesday, May 6, 2020 6:47pm GMT	0	4	43	1	1	1	1
1877	Pershendetje IKSHP edhe ne festa kur bejme urime ju drejtohemi atyre qe kane qene te perkushtuar ne kauze apo misionin e tyre e ne kete rast ne ju themi juve Urime juve IKSHP sepse ju i meritoni urimet per keto lajme fantastike qe po marrim nga ju ketyre diteve qofshi te bekuar.Por edhe nje gje duhet qe qeveria juve si IKSHP dhe Klinikes Infektive te ju shperblejne me nga dy paga plus sepse edhe …	24	Wednesday, May 6, 2020 7:01pm GMT	Wednesday, May 6, 2020 6:47pm GMT	0	4	43	1	1	1	1
1878	Hajde ma gjallë se shkum	2	Wednesday, May 6, 2020 6:58pm GMT	Wednesday, May 6, 2020 6:47pm GMT	0	4	43	1	1	1	1
1879	Fal juve e mjekve e policis po ndalet bravo	1	Wednesday, May 6, 2020 6:57pm GMT	Wednesday, May 6, 2020 6:47pm GMT	0	4	43	1	1	1	1
1880	shum qudii sa ma heret pi lajmroni rastet edhe pse teste ma shum po boni !!! a thu pse ?	3	Wednesday, May 6, 2020 6:57pm GMT	Wednesday, May 6, 2020 6:47pm GMT	0	4	43	2	0	0	0
1881	Deri fund majit besoj te gjith dot sherohen	1	Wednesday, May 6, 2020 6:56pm GMT	Wednesday, May 6, 2020 6:47pm GMT	0	4	43	1	1	1	1
1882	Statistikat e #covid19 ne Kosove(06.05.2020):Raste Infektimi: 860 (+4)⚰Raste vdekje: 26 ( = )Te Sheruar: 533 (+43)Raste Aktive: 301 (-39)Testime: 9,085 (+324) sot vetem 1.2% e testeve kan rezultuar pozitiv.⚕️61% e rasteve te infektuar jan sherurar.⚰ 3% vdekshmeria nga koronavirusStatistikat te paraqitura ne dashboard interaktiv:-> https://tabsoft.co/3e6ePfM-> https://tabsoft.co/2UeJiyT	16	Wednesday, May 6, 2020 6:55pm GMT	Wednesday, May 6, 2020 6:47pm GMT	0	4	43	0	0	0	0
1883	Faleminderit për punën e palodhshme!	8	Wednesday, May 6, 2020 6:52pm GMT	Wednesday, May 6, 2020 6:47pm GMT	0	4	43	1	1	1	1
1884	shkoj e mos u ktheft ma asnier	3	Wednesday, May 6, 2020 6:52pm GMT	Wednesday, May 6, 2020 6:47pm GMT	0	4	43	1	0	1	1
1885	Go hard or go home !	2	Wednesday, May 6, 2020 6:51pm GMT	Wednesday, May 6, 2020 6:47pm GMT	0	4	43	0	0	0	0
1886	Kur njerëz të jashtëzakonshëm të udhëheqin, nuk ka nevojë për gjendje të jashtëzakonshme ! Albin Kurti - Arben Vitia ❤️❤️	41	Wednesday, May 6, 2020 6:51pm GMT	Wednesday, May 6, 2020 6:47pm GMT	0	4	43	1	1	1	1
1887	Ju lumtë për punën e mrekullshme	4	Wednesday, May 6, 2020 6:50pm GMT	Wednesday, May 6, 2020 6:47pm GMT	0	4	43	1	1	1	1
1888	O hekne maqinen pe rrymes se opozita lujtiii	11	Wednesday, May 6, 2020 6:50pm GMT	Wednesday, May 6, 2020 6:47pm GMT	0	4	43	2	0	0	0
1889	Po gjun bakshish Babloki i analizav qetash, e ka nxerr veten qat fillim	14	Wednesday, May 6, 2020 6:50pm GMT	Wednesday, May 6, 2020 6:47pm GMT	0	4	43	2	0	0	0
1890	Po shperblehet puna, durimi dhe rreziku ne vijen e parë të pandemis i mantelbardhëve. respekt pafund, ju jemi mirnjohës !	10	Wednesday, May 6, 2020 6:50pm GMT	Wednesday, May 6, 2020 6:47pm GMT	0	4	43	1	1	1	1
1891	Elhamdulilah , shpresojm sherohen tgjith e tmos ket asnje te infektuar ! Lutemi tkaloj sa me shpejt kjo pandemi . Faleminderit per punen qe po e beni .	24	Wednesday, May 6, 2020 6:49pm GMT	Wednesday, May 6, 2020 6:47pm GMT	0	4	43	1	1	1	1
1892	shyqyr allah	1	Wednesday, May 6, 2020 6:48pm GMT	Wednesday, May 6, 2020 6:47pm GMT	0	4	43	1	1	1	1
1893	Urime per punen tuaj!	1	Wednesday, May 6, 2020 6:48pm GMT	Wednesday, May 6, 2020 6:47pm GMT	0	4	43	1	1	1	1
1894	po jemi kanë,jemi dhe kemi me kanë arsimi,policija,dhe ne shëndetësia,por populli jonë të hujën e qmojnë të vetën e nënqmojnë	0	Saturday, May 9, 2020 8:26am GMT	Thursday, May 7, 2020 6:02pm GMT	1	1	28	0	0	2	0
1895	faliminderit per mjeksi per kujdesin	0	Friday, May 8, 2020 9:25am GMT	Thursday, May 7, 2020 6:02pm GMT	1	1	28	1	1	1	1
1896	Ishalla sa ma shpejt te gjith shendosh e mir .Bravo	0	Friday, May 8, 2020 5:34am GMT	Thursday, May 7, 2020 6:02pm GMT	1	1	28	1	1	1	1
1897	Nuk duhet harrur kurr se kishim ni presiden qe bente thirrje te polica dhe poplli qe te mos rrespektohet ndalesat e kryministrit ALBIN KURTI	0	Friday, May 8, 2020 4:45am GMT	Thursday, May 7, 2020 6:02pm GMT	1	1	28	0	0	0	0
1898	Heronjet tan	0	Thursday, May 7, 2020 9:03pm GMT	Thursday, May 7, 2020 6:02pm GMT	1	1	28	1	1	1	1
1899	N. B. nc bajata nalnu mo pe dim qe skeni kapacitet ma shume se 1 jo	2	Thursday, May 7, 2020 8:58pm GMT	Thursday, May 7, 2020 6:02pm GMT	1	1	28	2	0	2	2
1900	A. P. qysh se paske pa e para	1	Thursday, May 7, 2020 8:54pm GMT	Thursday, May 7, 2020 6:02pm GMT	1	1	28	0	0	0	0
1901	Muaj rahmeti do te zgduket ky virus andaj falenderimi vetem allahut i takon !	1	Thursday, May 7, 2020 7:47pm GMT	Thursday, May 7, 2020 6:02pm GMT	1	1	28	1	1	1	1
1902	Qdo levdat per punen e ber gjith IKSHP dhe repartit infektiv ne QKUK,andaj meritoni respektin ton te pa fund.	3	Thursday, May 7, 2020 7:40pm GMT	Thursday, May 7, 2020 6:02pm GMT	1	1	28	1	1	1	1
1903	mjeket dhe infermjeret per punen e tyre te palodhshme dhe profesionalizmin e treguar rrespekt dhe per institutin kombetar dhe ministrin per menagjim e ksaj gjendje	1	Thursday, May 7, 2020 7:01pm GMT	Thursday, May 7, 2020 6:02pm GMT	1	1	28	1	1	1	1
1904	E huppppiiii	0	Thursday, May 7, 2020 6:59pm GMT	Thursday, May 7, 2020 6:02pm GMT	1	1	28	2	0	2	2
1905	Ta mundim kete pandemi te gjithe se bashku,,, te kujdesemi te gjithe se bashku qe fundi i muajit maj te na gjej me zero raste ...	1	Thursday, May 7, 2020 6:59pm GMT	Thursday, May 7, 2020 6:02pm GMT	1	1	28	1	0	1	1
1906	L. K. na mur nqaf poliqka Q. Sh.	0	Thursday, May 7, 2020 6:58pm GMT	Thursday, May 7, 2020 6:02pm GMT	1	1	28	2	0	2	2
1907	Ju lumt Respekt!	0	Thursday, May 7, 2020 6:43pm GMT	Thursday, May 7, 2020 6:02pm GMT	1	1	28	1	1	1	1
1908	N. N. qdo dit po vertetohen fjalet tuaja hahahhah KALOJ mduket	0	Thursday, May 7, 2020 6:42pm GMT	Thursday, May 7, 2020 6:02pm GMT	1	1	28	0	0	1	0
1909	Falenderimi i takon allahut qe ndalngadal po e largon ket sprov te madhe qe ja ka derguar njerzimit	2	Thursday, May 7, 2020 6:38pm GMT	Thursday, May 7, 2020 6:02pm GMT	1	1	28	1	1	1	1
1910	Nje bravo e madhe per punetoret shendetesor te gjithe niveleve, vecanarisht IKSHP laboratorit mikrobiologjik per super punen me RT PCR	5	Thursday, May 7, 2020 6:35pm GMT	Thursday, May 7, 2020 6:02pm GMT	1	1	28	1	1	1	1
1911	Statistikat e #covid19 ne Kosove(07.05.2020):Raste Infektimi: 861 (+1)⚰Raste vdekje: 27 (+1)Te Sheruar: 561 (+28)Raste Aktive: 273 (-28)Testime: 9,279 (+194) sot vetem 0.5% e testeve kan rezultuar pozitiv.⚕️65% e rasteve te infektuar jan sherurar.⚰ 3% vdekshmeria nga koronavirusStatistikat te paraqitura ne dashboard interaktiv:-> https://tabsoft.co/3e6ePfM-> https://tabsoft.co/2UeJiyT	16	Thursday, May 7, 2020 6:31pm GMT	Thursday, May 7, 2020 6:02pm GMT	1	1	28	0	0	0	0
1912	B. G. A. B. Edhe liman hahah	2	Thursday, May 7, 2020 6:31pm GMT	Thursday, May 7, 2020 6:02pm GMT	1	1	28	0	0	0	0
1913	Ju lumte .sukses i te gjithve .bravo popull i kosoves .meritojn sukses te veqant instituti kombetar e shendetsise!	7	Thursday, May 7, 2020 6:28pm GMT	Thursday, May 7, 2020 6:02pm GMT	1	1	28	1	1	1	1
1914	Qitash e keni frenu me XIXA	2	Thursday, May 7, 2020 6:27pm GMT	Thursday, May 7, 2020 6:02pm GMT	1	1	28	0	0	1	0
1915	U lehtsu orari u lehtsu edhe wirusi .. interesant	3	Thursday, May 7, 2020 6:26pm GMT	Thursday, May 7, 2020 6:02pm GMT	1	1	28	1	1	0	1
1916	Mjeket me te mire ne bote!❤❤	5	Thursday, May 7, 2020 6:26pm GMT	Thursday, May 7, 2020 6:02pm GMT	1	1	28	1	1	1	1
1917	Rezultatet burojnë nga përkushtimi dhe puna e IKSHPK-së dhe mjekëve të Klinikës Infektive. Ju lumtë! Meritoni Dekoratë Nderi nga Populli!	5	Thursday, May 7, 2020 6:18pm GMT	Thursday, May 7, 2020 6:02pm GMT	1	1	28	1	1	1	1
1918	Elhamdulilah . InshAllah vazhdon ky trend pozitiv, veq jom kah tutna qe qyky relaksimi qe pi thojn e qajo dalja masive e njerzve neper qytet me 4 maj mas dy tri jave kane dal raste te reja!	1	Thursday, May 7, 2020 6:18pm GMT	Thursday, May 7, 2020 6:02pm GMT	1	1	28	1	1	1	1
1919	respekt per minsitrin dhe doktoriet	4	Thursday, May 7, 2020 6:16pm GMT	Thursday, May 7, 2020 6:02pm GMT	1	1	28	1	1	1	1
1920	ju lumtë	1	Thursday, May 7, 2020 6:16pm GMT	Thursday, May 7, 2020 6:02pm GMT	1	1	28	1	1	1	1
1921	Mir o puna mir	0	Thursday, May 7, 2020 6:15pm GMT	Thursday, May 7, 2020 6:02pm GMT	1	1	28	1	1	1	1
1922	Qfar befasije hahahahah loja e kurdist veq mos harroni B. A. N. H.	2	Thursday, May 7, 2020 6:15pm GMT	Thursday, May 7, 2020 6:02pm GMT	1	1	28	2	2	0	2
1923	M. M. pse ferizaji mos me pas as ni rast e kamenica po pse	1	Thursday, May 7, 2020 6:14pm GMT	Thursday, May 7, 2020 6:02pm GMT	1	1	28	0	0	0	0
1924	elhamdulilah falenderimi i takon allahut poashtu dhe mjekve❤️	2	Thursday, May 7, 2020 6:11pm GMT	Thursday, May 7, 2020 6:02pm GMT	1	1	28	1	1	1	1
1925	ishall kalon me kaq e nuk na kthehet ma	0	Thursday, May 7, 2020 6:10pm GMT	Thursday, May 7, 2020 6:02pm GMT	1	1	28	1	1	1	1
1926	sherim te shpejte edhe ketyre 284 pozitiv.	4	Thursday, May 7, 2020 6:10pm GMT	Thursday, May 7, 2020 6:02pm GMT	1	1	28	1	1	1	1
1927	Ju lumtt dhe respekt	0	Thursday, May 7, 2020 6:08pm GMT	Thursday, May 7, 2020 6:02pm GMT	1	1	28	1	1	1	1
1928	zoti ju ndimoft	1	Thursday, May 7, 2020 6:08pm GMT	Thursday, May 7, 2020 6:02pm GMT	1	1	28	1	1	1	1
1929	Per tu duartrokitur ky menagjim i pandemis ne rrethana shume te veshtira, nje respekt pafund per epidemiologet, biologet, mikrobiologet, ministris se shendetesis dhe stafit mbeshtetes, Ju faleminderit !	65	Thursday, May 7, 2020 6:07pm GMT	Thursday, May 7, 2020 6:02pm GMT	1	1	28	1	1	1	1
1930	Ooo tash per msysh pe boni ka njo a	12	Thursday, May 7, 2020 6:07pm GMT	Thursday, May 7, 2020 6:02pm GMT	1	1	28	2	2	0	2
1931	L. pse i del emri Poliqkes qetu kurr njet skisha besu	5	Thursday, May 7, 2020 6:07pm GMT	Thursday, May 7, 2020 6:02pm GMT	1	1	28	0	0	0	0
1932	Respekte	1	Thursday, May 7, 2020 6:03pm GMT	Thursday, May 7, 2020 6:02pm GMT	1	1	28	1	1	1	1
1933	spo di qa me tho veq i lumtur sa dush	8	Thursday, May 7, 2020 6:03pm GMT	Thursday, May 7, 2020 6:02pm GMT	1	1	28	1	1	1	1
1934	Ishalla neser asnjo	8	Thursday, May 7, 2020 6:03pm GMT	Thursday, May 7, 2020 6:02pm GMT	1	1	28	1	1	1	1
1935	Ende ska perfundu asgje	0	Tuesday, May 12, 2020 9:44am GMT	Friday, May 8, 2020 9:07pm GMT	1	1	61	0	0	2	0
1936	Pse spi leni ni laborator privat mi bo testin nese e ki pas ose e ki covid-19 , kur leni privat me bo gjana shume shume delikate ,e spe bojka ni analiz te thjesht mi bo !!!!!!!!!	0	Saturday, May 9, 2020 8:48pm GMT	Friday, May 8, 2020 9:07pm GMT	1	1	61	2	0	0	0
1937	99 Meshira i ka lene Zoti ne Qiell, kurse vetem nje e ka zbrite ne Toke. Mire qe pyetet Ai per cdo gje, se sikur te ishim pyet ne do isht bere nje kaos shume i madh ne Toke.	2	Saturday, May 9, 2020 5:18am GMT	Friday, May 8, 2020 9:07pm GMT	1	1	61	1	1	1	1
1938	Shkoj koronavirusi erdh korona fukarallaku ska me na he .kurr ma !	0	Saturday, May 9, 2020 12:44am GMT	Friday, May 8, 2020 9:07pm GMT	1	1	61	0	0	1	0
1939	Zoti i ndihmofte mjeket tane qe ne kete kohe bene qmos per ti ndihmuar qytetaret	0	Saturday, May 9, 2020 12:32am GMT	Friday, May 8, 2020 9:07pm GMT	1	1	61	1	1	1	1
1940	Elhamdulilah!Sherim te shpejt edhe te tjereve!	1	Saturday, May 9, 2020 12:27am GMT	Friday, May 8, 2020 9:07pm GMT	1	1	61	1	1	1	1
1941	Muaj i shejt i Ramazanit muja i shpetimi inshalla mos te kem raste mo	0	Friday, May 8, 2020 11:35pm GMT	Friday, May 8, 2020 9:07pm GMT	1	1	61	1	1	1	1
1942	Edhe 3 dit pu sherojkan qeta krejt Veq qeta qe po jon ka nja ka dy mujn me shku edhe 2 jav	0	Friday, May 8, 2020 11:08pm GMT	Friday, May 8, 2020 9:07pm GMT	1	1	61	0	0	1	0
1943	Jeni për çdo lëvdatë, ngushllime familjarëve të të vdekurve. Mos u ndalni jeni me te miret. Respekt	0	Friday, May 8, 2020 10:18pm GMT	Friday, May 8, 2020 9:07pm GMT	1	1	61	1	1	1	1
1944	A. P. hahahahahaha jon ka hijin me kom djatht n pun qta	0	Friday, May 8, 2020 10:07pm GMT	Friday, May 8, 2020 9:07pm GMT	1	1	61	0	0	0	0
1945	Urime regjionit te anamoraves ( Gilan , Viti ) Gilan vetum edhe 2 raste aktive , Viti vetum dhe 1 rast aktiv .	2	Friday, May 8, 2020 10:00pm GMT	Friday, May 8, 2020 9:07pm GMT	1	1	61	1	1	1	1
1946	Ju lumte lajme optimiste !	0	Friday, May 8, 2020 9:53pm GMT	Friday, May 8, 2020 9:07pm GMT	1	1	61	1	1	1	1
1947	Rrespekt per Qytetart e Kosoves qka pe kallxojn kujdesin ndaj kti virusi dhe Rrespekt te madh shkon per te gjith Mantillbardhit dhe Policin e Kosoves Zoti na rujt te gjithve	1	Friday, May 8, 2020 9:52pm GMT	Friday, May 8, 2020 9:07pm GMT	1	1	61	1	1	1	1
1948	Ka njo qdonat tash per msysh jon kai qesin	0	Friday, May 8, 2020 9:48pm GMT	Friday, May 8, 2020 9:07pm GMT	1	1	61	2	0	0	0
1949	Qeky serish ni rast, po ma fuqizon dyshimin qe eshte nje loj i peshkut tmadh	1	Friday, May 8, 2020 9:42pm GMT	Friday, May 8, 2020 9:07pm GMT	1	1	61	2	0	0	0
1950	SARS-CoV- 2 qa osht ky naj virus i ri a?	0	Friday, May 8, 2020 9:33pm GMT	Friday, May 8, 2020 9:07pm GMT	1	1	61	0	0	0	0
1951	Suksese per punen e juve te palodhshme	0	Friday, May 8, 2020 9:31pm GMT	Friday, May 8, 2020 9:07pm GMT	1	1	61	1	1	1	1
1952	Dmth nëse shkon kështu mas 4-5 dite, raste aktive ZERO?!	1	Friday, May 8, 2020 9:30pm GMT	Friday, May 8, 2020 9:07pm GMT	1	1	61	0	0	0	0
1953	Valla na ne vushtrri e kena pervlu me Qaj Corona-virusin ,boll kena qendru ne shtepi , tash duhet me punu me ngjallë ekonomin dhe kjo kaloj ,shkoj covidi-19 si Gërqka , Respekt juve per punen	19	Friday, May 8, 2020 9:30pm GMT	Friday, May 8, 2020 9:07pm GMT	1	1	61	1	1	0	1
1954	Urime te sheruarve	0	Friday, May 8, 2020 9:25pm GMT	Friday, May 8, 2020 9:07pm GMT	1	1	61	1	1	1	1
1955	Qka thot KoronaVirusi kur t sheh njerz kallabllak tu nejt bashk:-Aaaa Babush na dul ni tender i madh	1	Friday, May 8, 2020 9:25pm GMT	Friday, May 8, 2020 9:07pm GMT	1	1	61	2	0	0	0
1956	Ky te analizat po duket se eshte tu e rujt surpizen per Bajram , tu i mledh truq	3	Friday, May 8, 2020 9:24pm GMT	Friday, May 8, 2020 9:07pm GMT	1	1	61	0	0	0	0
1957	Elhamdulilah ☝️ , Rahmeti dhe Mëshira e Allahut xh.sh është më e madhe se mëkati , gabimi , gjynahi dhe lëshimet tona .	19	Friday, May 8, 2020 9:20pm GMT	Friday, May 8, 2020 9:07pm GMT	1	1	61	1	1	1	1
1958	Sherim sa ma te shpejt t'gjithve	0	Friday, May 8, 2020 9:20pm GMT	Friday, May 8, 2020 9:07pm GMT	1	1	61	1	1	1	1
1959	E. A. A. edhe pak e shkum	1	Friday, May 8, 2020 9:19pm GMT	Friday, May 8, 2020 9:07pm GMT	1	1	61	0	1	0	0
1960	Allahu e ka meshiren e madhe ne ket muaj te Ramazanit.Mashallah ❤❤	26	Friday, May 8, 2020 9:19pm GMT	Friday, May 8, 2020 9:07pm GMT	1	1	61	1	1	1	1
1961	Statistikat e #covid19 ne Kosove(08.05.2020):Raste Infektimi: 862 (+1)⚰Raste vdekje: 28 (+1)Te Sheruar: 622 (+61)Raste Aktive: 212 (-61)Testime: 9,557 (+243) sot vetem 0.4% e testeve kan rezultuar pozitiv.⚕️72% e rasteve te infektuar jan sherurar.⚰ 3.2% vdekshmeria nga koronavirusStatistikat te paraqitura ne dashboard interaktiv:-> https://tabsoft.co/3e6ePfM-> https://tabsoft.co/2UeJiyT	8	Friday, May 8, 2020 9:18pm GMT	Friday, May 8, 2020 9:07pm GMT	1	1	61	0	0	0	0
1962	Nuk jan sheruar por i ka kalu	0	Friday, May 8, 2020 9:16pm GMT	Friday, May 8, 2020 9:07pm GMT	1	1	61	2	0	0	0
1963	Na jepni me shume informata per rastin nga Prishtina, pasi qe nje jave thuajse ska pasur asnje rast, nga doli tash ky?!	9	Friday, May 8, 2020 9:15pm GMT	Friday, May 8, 2020 9:07pm GMT	1	1	61	0	0	0	0
1964	sherim sa me te shpejte edhe keta 212 aktiv. BRAVO heronjeve tanë.	2	Friday, May 8, 2020 9:15pm GMT	Friday, May 8, 2020 9:07pm GMT	1	1	61	1	1	1	1
1965	bigg like	0	Friday, May 8, 2020 9:15pm GMT	Friday, May 8, 2020 9:07pm GMT	1	1	61	1	1	1	1
1966	urime kosov urime drenas urime malishev❤️	0	Friday, May 8, 2020 9:14pm GMT	Friday, May 8, 2020 9:07pm GMT	1	1	61	1	1	1	1
1967	Muaji i shenjte i ramazanit , meshira e Allahut ne kete muaj eshte shume e madhe , beni dua dhe lutje sa me shume dhe inshaallah kena me kalu key sfide , Allahu i ruajt te gjithe	75	Friday, May 8, 2020 9:14pm GMT	Friday, May 8, 2020 9:07pm GMT	1	1	61	1	1	1	1
1968	Kan me.dal.ma shum.tsherum.se tinfektum	16	Friday, May 8, 2020 9:14pm GMT	Friday, May 8, 2020 9:07pm GMT	1	1	61	1	1	1	1
1969	Mexhid S Racaj je vonuar sonte.	1	Friday, May 8, 2020 9:13pm GMT	Friday, May 8, 2020 9:07pm GMT	1	1	61	0	0	0	0
1970	Albini 61—1 PLAN-i	4	Friday, May 8, 2020 9:12pm GMT	Friday, May 8, 2020 9:07pm GMT	1	1	61	0	0	0	0
1971	Albin Kurti i ka fajet krejt	3	Friday, May 8, 2020 9:12pm GMT	Friday, May 8, 2020 9:07pm GMT	1	1	61	2	0	2	2
1972	Dojn me u ba 900 te sheruar nga sa jan te infektuar 862	9	Friday, May 8, 2020 9:12pm GMT	Friday, May 8, 2020 9:07pm GMT	1	1	61	0	0	0	0
1973	Vallahi po pres naj dit kur te. Vin 300 raste peniher.ISHALLA JO PO QASHTU PO ME SHKON MENDJA	8	Friday, May 8, 2020 9:11pm GMT	Friday, May 8, 2020 9:07pm GMT	1	1	61	0	0	0	0
1974	Dmth 200 sherim sa me te shpejt	1	Friday, May 8, 2020 9:11pm GMT	Friday, May 8, 2020 9:07pm GMT	1	1	61	2	1	1	1
1975	Per pak Hasret Bajrami	0	Friday, May 8, 2020 9:11pm GMT	Friday, May 8, 2020 9:07pm GMT	1	1	61	0	0	0	0
1976	Valla rrezik koka prishtin mrenda apet po hajr ndoshta ska ma shum	0	Friday, May 8, 2020 9:10pm GMT	Friday, May 8, 2020 9:07pm GMT	1	1	61	0	0	0	0
1977	zemra malë kur po i nij qeto	3	Friday, May 8, 2020 9:10pm GMT	Friday, May 8, 2020 9:07pm GMT	1	1	61	1	1	1	1
1978	Me ne fund i publikut se ja 10 her ja bona refresh tu prit rezultatet ....JU LUMTE	25	Friday, May 8, 2020 9:10pm GMT	Friday, May 8, 2020 9:07pm GMT	1	1	61	1	1	1	1
1979	T. T. e kalum pom dokethahah	1	Friday, May 8, 2020 9:10pm GMT	Friday, May 8, 2020 9:07pm GMT	1	1	61	0	1	0	0
1980	Wow perfekt! Shpresojme t’i kthehemi sa me shpejte jetes normale!	5	Friday, May 8, 2020 9:10pm GMT	Friday, May 8, 2020 9:07pm GMT	1	1	61	1	1	1	1
1981	Ju dua	7	Friday, May 8, 2020 9:10pm GMT	Friday, May 8, 2020 9:07pm GMT	1	1	61	1	1	1	1
1982	Bone sum dul gjumi neser per pun mos thuni se kemi dit sum ze gjumi pa i kqyr rezultatet joo	1	Friday, May 8, 2020 9:10pm GMT	Friday, May 8, 2020 9:07pm GMT	1	1	61	0	0	0	0
1983	Ky eshte lajm ✌	0	Friday, May 8, 2020 9:09pm GMT	Friday, May 8, 2020 9:07pm GMT	1	1	61	1	0	1	1
1984	MUAJI I SHENJTË I RAMAZANIT ALLAHU KA LESHUAR MESHIR	157	Friday, May 8, 2020 9:09pm GMT	Friday, May 8, 2020 9:07pm GMT	1	1	61	1	1	1	1
1985	Zemra mal❤️	0	Friday, May 8, 2020 9:09pm GMT	Friday, May 8, 2020 9:07pm GMT	1	1	61	1	1	1	1
1986	Sonte edhe me Bukur❤	0	Friday, May 8, 2020 9:09pm GMT	Friday, May 8, 2020 9:07pm GMT	1	1	61	1	1	1	1
1987	Ku e morre o Prishtinali	9	Friday, May 8, 2020 9:09pm GMT	Friday, May 8, 2020 9:07pm GMT	1	1	61	0	0	0	0
1988	Corona qao Corona cao, qao qao qao E. H. T.	2	Friday, May 8, 2020 9:08pm GMT	Friday, May 8, 2020 9:07pm GMT	1	1	61	0	0	1	0
1989	L. K. F. K. kushh kafet neser	1	Friday, May 8, 2020 9:08pm GMT	Friday, May 8, 2020 9:07pm GMT	1	1	61	0	0	0	0
1990	Ju lumtë! Te prekurve me covid19 sherim te shpejt	3	Friday, May 8, 2020 9:08pm GMT	Friday, May 8, 2020 9:07pm GMT	1	1	61	1	1	1	1
1991	Bravo Respekt naten emir krejtve	3	Friday, May 8, 2020 9:08pm GMT	Friday, May 8, 2020 9:07pm GMT	1	1	61	1	1	1	1
1992	Adi qy kut guf npr apet	0	Friday, May 8, 2020 9:08pm GMT	Friday, May 8, 2020 9:07pm GMT	1	1	61	0	0	0	0
1993	Ku muj me ba test për covid 19?	0	Tuesday, May 12, 2020 3:02am GMT	Saturday, May 9, 2020 8:25pm GMT	0	8	31	0	0	0	0
1994	Durime bre edhe naj dit oj popullat	0	Monday, May 11, 2020 8:55pm GMT	Saturday, May 9, 2020 8:25pm GMT	0	8	31	1	0	0	0
1995	Keni gabu sidomos prishtinen qe e keni hek prej karantines su deshte me vet shpendin hiq hala u desht me lan ne karantin prishtinen	0	Monday, May 11, 2020 3:49pm GMT	Saturday, May 9, 2020 8:25pm GMT	0	8	31	2	0	0	0
1996	Deri me 1 korrik mbyllni prap	0	Sunday, May 10, 2020 10:02am GMT	Saturday, May 9, 2020 8:25pm GMT	0	8	31	2	0	0	0
1997	Duhet falenderuar IKSHPK , por neglizhenca dhe injoranca e disave izolon te tjeret , instituti eshte ka rekomandon bartjen e masave parandaluese ndaj covid-19 andaj nuk duhet sillur me injorance totale ndaje kesaj, sepse keta jane ka flasin per njerze ne kuptimin e plote te fjales!	0	Sunday, May 10, 2020 6:02am GMT	Saturday, May 9, 2020 8:25pm GMT	0	8	31	1	1	0	1
1998	nuk eshte rrezik ky grip per derisa sherohet me paracetamoll, ai paracetamolli nuk ta ndal kokdhimbjen qaq mire ahaa ama kujdes duhet me pas	1	Sunday, May 10, 2020 5:02am GMT	Saturday, May 9, 2020 8:25pm GMT	0	8	31	2	0	0	0
1999	Duhet të na dhimben shumë të gjitha kategoritë e shënjestruara dhe më të rrezikuarat nga COVID-19 ! Nuk e besoj se populli në Kosovë ka mungesë të vetëdijes dhe mëshirës. Po merret shembull në Evropë e Botë, shpresojmë të mos prishet për mungesë kujdesi e koshience kolektive !	1	Saturday, May 9, 2020 10:28pm GMT	Saturday, May 9, 2020 8:25pm GMT	0	8	31	1	0	0	0
[truncated: 8,133 more rows]
