# Supplementary material for: Human-annotated dataset for social media sentiment analysis for Albanian language
Source: Data Brief. 2022 Jul 2;43:108436. doi: 10.1016/j.dib.2022.108436 (PMC9272335; doi:10.1016/j.dib.2022.108436)
Supplement: Supplementary file 1 [file mmc1.zip › raw_data/Figure 5_Workflow_process_for_creation_of_dataset.drawio]

<mxfile host="app.diagrams.net" modified="2021-04-10T21:23:02.427Z" agent="5.0 (Windows NT 10.0; Win64; x64) AppleWebKit/537.36 (KHTML, like Gecko) Chrome/89.0.4389.114 Safari/537.36" etag="Bm9Z22GMkTLdpbFaWcEJ" version="14.2.7" type="google" pages="2"><diagram id="0Mpp6OuWWaVYTpoOYxxN" name="Page-1">5LzXsq1KliX4NWHd/VBhaPGIhoXW4g2ttVjA1zfsc0LljcrK6oq0Suvatu894AtnOT7nHHOM6c7+E8z0p7DEU6WOWd79CQKy808w+ycIAgGYeP55W65fLSjyu6Fc6uxXE/C3Bru+87/0/N2611m+/m771bSNY7fV0z82puMw5On2D23xsozff7ysGLvsHxqmuMz/0GCncffHVr/Otup3KwgAf/tAzOuy+v3VBPr7gz7+y8W/G9Yqzsbv3zXB3J9gZhnH7ddRfzJ5907eP84L/9/59K8DW/Jh+490CIcJ0mB8S7IgXfsaNuEW+W8w/ntw2/WXJ86zZwJ+n47LVo3lOMQd97dWehn3Icvf2wLP2d+uUcZxehrBp7HJt+36bc1438anqdr67venz4iXK3j7/xn9y2n495+x5++b/zq7/nJ21tvvbtjv0/DnlPx99rd+78nfdzPype7zLV9+t/1x9n5P6DruS/p7KmqOGW3LlAOM2/+bU+triRn/DcJ+XfjO09/1/D3pQj4+X7NczwVL3sVbffyjI8W//bH863V/7WqM9TMWCPgdOxAJ/hmCEPKvP79u8DuOEBj/M4T+4z1/Df33bf7eE/7pndF/uB+Mkv94sy1eynz7w82eg797yL81/Tjb/4Tj4cD/Xsf7e7cD/oyj/wPP+//uLr+95dd0/jsTQv6rveofLPbvmOffG/URd/vvb3LXeijfORjX7U8YsD6H+9L9wYhbfm7/OOfrtoxtzozd+MbeMA6vJYu66/5NU9zV5fCcps8Uv2FKH/my1Q8SU78/6Oss+3GDb1VvuT3FP/P+ffLOH1zjv2uu9575+e9O8F9T178JOJD4a8B9/5YJSOTPxO8Lq79LAyD2h+j8l9kGxP9gHDUe9vjt+Mz+EqdbPQ7PyVj8ttf/tf4YKd7W/6L2WsZncO+gYfa/wf8iA8IQ8Y8IhxN/sB5IEn+0HYT8JxkOhv9guD9BWPfO//QclNvPg/9qeL7gD217929buvovLVL2dz3/1vzHC41lfIyZP8MY4j7/D3Zixr5/LfEfu1qp2//JG/846PYk6MdJ++nf7fs0/nEe/gfT9y/3+S4vtv81j8/itfo5AX+fGPH2hNHw0wIB4L8IxAjyzW1/HwYg8kcQAzHkj2FAIP95EIb+EcJewg88c7DUyb7l/1WB6h/M9neo9S/CLBT+t6wM/jOKAn/9Af9gOgL4J8kH+TP5L7DcP6UpCPlfSTD8jaj9y2kb8h/kbeh/Ld6G/pMU82/s9QjR6T2cljHN1/W/4/d/N/tJnLbljw31fevqN6j+LgD/IovB/xBk/guCBIPQP/8HMO2f0TIc/Csc/uunnvjD1Ft5Px6/aPMPMftfQ7g/QTCMwSSc/Ysx7e+N9nwHw/A8w/yLTIX8G0OhfzPA39sK/Wco9p9lKBz8g6FeUhQP9fYO/ccMEJB2+dPy2u7/QDM9quZ/v5mgfy+esn3qnon8PzWOcPi/gIH+mGukIauPOvulReNh+E2Q/quyuX+FZWDgHywDEcQ/s8xf+NjfG+YvPf/1hiH/4ySg7n8K4PTPv9Q6/aqhv5MT/+WkqM93xv460Uqc5J0xrvVv7puM2zb2/8QS2/jHKf9DKPLPD/C3T/7n2MTv0bNZvMV/gqlfp4/0eyGCqT1at76ALJQj9fxotltxbvkcmerzP5ZhqPdfGrv5LH0vyEFa9bjgnfufX+K9CvsTRB9zOcqscT8JnndBzWG/hMZZnOV7XdSEkKY63L3hOfwlDLZ5eCNt5PCGRX3Ukobz+PqSPBc18rXO+zJjUi2VuVhhT2ePKMTvKDMVlg+jzVWfLfHBMRZqvRmxYcLSW721NOBP2nS5r8pSCvPdTJen7xRWI8HqgU2xgJogsWeoEul2nOlZyKBDGQYotUozPGMzDKPhR70w9Tsw1Ni1rzxFsGKnFTUXw9O41M4E+SbWu1ffuGHdumXLjR0nTYJki+pXYG3DCKsMrY1ZxK77mYUDWvxbeUQcnQCELxP1kIlg3NYkeFDUw4sDaj5RsbpKBx160DGfLuOOZVmYNh5ktXDsMSjOIeOMT/1eF91lffFjHh93p2Va+IgLZARBgalYJj1daan76skep3ghPqdki+mXBnHbVd12UQwwt5uMqvkZaVDpcweqfmsEjBCxrjNL/hfZ9qdhDSJ4Q7pJfq6gMwj6iKhwrqQVFGNxAIn8YBQvWcs5rDQbumZwjEClSa4+FFrCBhkgnU/H3IQ+wXf8FDcRmlf/dOEN/v1OxwHPxb3ISfl6FuxsJFyaJLtWE5fRt5MWXITznNWFFaujJpwq22WG69Em316TlOc2soQ02zEgo0BCFZskbQZ/ErCzOP6Qv24wuXlB0FCkGbPBfJUQLOGDCwqIR0YjSOisakSlzGZusSOs6HdqrNuvy3hfBWIlfAmEcX7GmIVzWzqIhihcUVToWBLF00qS5WaduCkNNpDNSkI9oxE0tKMPP3pxiCFYeMTj9T4yxK+WrjMTjH4AhpbouT5cc85xQ/6epGFrclZXt77ybsmAWoG03jZVN7HSZ/+FQgqNso9w4+t5BgFIOJWF6r4IBYrXyEBYAqoNg4+tnhvP7MZ56HdaTFbfY9kp68uNooQ+Bn7nF/yL0mz2jNccFu4ZB8/mqbBX9TC3rp/TxAc/e7NT9Cf99tlI4eJA+avNUgRpK4+N6S+iehpaCkYdkWbjlZxbJADzgC7fkgQZ8MoXzpsOjmyYtZ9GP0LwDbY9BN/zT0gviBUP+P5cTq9+eiwgJKbG/DXy7J2r9mH4fP0kDNoVPwcLEgwCT7dvGEgiJpQv4C6SbKOJTqwuKzbX7P1dbCZEhF8dEHTm+T76s2fpZ9m4zS66gpQZHieo2zQ/W/kE6Ga+03OYOnt03AL5z7chX0zVOZJnABNbbclTCgIk7ErD/QAb3REQGmCmBN9iKHhVJSUYj4+eFomfyaRMgxgAoFKvk6pDHp+lOSjRGE5jVGNPhHsLsPE+MbLzp+TWf0E8uGkRzwoURdcveymI446jZ0iW7qV4gsUIOmszoibJk1hps+VUPSIaodoMsN7OI2Ep1EeSMt5Fvo/M1qH9ihLOqZ2Ny5eBLUOYLIoo4FovP9Tg1viG6wPjNAoz26J3L/byABtFvndMcGS9sTco6Bs7ASfF+U7WgvUJ+opg8+jp1ugNFsPHR30RLg0M1zgLlq25p8Omagp1hcUPzNMDjq1wiQGaAQewJFkVZlVmeNncVbXPFeq2TO/jpPQ3rJqxYvNQTWZst+YHA19wArZPGOcfCdB5V1NWYoQUz3gxMvC9CWvp7as8xIEmYgku9naKV3bn8haw2GSTkXUcZEk4jDcSzapUQ+uwDB7QKpY3bJLb5Kwfhmp2E0kOXZ4P2CBxzt1UG3KaWzZXkSEezmpGOgAoXXF/w6efv3ZMBs9z88m8qKKs6uNALIEffsQHG60Z9EaWvEvKmdB5GXkjBXp24kRbEnpT00qouy1JqE2tmUO6bZDuydL8Amg5czMkTZ9kSO2VKHBySPcCrREJ+ytdkqsef6ES5+L4vKiPMMKF/TNBFfxgLm+oBUyUuaMIKrKVsYak+VWe6D4vqH/ATU4S2JLPPPC6uCACTiCVMiYrY+8d9R30RGUtuldNIw9tT5B+qAHA3qwSndnaZNVYglgYnMpRvsbK/aUufT1RHIqHcktAT4lbqtYE+S+kD2WQ3Dpj5KCNvAieBNJulLj+Bc3xbA6vJM1d4GnZKVKnNNw6hEIG+aCM7H8irKYDGZgkKIoEpsezdpuQqptLtj8R2msZvaquJXNYJ6C6vlDbaTa7+4l3KtRej/iAzVR6rqkoPV/NkhYr/mnAeLNdCi6ufbfNpfa1LXlVw7ScuPqQ/VtTWIs65BzTPIJSudMw3FJruVOH0woxD5vdw657Qvyso0m4ozSbG8DsXF7VsjedTm+AKDFLgopUx/n8oDcxniTlIeCXdDiV9KgFc99J/85EX3f0nse90DgdMod7sUHEqMnGVM3jGltnRHWAgnTX7QMgwM+PoxoyoHzbq/Fh0GWWtHozrfFhbMON/XIJPFPuav7lCerUx8KVHbOtjtG3SsmP2KHVhKyMYw3h+HQDTtWQP/H4Ve4eBRkyRrVYrLOyCXy50p35BWND3l5EaLtXotMLDMcoVDNXB1mW3G4pLEygclNrD6RaqVabXzkfznlUwoPWzt2VFCJVsjaunejHpp5lRZrfHCVesokveAhyL3Czyw3mnTj6mSuELKh8IASyoridSIbtSCQSXVr1+TnXHkSiO875VKUSLIOrMqdkd65MaqILV3LIfOgXOMsFEX0VfvNCNRU1KamFyionQBnEYyDYL5pOcHahY/kqB2w9Q0Uzo7ARY6cjUt40w76TRycnYwaIDnaOWvJICjNc1GVBe7MixH5JzTkFhcGZqF++qRfyvviZsML1bahufcTQPi934dU5FVqpF459C1uuIXrkGa2ZC6ihK7pweytxZyId+T6K+gMEO8iufHvVG8rIKpiw4bcy23xesInPIFb5UH8wR43WM5QKNyzyRVYicaCvOc335kbP9VbF4ZNz+Gafixx2KX+lwYT5URxNKvKQSBpa1fG7PjGkZZXv19HN7YxNRpjABek0vUD9Bg1MZGNK4RUF151BSD724ax3OntSJVwGj6hpo3wmMI8Dgr/+43Jf4Vsfhk7Sh3d+E21nHx4pcl0pE5UY7GU3UhEJ8/dDx4WcgqazDi2nraXeR3M9cdzWeSj+2GqE7nhYf5VSyxZoIr4kzwupiylzpNQU62tjR0A84FvK9DGFfT7o21eiuNV5xib+MENK+1jIngdeeZeoEvSfipeh742y2/mhUsdpGpDLQfMT94RdRkbQD/uHAe0mNsYN7OcyqcAG7oRdlifrIeAUi3A1FbRPmCNjlNUzyfCOitqOh69qW85VLk0gfJt7axIRKyCVZ/EWhWyJTXtcIxdokSdERAtauMJNTA/1FR8fJX4osjXwBiTZZ1DHYOKzV82njfQCh4PvNcMlFrZNNGox0A2TJYJfzEF0JgJfgLTfPpeMpvsld+VRb+2rDWrRNu3aNf9OR/DSh5aGayBDcOisvXmuutxXclH0x3JRbmk/ZVm+evD9/VfIchwg/0yA/0aZk/9MmcOPXgf/KM4h8j9JnJPIH8Q5Xw8/BZNXxa75W3z8v/+crsf/8//fqgmOg3/+N8vzKIj/+Z9UtGD0zzD0T4pa/1m1ExD4Z4v0/1WLJ79WBf9QPIH+E4sn3ls0YRiGCt/yCB7Um/wTyYFmW4BELSuSYubbYA2mC9LPtWfzPR65/BPwn5SrovT79Fzfi3COityFrVaK4gzTdi3ae1ILHgGfnDY66CiOjCHNmNsm+85aDjB9yuRpOuSaWmK/+8zV9FcwdkYZX3jGrfFSyvSwCXnHFc7i9HH8ICZncrxlBjRltVzMS5A3xXaTY9P3QIeDeHinNfWNk0zckLx3gQP1o30u2Y7ut9qw40lblEBHvTWZ57+ci5k9CywgE03CpDNH/DmEzdOzfg6p5xDM3kOOCtxfh9rPIfBzCKie+15nfZ/DXzeyKB78dcjaJRRe1Pz8jOMsM4dvmW0lMZTL03Fv/NxWu4Yr7KZzb9d5vtbp86rx53fkdNGZuDzoUI9Hc6dqI8GzQl9+Kz92za1PPqof0dJkvUzPRjKD4boLty2N86eRmYfmVFn8fsEEDUA4LBDOt1i2f8MiqWra9/pok+fOPrzoPpu3mMRWoLzBCT5BN93MULwaHzvh5rdM9kxVhXBwbbVr1AKsJas2sCmxl+1wYtHAHgCL0l3YIMe8XbgW50fgq7bByvaAaZy/hPupH8HbK+XDAsy6lj6vqOQ1RS7XJfeg3AUQ9PMdx527iAQKI94CnoiRVWnA9Xba9mPq9mNvHyobrQK/X/qC8lUPyna7uIbr0N+US/d+sMbRxywiLWS7HEdFRfPoEd6AimfPA2ItyGjirNRIz8ISrJ3p3DEHetKnmDwPEo21VCtI6n4Y6nhct8WK9xmWUy9CmMIyq7a7lzYwnsJv2jDAoJDDyeEdqXx+8lyt55xadsGF5SKnE+3leZVk923yfcCNFvvTpBVHc4F1SEUN1xd7rkqaeoUwFEqqwcaZhnLodegu5D03dItLzu7qmZMYSqEuTrxa2E1di8mMJLUCP25nX6IVyzGPyJKLWg88Ly3oGJaXH1/8Ja27fu8J/2339VOHAjfJ9kNaGut9qtJCgsA1Wbq8SkhpoO7jhMEDFPw7URQVGlA3xYXzs02Vd25yh9aQym0X9IaH5AJZlpokhGWFmuA4b9VMx5GS+9Za2/44Dlne27wCMEfnxYw3pECsSIO6O+ABSln1x3T21iEiAA/QX1HjbJeQonnq2be5mjTvWwA9SonioZnndh0onHicjtu1bWEAbmvvYJmAprBngVHZvFJbYSBATrQeqmEYx51IVdiLBgCcdz741GCdM4NKv4jLcqplqosybXgz1pL5EYD3W1zwGOSkeb5wL6qzEr8fjbPGNnPvu1EEGeQrNy/3Hw7F8JBj2aPFJr7HZEnbo66nzM/ShC+a+EVba1FTN8NjPwiwcBAHMoVtfW0AxOLZ9GydUXd6iXYcnnOJneJEfM95d2egSrDMlyJnXfgIDG5axAEn9sZ9RYnuboX/+lB9WyTd3rGOpydWLR2Az2IFBmVI79BS095M5o63QwkvwmBDAxIvGknrnLZrf5BmRkcWtPqzSdA7JQe/KuLa64bThcHk+wrG3sdLF20hBUei9iqcURVYX1q8NbsRrl9/VQU+in/ceQ4HOoLYpapPQRQzC9Krk+owkl+7g6ttbepKm8x8tzFd0oKa14WxnKzGeOG0DzWs3SwSJ0MmDcblSJnHXvXgf/XCInxTGLoo+RY/EhMn+fWd+MJxHGiABrZ3S3tjASU69FcLA/aVy3gFaiYk4wDl0UnwhlPUtTRubzIInhRu8yx1BdMnsjFd8f35p8r9/O4r8AZzpMKRB5QWgGfbW/g4iqoeUqc6Fe5BQxKmPQCXphKb0HJcB/eFwin5YIvGdbl7RnKJWa4giLIsG/mUdx6jDLhjmVTQfepxX+bPG0+IMvUoMccZJAD8UvdT7Vqa3juxGr1lHVTgYXvUw1gnAJp7a03314SXfXgXLYAAN8qoFsoQ2xnMUDhd0ZBuCKZLJXjm4tY7vWoCHCLlcxEOUg2TpduVVnxm7FQPGq/3OV4rFlllDOkWpareh4SrChpKU+Rgsvm8VUosROSiyIrXEhvH5I9my6Nj0HB3P7s18LiMO56PwiApDhsqt4mp/YH5lrxSOFiQGqmkcoezgW/Bylc8aH4LB4gOKdUpEWCxSszL44rrfnDhNOYiNxtrFnjeLoeyPBXjKl56113hpK5w5Xdg/5lOlaPHV7Z4H27TuQwgZZsGZwAGjJNfxWquaC8/K824NY0HzSD38SschmWevbHW345MHHxqqnwIGYoErueLvKzMcTnJN8bWRrGFBgfzU3HG5nUYHBLZASOs0LXIWAGnK25Dc3ei7siYMK8ZSsHMb2augvBYWPaVRuaSFFnUINMVZMBUYY6yWEtdTIwlQ9Y4zaAWHtD9ql4e+tI+NsAwHL9eB0xc2TTRAtZfhb8ZF19elLXFTGXml7QYxeFzGVtiDbjXcdpMSsX4yq8IhFzqODzv48PpeCOiOMA184DFKGUwuXwzhA+M4Z7h7n5pQuc1Zr87IB8E4eRjjMDX0Mut2i/UvTGGVV/pWruK2izWeNvpkVI9700gs0ryit57c70f7PRwiF1CSOQMDkC4RR42gZNto3BEXn/FQWWGFIBsQmxbCwqKXi/7CqcA0vNnvlnDhvsC7mfYzRE/fFnYzr/PYtmiyRHNMDD53H2kenzHvJZkXXmx8FAcTTHZNu4ZVnbxi39LJ1sxYvhphObSclr/gsB4tEcLdi4XHHhsdNd+iIKAuple3jKw056hgN8xmcTVdQ7ORghLcQhkR4kNkSWvxxMzf+Cl4yWL2wdYTLc2S+akFmbiu91xoE1q/mbvNw02kA+RE34seBW9lWxd3KGXismKiE5UYeEbAqb7kRiSpQXv0N58aM4vturEgtMmkphQ4y394G1yc+mclxWLH5UmNNiknWAHTLoyI8XFDCN8mCAWZ/+MBioB4XmqnRKNB2oE+Mn/qIVnNu2WrjMB2Glduekp05lUHNbQ7ch3nBP7nacsHX1LqXPoGJ+PKscHX8trP449qJKnGDOZ5CPweicvpsjJflqi5PciJSbY74jsQ8ZCsWj++xTIFlYxd5a+LWTwIPtZA93DidPfZk6zBI07nSMenkjHNk9bmgzDaDvRYhC0sXc2mPyxx29n3KP7esQUzVnc0/yCxhxo8Hpx1rg3xkYwA8T86RldSR/kvtm32PzyUrBaWTlafmCbz1tE5VjZofbuyN6RKTI7D3iOWpoC0vz3hUzS9UjtxV2/UL16Ad5XYfjjmPcfZl3eauibTfUmtKF5sz9pvbiON/thgCBgpZmAkCFOdeGsHmgywdiA19yuCsTO18sbvt3DRz2XPDAewE+zMQoN4TgfGi5qf1iYXCPfQZZZpPCDhEWEEd+mYzQEh7rKG7oP3xEMWi0v8XVn2uDucQT75qjhtlh4sZlWeAWOndX80cCK8XhIW+snXXS8K3k5goyeCO9pZthRryFEHCmRVMHvczNUnAdesdf19xw+SRrMOIwfYDPRJ6gCcBEbe2xhTN1yviBALcdNSnAb9juJxLzwgrMKSwmUB3FbM0iDb+IN09tsTCKMVRA73YlXjK8mxYtGu8cRTiMyEMQwgaxUsXwf3854cu0cKHC+AIErdPXUI2CnyVzZk+8imq+NInvegKwdB3fzPJbpSYLf9JsaHk0od6US12PsfslCaT6f2deHu+JF+2GW1lvwBGayGLAXtkoMW1Y30h4AMUnkumC3NtfM5hfQsdrXD/m6zIRm1uviXR+ewNNK0EZr23pYyWlF7O+Ldf7rDmHFm4zpQts8v/iyR48KY1jw4gX4oRP0WZjPEyswc3N8qoOiczZmJHluuMNXCNynd64QIUYOtfYfBt8gr/o10i6z2mXOW71J8zWjkrS44v4DgJT+epxTzVZzQZ3Jg5lUVxGbQzhhVCFQfBHyrK7H2iR/tO29U6/D8R5ePpTLeOhxJ2ZfHyRbOlQQldqqJ5YHDUuR23Xb0pIgSB7FTr4w29eMGvxZBj2RsUFGJ+wQbVKkHDIFbkErbJ2Uoevb88nBsuNWLNc7s1JFo4jZtfnta1lqs9ACxuGNQVbgNvHWeATMbUqwIwHmYVgdP2OXFQ79zjhL73jezqwfR8iqdh8mf7nEbBDzi5/EMVjKTbEglMZZIkp+ZHTGY0ybXS6iOckDTmZvWe7L3tD9ZtiIp13vzA7EjPDMAx4t+GikwxMu0gVpm3mycDjH4EeA5Rp/NRqVFhOfPsxDzhPqE0Y7uDB2z5zYD/oOe315fltlE+/L1Wv7nAcTDSP8APb1h7KrrZ/ynBKrjcDsDWyXxF58mDeJxfvEMBs1fnIf4xUsKmWerWDp7ohIv0F8rhmvWhwPlEz/63KpymISaJMP90atpi6rQjNdc554pu4dZ/lY7Zl4QWXZe+GpjltSiubiRJEc8dbnLMUjoqauntBaKpBYXLSj+DuJoCa96/OHuuXWWL9Eac18Ky8ljvdiFJX4aCXt7VyHFoLIoPqJZ9WT7/Yzzv1sm/bsKC97o60z917UoUY/8LUBmO0k14BJ+Zy5vXdUGRke4JFM/KHXuJz3wwG+y0KKLlNusQWzj6Jud/sYQH2rmar4eoNIU5bTsfhOdHDXcgQrTXtYT5/kHbD+wOZZ3IJeCIwcy6612LIaIDYbR5XnmN4TRVTLk8j64ENT+XVka/3N0MUvfq7xqXMCQeqaizwlphQtyyZc2ag8MhN1IUODlpV5tEgmaJg81TUqK4ndmuSXfvdGKFi4HodvQTgpPERFqUguA7ulm1JYZZi4H4eO739WwkmNXpNaEot7bYMo/JINNDFr2TFxWU2Z7hl4+XkTT2GCHO4bbB68A/SAO8IWQ2PQrwkUDOPKcusC46WnmLuL+Xi9Vio0DXY8VPpYrOshnidWaXy+S2PDLfYmiODf+R14R/e0eKjYKja47XbotY3+m0qLO5NmOmBhINSosqOlEFKYUxrmbuLz/J6lR2RjK8rUkkKgkvmF/SOvuIbkdWr1c0hlxlM8jj3N4QpNkpyqxua67BBywt5y0q+WTWAknIWo0XnhCkFRzJCMpTpPBG2qJW32ZtArCNL9TZ83121bK81mEBbjM8sAAMqLPJ6UzgdCB5ROO7mCw7K4NjbONoZWE03MA07FI0ruaN92YzcM4yONsAKrjtBl+kv/NsZ6ILG+W1UmLUL5wEQS5edBHKbGfvsZfbUT/u2nspaRCpH0F1yhh8rr2Kd//L8dIoZ8+TJO6W3wDEsKFXoKVU9BJAv9BDbqILNJ4QPgNKgRU++V73/ioa/4blT0zfgIQHsfQ1KLzBAoIzyivHlpJZvzEJwC/Z3m0FHivTEq/MxQbeoJIOIAUKAYOwVO1UYHpAIhTrBdJJvuSZdM1id81GLIad+zcObjR5C+y6hvCBJ75ckOAZDKO44SGfHM0UA8vpSEU2DwYD8il34SRjRQHdh9RefA9UhDeZ02kreXTVQKKvhZftQjuWIEKuihDuSZJpxfRey28VEzvf1WEkgCeTTRuZwaHH864Htk8uIK4N7y2jXdSM3QZfYmU/5nid0WP9eXcA/m9e7hNE3fdUMpHrQbxyAL9eSwKP23EmjIyjXGRXmok3U5uvz9STErklJ0Qsk9oEPBJn7ZOQMWCawAlqrHNz0gi7sdjNz3NJk8VOakIrRbeBu299Xmqyfw9/OXvFHb4TAicaJddoYdjE2FZwYKOno1yfyi4aD2mL666X3cZDzxVBROUTWf2jhbLmmLuey/Zbsn588dqlVUknOe6mFofObHOEP6lKDf2AENWjTivJTDKpWgM+lrIvNvJ7c08OD60+m4EX+ZQzPOpvcFowkUfeI2K5pMQ8IJAcuX06Yq7WTJDL7+tfFkS16hLkK/zvI4OVgIDD6nLjz9U2DFINN4n1DJgZplRWcHPbivd5upvl2sP3oFNdBh2D4Be8IxsFQh7fFdcZ2iG8IIBsI6uaEsfxWPQA7ffTIYUtleFGVT1p9Rdi2nBf7U+xuL82Ufpu3egdcujP2hEUWn1NyPpgm6vB79h2AdQk3eEHx7ZHv6DYsVaS5SXX1v7vTEeoImjnpy47izimOZFKABdVtLeoR4ZLucoOZauaRZwVesq1AArboqwtSu2fgCka0hLz40HGHKcZgGNtNh9XZanQ19jdbffJ3x0IGP7hou3nEPGJmc0EQiQQsQadEb80PfF94xYUHvwJXCDh91Oerw2sxyoeUt5fLkJC/H4+og1iyLpRXsdtMvODD9G28JfuK8vXEArYDM6phAtxbC1sVuizxU4N2COKTIvCd4tLefWcHM17HlXoqNi/HdbRGIJxxFKy3MusWVnDNWDynnaSiiYOHN1cPHt1I6beULkWYPYoOvF4GYMz+S4h6ZRKzmtcgQ99IfpX0fYYAIsIQFt9jc7qQiAyOXgcARS+zkdDSWq6OQGP4h5xZcHk3UIO9OgYdGW+F44bp7fFU/KKF+X75z7Q0gLoPxNLJPErs+coxFQla609DtWuR8t+szXmgwHQwv8Kmg0KSKPMQvBuZy0ZoaXpxtt4kBXw7sSiTy0ZAWu0B4d39eLQvjVsa2ViCnzP2+ImQkSrb6fmowzNTTmRsfj1xzkOc5z2yibGXuH/FohcuEyHJ3k4wgavb9TsOhEOVhQhQymBvWTtGl2peM+sijgPwt2j91PSZWZ1bD3qJdHjXHC8x1XZHNcYUhGzjiR3UVE4dA/WcvyZH6lYkUrhIryruvQx/XJ8JJqTyOYwnTJLWdk9ocSrV7GLI/0xe1El0moC4OTfwxysJ890gzQ18aBziHPl9VmCKwfLMx2fINNtyovgLIrMH7tmg2zrGrt/DPvGy5HzPzmxJMn0frrpTMazOhLa1CyXxVDQlxck0UQU+wuXBV2VUUF128MnEHDDlPnR5lEi2BVjuYdvRcKp2SIsPtBKuNsCk5Wkeo6fC5XC4edfCJRH8ON0qhDtkp3o225LmMwLyyOTOail6VMIbC0iM0o0crU/gXplkbPeBPqrBqzuyByPHu1pQgu8C6XFtbRwErTdze4jFcCMQfT7Re0C/4GLqQdpBjEw5ZpKOCR9MyrgmhNXJPO8PUAhlQzXSTnreFmIbbQf1u0CKTqQk9PnjfauUvCWBzYiEA2Y/lt6wk5O2QhyASB2cbySCCpUMqvjjqW7zvhY298TddrzUIQl+cjvJZoNf6uQot3rTjgwvy6HkhNw/vREo06L4PqEvdbM3xnYWq7MoTVrLvVqEN9aTOEFQpEWeBY93j4fW2zQgl+ES6Yen13l+eNkqy9+bKlVED79174oBxh+OvkD4gOcLzVfvMZ+oFajgU+hjrezlfj87S0YJGsn39BEZ9ynOFDFn0IwH4TYqkwPHPbxJueDwPeqGSoKOmkY7KvzYjAmj5+NfWTE2NjIJyZapvGKq63BwAfrpLzIf6BM+0JYRg55/clzkM2GXuyxBYJBVjb7NtxHPYQhAZGgRyhRbgmbAo2ApKrhDa5rOrSmt4HqP7wvUJ92J4UPClpCbH1QgBbrAsfPomu2GRXoIKeguhhOWnEq6bfv0WI2NPLRjdbdsqVN12b9nqzdC3lvsLwYOKDM0vhf40l1X2ByOEzyA4+vMu1yEFtFNGgXqi203RsAbwgQS9qCX29wDTO+tapgTPoJ1fhFglCSP94txMfyaAUzfBnGj5hX4RGkZzG5o/cjoVVYkk1gJiZK7UnnRCX2v6ET3niUaurp97JzYDE3/rMiqkjxgrqRmF6lg0xTDTlYGiR5d9ZDhWM1vEQPHBokQACpFSHVO/TF+FuEBDiGzH49PffuLSMQy4JTkK2r9v6u6SsEu22GMko1iz4nq3s+xY4P4EpRIKJk6i2YHRn7aAt9n4YM3NPKzdiSrxdarPtoFrJse4oqNYFVlhT5l0mrisXE53el4yiMaK9KX49u5GF243EC9i8u5MqWk40LWnDyQ5XzTYhCTZeojopobnJQMBrLb7XLnYvcsAiPSWAcw339yI7eGN6jJsDR1Co3D4POvI/mmCabVKpim8bB+y5eVA/JYl7zY795ajxlY6wEIT3RnauLGFrZdoA+BT5lTMqEh6uvxq2iz0uSpwghVCEmOg39xvPl8xIi8QKQnoockQAsUE/zjSi8ovHsx2cea/2OxFzNmFuxmDi8SN4apRxZu51GidlsabYOHwWBZn9lTs/LCcmil3kKrvMqne5SK0UJSuRAk4vKuTV+5/0ycRErGGMJ0OsilP39bajonyzU4A2NhOu4UfPh0Qj9QPyxkWZy2hSyIy31r6Brm6k+C7Nt0zOXLq9TbyyMsxk418Bw/Du/qYLOI3BAkQVQ7sSA93NnT9rru3qwTebU10TX9ltncgUVkguQK/8ziHa86eNfiaHslfoUZPWtzdIDZrjGqBiElk7wsKT+wN+i8qaJ1XNAs88Wl4h3sZYM9+Lop7GIbi5vLAlXA1LUotiM4T3qhgh4ttrHbhae/a6F0ndwhBFYCr5Zf6AvHI39IbQhV95H2kQhkCp4JAfforxk7fw8uvLFkCrS0/Rc8S52McAjT62xFBzBXlkpS9sQrHSSwiT4Zj7Jp1xbf2nCxYGr+ozuSQByWELzdYz9/6GZXJQOPo93xJT3K8fwGMP1nYFrfTcetxlK8V9deh/y71943cCKlpy7s/AEdI8Rkit1j33Sz3TnAdyVEUlqD5IvZut8xKE/pUSni/eW7rPb5syFBdM12W3c72PqKR0JKQi5jT6QMfjwffwCB/CMb5zOSTyUf8oUhbhDZvGIMs/Z0OC//q75O/ND1tN+8tPq2nMb+R0ynE5tUEVFWz60HuGH6pyy5gHXjiVcQ8zLkoQoAOhqNlP1qkk9uBE0FBUR/lPYaaA+Q89pj5JyPUEdsYFpW3rqYo4fHkGDqdPcgBw2dMI5Sog+gSeFJF7kfOqUefxOH3foUBn36AVGKI0AHRHrA2M9xfWeifpZPrCdge2M94X89r/Op0daV1Ei882hYT5SOQHIa37HCirqMjSisEDnMRtChTwE+PtWPn2jMdMTf7Pm0gautrKm7bGpJ4o+rbBHPqAZViXKDx7uEWz080J7VbWJsAeF7iL3PfADRVGgvPargzlxCoSHb1bV5u7bxjoxD4W3buXMavD65OA40XGM/w6iJrRS14rE2/nF6rNRloS7ZinrE7Vzy5ihHQluQg+1CWoU4YQTDzL3BIuON63JvOZDitpbg/G0mfisjaMgiRJAP3Go3jdgNXzbZYOMpXE5EKR0cqjuvKLgSTVDdVsSGfEdRsa1k+ydogJKl/lIw81nOP5sHe2Lfdzpr4gruMOTFmw+hb1sGMtiYTITHlL8a4IikxAs+ubgskmUUkVsZoV7yVg+uDNQ/XtdK2tVX1LzTIDytCICUS0U0FwBkCjzvsau9FhKIFO9NcpwXEQdKOdXOrH01DkpYbYClZrBLNmP0024Mf0+8SP8/LRm8V9rWTCjwjn+irsATJuWB9XXtywQ9pGlMBUR72+Goc2SC/2jO6+L59v60qxMPK7dB4ZxWDaiwA8V1FkxJsd61QpExq8Uy9rOKuKneXp1owCCBw9WfHNR3rm4wjyuObGl+n9JM0fgArcKjJXT41dmT1zvYw/MStc+s/r9HB2hbiaST2lewnIrYIUfG1FG/Z7UzgwHDtpId/ilmR08O5pvY3fZeYlBCu6LNPv7PC3G36qY/yQyuq6wrwtAKdxMbmOD80U/AIQTpFB8Q0lkTQrRvy/CGweS7HRrJWd/V79b5qGlAID82YdgnqnrR5CHHj6JwYja+r856a472g9+t+f3q706gcvbrI9wpVeFlsGiYwvVnNuj4+ND8ThHa+HXfuz04EOwZ9zoddxQKyG+D55jBz168P5MagsvF61Q0i7jpVXkfwFgiE2uRMUBDZqtMC50hn9PNFvWt/ZJUfebwqOnHarTn40Nhi1ES0Dh8B/qg1KZGNdJTIAc0Szo739+8J0PKg92jDd8YXIOPtoBE4qa5DtLhUFC7IqTOtn53943xaj5ejsQgl7tEzHyIvz8ryjZTR7izbixl6pLU/uQKNBLCnnCd/aXywgDNIKnP4CPLg8foewg56yUzLNSXnIeRCIk9V66By6LPqvH7ikK2+SCvl+liJXw54WeKcYyBLmK7Jv8t7AJh8NSDl5ECWuo686hd4JjFb4CkrWOEo3F7rpQz7OKKjUCUIBDy40uVu6MO7ohPOuhh5r1xMjGG+hjGg+QPDKwEp2lgNIaUGdXhRTTfU6/HWKDzuvzbXfR0GAY8BqiAyePnDAu4pzEbS+/LjYHJp076FQ9RPWiUIYIJcYPDzk2J4+zOgmwNp8mTwAC9n+dq96wOAgpuIBMmNbL8JcJfruSwdvyPY8mYYaNiBe8SpbyhFMn3Mx4wEyR6vGQ+etE0QxbKASlYYELqWHfclx1p265husVfSPkId9Kfp0T8tTyc+ZvniXvB5MvhNhmt9EhteBCRtcYkSGCBSYc8S1rMA6BXfZrrK04uo6TL4UbeeSXq8esSMZZsTV2jMypzamq8qNpbVjwKqO4zt1WGANL2ONogBXdWVpLUTKp0qWneprJIIC/UhyW1MAo0EAQojNyrK+P2YyotmQBitS5uq5+nsyJuKZcFtf14flO+8lmdM/x5reL/YTisTNqdKebfIbYCWQwD+iIi2irrflxYVOxz02yevjTLCWfN6eeLwke0Wbz9AxlQm3NNqaEL9QV2o/cH7OPY68PGWZB2RcRCxoJUSgSrp1BHjDT02uaXfDG9xXfz5bACU38L+ge21eGWGFSyPUkddpFi6usJnUJnYV7/wZDSJyG55Ih0ocTqbblJAtvnuqBpf/E5f1zGMZ7Ki2gGj7+oNp+9g62DE67XkRHbRx6XtFP8BKIMWUTY/x8E5aKWvXxjm2U4QybxxGSx6HS+XEiumBHa5VBDFGOWtGHzVEmR+1sa+dAOJaQT2k5zdtY6CiNftvCl/OP/bt9igl/3qLY5nscPg3E7hAOi7gybynoxk78q3scZR/+6c+MHfBS+aAlyi6K4hwCKWLh9RMXt5lyz3aQ0JjKPlT/kI+e58vHXMt3QqdpbG1BAJzFjhqAeBjtGtFbY81aqonzUyihHhG+bG3TsQVs/gQPCDQGvhr3AROSa9m0PkLoLRhy4uTkTc5eYQb+1XnpfcgM+3hqwcKjioNuSeYKLrySOZDXixQzH8GDGsl1KtC+z7mlXBXqUjuQBFACmgmWNrwgHIuG+dgCDaWfZ0vQFXpjnFh7Vy+jsRuvm+h7GQyID0eLYxQ5QGqZPhiclQ51nB72vXLduH/plefVceUBhFlsGQBQZs52JLzn27/D4407ffP9+XiW2d++6oodX8G41wTXY7y1365uINcXjOwgtyWDTz4G0XkAG27cK8U9N2rNTGSUW8/CsNmWONvttZ/LhBFJFVwohnSIPLLBPcLZQjpQ3eP3XQTE6qkMRZPOD1QQqPduSP6Q1bLnda6Ji+2Dx+4iQW/HKqDy7CsKZl3ycmQZO8Qdb/PIDrDB25ysOAJUDDnbIRXOGZqY7zfRXeu5DNHgduVJrurXQFreowaatsU1fdv+9W0nH78ow6QkgrW6Sii0iBK/sr7zlih9h01FC9eGnntusBxKCwbiPbbH7HqcGtuPCvj9i0YzpXxp7qTNe9MNlvNtha5eFjkRcEqpggWu27sPMQdyPKyMSrIP/JfJCsvxTXlubSVJLmxeHaHiEoXe4A7zw6I98lyaXpJrZOCGWdJ9mSgHz2cUREA0m2tpmwsssiHyO8/OS0/bMCMDLSoICyPhL9qOZHbAABiwHaLXl12fxaSWhECFPWCyx5GUw2FIOHlw778AYFYF0Ybj1xaWyatnt/FBkgbJwIIFiiu21bKAAAJocRzyD4zrHR14VEDPZtCBZ1wN46nbw1ctUyvWRPd9Wd2+tPpRZvNuIRwmIcBmJxsSsiUs/V29VSD3yIIIkXj2iz7+xz1hapxOULX+OLjjjG2A0j+fnwFn6/MZkF/T5HXU7VMLl2ntyXMwMt0GotIe/RSbSzoGC79MI5Ocf8+CKv13TUsNgGedcE+J8w38t93eSEIwO8+p6OwDeKC06Mj1TVu6KHlF3se4GOOmQscR4wL9S4Q2YamcJGYejxcLmaI9aOz4KUBj09EAr0oOwCX3LT/GCJAUxj8zllaNrremgmlfDk9+XcZgKw4oYqmd3VFRVlW6E1Z0NqpXhSNl7Fns2D3SMBC/1FqXiV4gTaBTEMhbFYVutQ11WOOWOn4nT1pOotBDDQkVAONo3hS5EsnQQbePaFhEK0SapYWzTggXWVuJCyIR4CUDoQeqf2dyUCYV2bJqWEoAtz+YpsQ4u6KnieCwUItURqHiY20Lh7FjG2OfooUQARvjiHaaYvyH9gRHhNQvpLgyJDbhf5w4ujiYsAGhIH3neYoI2T2/NzGzzqo6IG9dE5OWV/7zPHuHE4k565NLWgcpDTUg2dhVisQLYIP2xuTh0jE6Skvz7ggYG5nEG3KQzg0nz4tqXuKL/762Sdo30EtYFyUb/bW7R+4tVoiuFcPsekX37PiI+62w21Mn9kTY7hd3AyqcHzrI9q4RmqIymcmiNkTdaKwwfHhEJ8GD1xvRsSeSKwz9zkZ6ZXBpf7PoIj+OonV75/4pLH2HTK3MqybvMZCge/HWgSfT8i38UUTDNFe9PyD4CK5VdVbOdn/d8Im7HexHu+TrteLzn+tSOKeUCpxBCnO8A8C/NCfTMlVEdYnJPoZv5sIge/ab5gSgCDql2PR8Gd617Sk9WxUWXpcttD5P4SeZrHQKko0Je2O/qZPiSFkAHK5YKsQxKOKr7cenVZYhW8K8FlxjVLiAK3YjCDudLsWw7qd64GSXFWXVC3ubEx8MyYumIB3cUYbj9Cjtf+Yi0pbykBUoP965KkH3+aOyP88dKilJolNz/XqSC3SB/Csb1Au070j0wxVjyQPzWIEV/eQSo8wphfbyRJIywULsmzY+9GxlAlA2nv0HRH3c95XkIZ7N27Q4WbvB/LLzzzEmLmdJ5rp4d4ox1SmyNffGDJ9B4YHRTYDN9MuR+HbBWo6OkDsY1eJCEMCH7YbYcWBXUGlmayAs3T14ewocE2PO4aWx8TGanxEj9SCqz1WLvXJRfLLBh/fTWNHegaVuPV4rvdkuVeSUriPhTKSfAPn9LxkzReYHciqQp/VolZ9njoppyu7nh1Jq1fK4OM1/yGvK/swSOdqXW7Cl8OmVJyW5YLA77G7Mdfs2ly5XATHXJyfAzFfLLgNdOiHUNQhpji2stBTBd/ve8iUA1ABK9j63dBdOPGjmhyCj/RDPMOwYgRQnIdzzWkRkjfF469CsFN5T168gduQGKpjGLFFw4lumKqamMWfl5MPzBZjpqr7ZhnAHPy0sW9O4nUAz6s7717tsPNR5xICQxb2Oxj3L9y0mDYk2dqyOseRIsW17uaXqP0b5nRRJsM+fkNwpDBiXfjoentgtxjOols1YKgEpkda3UpDOPmLdXS+8OLW+QRYGFo8lVGm/dm2jfZ88Ru312p05mKmUVgMS3Ld+yVmcP00D2QA2T+ofCuWtfg9f5FBYK6+qBHRf7n5XpA0KwnD5gc867V+O4tGjfYK90DXXVFiUqTfcU4ruiqXWiTB+UGJ6DM/FCIbzDjvrfZwdFZXFweJJeNlCNJcK/06SLgIG5u7Nxvmn/30LdFxcrqoJw8ugFeqsMArvnKy+Cpanq0PNrhfgEcCxiFXg2g3j3OT7p5YeBTP+QYV67hrb3zjDaTnzdHOgVoal0oC3YRYYx6iMLNqzFmeQazwjMavxdjWSZtQAivy3Z/qRMPlP7zAc5uy/5f7t6r53klSRP8NXs5BXpzSS/RU6K/o/fe89cvU9+p7q6uml2gtwfYmQ/nAK8kJpnMiIx4IjIMaY7Q1znb1xEUCggjICxtDRSvCiWI9XffkVD5W4RZwc+6YlTHw8u5yg+qYWjt9FYuou97CXNyp4FWZxzdaL13G21cTjqs7kUf7SgURRvsdd4R4Dj9jn4BcfuUctWeB6ZHoaEHu2UZ4wvsTI2durmWe9W39Gfd6Hjl/LYyp++ii9dSy/mPoV1YG5l6piqKLVXqXSNp7+nY3tpk7lIxhMLcX1J3pTpW2EBMrCStRF1xKQ/RKvSLwxYqCYqS5dYZEJWXOGt/SHnouC+DjtrOZRZXI75EVLaPRerDIK2B7U/W6sXKSGPGTV/5S5IASgabOs/zm16POkl1yXn7bBonoZslbjc8GsutWGM/aQgE6yInMCQ4yzrG/rE648QYJ8az4oNZ1Zl32jb4BsA+7CfT7pCp04PwoakgxOyOf1a2doGDWZ/Fl6oUflGfLeVRjNLMUPAgf0E3YYMmUHscLujbPujzxbGbIWFMEkfDeXw8T4+xqhOFSmAYY7GrM5KV+qMeH4AHhS8cPaAyKF+z6IgTzxNNaz/mu21mlMm9xIfMtAYxjEMsE1HZTMB5pDTPzB1xZDQ6hDFSxvn56iIPokRFyPQ0XeVeNiPY80xaeJo9P5J0rQDrDHqwoEtfp4Sg/nuciE12Ftx5PTbv25vnrp6adWA4nq2IDAn0Sm396PYat8a8IC6rURTKOua/Es07XvQIiX5xjTX6GIjGD33Qny9GmoEfSBlnojDVwI9W56yQDy1uVMZ0quIE4bYpW4YNS4kZqslL1OjAZSmV5YdlFEpxYx5bofnDFv7RjaccFUNHwi0aKuL96Rs2QE+MEev6vEtEjWYU4MV+peTls6KfRzn/1K2ubnfUxWmJO27+cpa6qcjqPFpZ862G4O52tcWLjGrBzSRu0mTdJIO1tyYU1xW8wFzPaucbnb1RjQMLUkM+eBQSJX3uTuDnUY9YcCYaxQH5GE1fR08HcSiDK0XrRSQ/wz5AE3Fv98b+JgMSTzKqjjzmmIA7Pvo8ho7bvGWMJvyz1AQqeuPnaLmmiDtKY8EO8hH9tBod3ssiJYkWiRvh9j1nSygdMvaOdKmOlMnC8mHBLCPUZsMFobujDYoCLQ76lVpTK85oKn1/JR/VTkaZfOW32TJDfgJr69AnJrLS6MHYvD2JrhbWZiwoo1fEG3ZSmckZkibAG/SBOE/IhkesDF0trB2XwP47ZN7yMUzdmz4UR61POeta9xVt9HoXmIdyCl9UnaYxgiMLIKTV5O/IePQm38+BZF3jGBaKxKLl/cEqaAHSt/yjzPOBojPs9r0TcRjbPePRTh9qV7pSwzcxDFWWO2im3Oc77aAPjuTlKkXtC4b56IdggDmJ9gfp/QnKGg22pAoqsLJnp52rNLvRjHuBxmNEF5OYcYe01sckzZc7DYtnQfswMmR89KqK/oDtYS6OPkBRqdwLIDZlyH112tuyToBmanCExv0yUElORPRb68o7il/p1sozUbo24REYQZABA3S0Bc5gXfGE6jnTMYBdeKNK0PYgZHAix6Eois/95jhr5A3PFhUQ5YvBQ6o5XTsW7sTfj1XlN3I8ouSrvhEZnGU0PIwd4UGaobVYmPTxPe3HbR9pX9lC1/vHxBK8FzsEmH3gRfl58SLcAzFgfHMFWTIJmtp8f6WGbLuyfHkUbuC6Uw579ILwTCvcXESKDTd262W45I0nlr+JwucDPQjPnVt8F9vvG5aKUq8vxG9vHpyyALwzfnxyR9eBczPHNKJ0TFQfu+3+9ACLJhlpTakBJDhcTU1ffVPTYn3Gt/V+mcrJATB+jC6uUYy+GnqKVQFqz3NY+doHJKrNGeqDfkfV+mHSbNvUKnBa3Qa2fPBKnFH5Pogym49c6jnmm2YvSEuBR2V1LxqG0nAb3oQDVPPv8An4DRvTruE0z1N3Wy8LL4bCDuNEzNx7CoGjEd/SGea77wxMmAfNWLH58ixKKlvKSBBUhU/qLWS0/WmwRieotAJJWMP3UaO4Wibs8OgNS+nDZ2fJOps7j9kmjQpLUo5TsSldJMrdKmTVDdnL80xvEtjExlMqmVe+RLky8L+1Jnq8y8RMezymz03rVl44Kb+BGFMU9QVBIdxAsw6vHPIL1T8WVpPlG4E+r+UuK8kG7m8TsCzPBmb/Dg6rxySe3V/3l685q5FD6cTMlx1pAdpis/Xd5OsYKK3t2XZCSDZRxoUOv5w0tNnLp3o9YrRlN6PsKzfnp2Q/nhkCTxuspwg/wxjmYXumi9ksHrXVQBAZCcy+s8cOXCo09VaJ0tgb7k7yjVcrSNyZrUjQL7t12zhG/q753FY5thJXTh99sO+4Aw8LqWlO+TtEUZgbm4+DTM5v/jmLHfpkJ59qP1/fR2zcu8q+B0EI+glNrrkj+9YN9XK3oMACoOF1tviq0zeuzOQblt9aUjDykRWY4/JnwlpY8S5L1bmdtry+71nLdpbl17V4XYcps20RJIpSwI4yJGrBi+XLY1lMvagdJ6zHnFuz4vhyZZrza4gSFlevSCVQkmoPBcEpuH9DJly8l/gBdjw5WlWOyvREFHDN9BZimnw5iyP61l6zqZReToKaHSK7chEdzCLwxB3/199LR74GVBvxnVYMpdPDxr+u/S3AsrwgcSbDUNJoyt4qmfjIh0A5KE+fuO/wNSz40xjUWNfYXPIfnzO6AdW1hFvYIxMTmlfXzWywiljLg4rAo2kGwkFQmQijunjjkvPqv5nalVqSvkl6luQjD4j6W7N5lWmrbDrtB+Ll3Or59i5rPNxSNalTiCiH9N7QHY3biYjZJjX9CVQ+3Gw11brG/lNgQMxQ5Yi/sRVYuNfb4Vj2I+7qjsYz5iQmAd2UWvgl0o1mxCtqoIljP3qmW6V+4lDiWVFlheIMuQWv+7D9CAW2/eIZATOf8KxYkwtQ3ygl8SYSTXL9ajSqGROI2HTWJv8+8gSEodEo2S9axkQfFhTzg0Ref2zUJMlMKbGbupZ78ew4gozi09XxuPPJRJYxNF5HDad1Qw+a0P5KjaCvcVJrOGbZyeYGaVW1CRlRiCJomXTO1KaqZqiqceX9Ur10HvtUD4DWZ59mBati6SZbx3OFdpV8CxHG5f3tarbluz/HGjZS8eldDnDCxGbnaHPMf5rDcVDrXZzBdGNowCfoA/y3fHnjnjO/acfaSeBPnTllqh9p7g5FIt34NH10gTZ13bU/aPAt27BcQ1/GSbrt/NnG8GBapjuHvWSOmIab4fE9WdHYah/9/aojvnwltrRGtLv85fVzyc7DlKCjqb7KMw4k82qzWaTUhhbew3DkwjETbrOtgbaW4FrziN6yCaXDNKbD6zU2s47A8m41AyzXnOwc/jw1eyEXHKogn0oYQP839kaDYihX78yKun4svT9H/JPcFd/oY1ma5e15UfEfbTN4Nfwzs3gdqGpQZDKBZOixCI3iwbabwg1HsE4IHrZOY3Ms67k0E5kJC+5pAGgRG3hgVaoenwF2QAPQC5/zEXfKl3gw+wRzoIBDNUcrEFXBvndjsxkVw4OoS7M3aMg8ygGvlsoZXYi72vH9EKqIepDGwI4cH0rfVIlOIcU4DKmH/O7UsbLYcQAet4deYLvbe7+BpSQ4jnm9R/FTM1TTnQKwJLqRFk08mewwoaQADTDF/dyFqkpKhCzx5QiXZO499OqzMiH1ECjAIWTOJnm+jS2Tfat+rn1SWiIwjFpIAaQliDqMol131I2SFcUK4dHo0gaMbtTtRS3MnXmKvGmITojwZSFn6x/ldu1KoXfyRKbjrEYfph42H3elwyhfdrtG3fK8tLCw+iLClKnlkWCFBIVBaGbSFDel5F8yoIREob6U51VLYMORCjf1aAIrjSQ2kiLAAoyHaB0B6MePi4ETZ2qH/L5nDJfdmHh88tzU5Tlm+pYif4EHe2XE5QjvF48CT4n7oiz3YZ+mM7wzL5kKE4x1ZB5NjGk7WoA4lCJKEOLWeH4Yd5m4llpW7GasHr21qQ1hS2TiyF+0Gu23UHg2OAkSHCvMqPf0ObTiFzuKo6apxwUbUPCfmhXmuxhrbkEMv0dbMQV4KYGZwPxs/vfd1p9WdlnE584HdiPu90wLrR/3M3VF8bUtbXCNJvoOKXZCd3MmaYLUelchguutk1ZtV40bDAGS8+VBlgJBDyuGlEPGPoYyl78mVB3BCTTQH/k3mpzmC2JWD5WZndSD4QV90T170Qhm9zpTNhw08ZKoh1PmOJ5NwtLEBRzKtvd7YWwjjlKj/0wL8chJaKy+n2zz7GAhHrxiN0v5GPgxNCT+odCt8vlccKotZr7tyHGOIpem82n53YO0Gx0wLxm/oa7KROL8fMJg+aQo69qVooAVG2bv0tNyfo1yZPevXLK6FwXiLcYPQq6PHoAyeNadOXRx2yDB3Y51ZqNqKtsdNhjVTPlfRQWM/KpHSXyL/TLWDWvBkc/v/DbG52Rtqlb3BhwpZsD3Tih3evxe3t+l1RnCyxpjKWcuKSyLHpBf+cvxnoArC6DVfvs2V1nRJhu53dyuJYi/bvCTa4qW5U+7ts8H1r3sGXXgBVn0Oa6xLecfdJYCF8fN9tHp2HYlC/WWNMr9YnGq4iaJlUR5ZXgDzUpR0KAbnZRw1fv7zMLZ9YoxZqol+Hy8N/BeiK0qjfsneg9zgNumaRo5PACn9YVv0cqR0/nGtQ4chYjRpirRezGTCLWqOX31YinRV4oYbSBTMTokzlwe89fpxrwSO23eIXTAZJ942TeJb7K6ihSr9G6SffUcIaEOcNEeINU1SQMbruhjUTyQeDPj+TBx42M3u5BZttX8qcJA55Q0v+dxKapg/WjngaWK6R+B7+3EYyGJzCaskfqlgTs0fgDAafDUXt5GzDwod5YXgeAxN4WcRXaR2BYaWXt0rT4ElULJWNxjTGAjSUu19kAW9by+uTMuafi9ZAiqKMmcdg7SRk3+qIB0p2oqySKSeQT7l8jZF0/XPmYm8nwAj9lra483heHlXX0FE4uUGfHXHFMToVXeijbBaEunkYNdTAStkri/E2w/xJ13NVFWIaNs6Gx2Uwn4HvNxle2hXuc4z+M6hCCThvxtQ2DBTCgFFle/Ns05dKxLjpKq++qY0FY9CLF9R7L6fTg6rDV3EO9jeVAITc36NREBNqzCobd+HawnfZhxvhMfEiOOExRT/Xn7xnmmna8bcEhmC/7nWM86yw37fAyut6DrtPO8x8d9b1ledAVnJG8F7tI2+bpoz893cEbp94IgYNax3lsQDuoxaqX2tkLtVjzqryLmRbidXI1as6pIQzE8BuBwxcqfzHiWarwdbEqfTb8VV1dTS1NAVD6y4hAh6l1eWCJEn1AZ3z7IwWkrDKbUyMeOKiReXycSDCC+Nc/3pxG2HdkZ8eDrh1jwORHpUb+XWj7oNfWV3MqGbKXyWIE49Qt7p2Cxy/7de4poZB9IPVfDQPZ88KyAniCtbUve2l30yzyE5tBZOddUofLtCxfae/+uBsbneS5o8b7PCimNAdMLem1tdSUXnqgXcC+pFdJzr9y34/V4lOcqri9KDrN5Er61qU48R09yDCuB4HJzWhy9DwowfG+VqyWQL5TzfMphOziCyWXOozjBRuzeNfqzVCsu5+KDK3b+5blSFsBf+J6D71gPPd/rR/NoOGl1VOPNtJ/6lg98oUTplXSBkhO/dKOzFd90QyG+3N3frhdgCGtHgDYyx7+zhD9MJH/phNJBW78CG7u/BCydvt/tZbnCaqg98HyIHaQ2fA6zzGcMQ19ETl9yFlEEguQ45tRtReMLzYYSmpMX1EMAOu+y39IQy74mfX1wHLoJUTrTK8TFYYH6wzMJd3rwlrMA3Pwy7fe2LGAqhTLNtZZD73OuZHpnRei8P6ZBTurmF6CPIDcWP2DVutT3WMUfxgEHIyALIGYFJwKBquKmtljb1DoBtATev14W7KwfuGQtUberFE/FRNa9ySJ5nGFAlzcWK2bM0orrawH6CHYI/DKYy0hK10Tf5VgbN7oMKnA+L//EwLb0qQ+2a9YDAYmGxDZjbHOGe0eki80XYjtEpfSvmlG80HO/YQeqJLFRWbz4qCk79j32ct2Kmo8IOke3oGqHuNN14jfUA/4yY+Mk7cV31xGTvNG9lcRR+jcIEHS/8cTZ0js1+6+FQR1IrixmrmnERazQJt3I5HJhLHkJmdlfAbQ+Yk1/9AqApKQ4MHGLf4MvC5FppAgl81UeRVSrLUI4PH3qj8haVTrMYVmrT4rE1wcWgmikXL1wKaU43MLpuAJ179kUK3ps0iwbu0FQU0/O7j6Gm6lci10CdVs8uj4cNpK7BKAeTn99CDIp77Hwq+yytm7PlzlKEfQdf+gRk16TMx8GxNqt1lflBqsRzCmS+eaXE8cKicoWkWs/HqGnrqO9+pXYeyGDXoONvDfXKMwMp5Z9J+3ZdOTEOCzJAcebb86Yvj4UfRL3YQ6X5eKSjb/YbIJTnaoRBAIjsUytqoKWZc7g6pe4C5eHgTI6LB0B+DE6nR3vrtwpX6Mzx7gpdHRraTTeMmyKV3ukiqbjQFNklhEQUSE1YVjyBMXZwX1M1Q/CSjiu2cKbchKANtINjbztPVrfGAGF/7IgMqqi281QboJPh2p41Xh2P5goF0n0B6uvu42tJtMCDKP7qLCcw5S55FQT00Rb/WJfL2dE0Xs4ieuwAj+jFL+no7tRS9b29kzpNsmWm37skZEN3J132Gscy6GJIaX+BOjZXc4+VcqD2Z7ZyM1dZWvDdKAwKxubOC4Ev9oRMJKJCtOMUbYT2fR+96xAVxCd5hAptxdaMWzDBXgQxPHE6NIdBTTaKOp8Z7u/25Oy7XhdFSYVpXjA8JXRBZpn4qY4ScbAQS4nQYgatJte73Xrj+T31YDT7bVAtF+6CwDOpkm3ZGlkbOwvpbEfHvDzt/4kJ1huwqpYf5DX4CcxgYN8px56YPEzctHeEnwORPbeyoWhTtBLVtzY81y2SN11LqE+YyK6BrVPvxQIAaB2W9HFCsb+pNxIiAK2ntKpDsf7z+KxGft5A3pTn12rlrm60PDWTm0vmE+A2cExyqz0+R0UbpAt9IXgfGuksvadWrZ91EskzuGv+UBp8kRrzF9BTOrqkVl2Qy3vwYsF/WJan/+SRwlFBzU4LVafrP3FPjiPvh4zivq4Uyv7Ek9lcfhw1LzFMYElHa58m1GbnMyYBiop6EThoJR2eQpTKfn+1SvBSxJ4rlnwUo9+5McRQrkH0eTJB6ceTNJqX9MkidGdoPuPNc+yN6L/vN07KOInsr96gxk6KLo9ruAaFZdz+hfuQNGFh70J00hNxPdR5eY6u8vF10x0NETQBA+DqwjtRTnkY5ElRgC3HYfN5F7s0vsy2zpYBOtjL4pzGQTWqqw3y7l0G/kM7y8CKl6KnhXq9xxL4c10Oj9tjpNqgpez9XnohSEi23txPmpTPNsIR14zS8E1ON/fhHOTTCIV8T8aSBdfu0Ruh+iIxPvnNsjjREH3AmWG2XmhjcmUdsAXS9e2taCFCuY81lTxCYHr+vU6An0xGCYUEXjQtGW2mDM+b3e5C0lMsoBZ7Ba1woM/U8+zfD0p1MKKvzB27wO35/m2oR2QrQpiUCNScWb36n/1pjdFuDducu5Nnc4vsTrJMVXbV0LbrVArqRzyO6XUkEBtC6Lmq+pF/qV7lzJF98fqJWij+LYYHZU+UI89gwbMls/gYuPIV5HdDmxBhVAscvFi7/smVYOKN7IwzkcnVJdfsweZNncanct7/kV0AlOmDYarej8CpkKX4qsfjsSzNSNlaDX0OpLBJSZB91x/1izwpHJr8pcHZhRcZRl4IpXOscVZ1gtXK+Vw3BRJHM3QuVKtJ1gty465TSm8ThtgixbRZ0zlo+4B/kxjZwoM6h6Ir/rchai5XsRVq+L6qWpwmnY/axMFWPflCCoycdTlC1p8Me/GuCVHSDdkIjw179mWnO038Oul6c8qR5yF72z1BUKzxa1Rzl5FBTjWufBLHt9R6LPsl9X7SC79MWiAwtsUFRQ6k6PpgZVzp45DEwqwWtNGM3GC0DwYPtwQMtRRb8nnwP/2n2LhZo0dJ9Wbwp8A2zcNPkuvWsU3byHfuyxxeB7hCPXM+tFbgqsHBlbHh4oiulVJPay8+t6fUNn3jdrfMH3fd02fPYpNKdiVEBaE9LDO68zmimjqRDWFX7EgJgiR4Co+tEW/5PvBZVKXs/cn581ffccEJoZqjAWcLB+bcy+U2iu4iQlxgqj67DPJyucQdMPiFRixws6Gj8QuFBYtSCR4fb79a0XmF0M8jF50w9U95oxgTtBQUSIxU6eynIUmV/5ofJp5VJmJ85ze68s9Rm9y3qizLdFXmg1vIgARTIFRZjNZxQIG2mmIcc99X6L/ecOVPcCYpNj9Ykh8tuKxtfaqq+8n9KciA5BLELqDD38kfRGdqyBGHuujKCx+IV8HMjpJ6S87QNp3LqAmPB8tkfbhKzW6CfCDbfps/am09JRgGKMcPWMvR8xkgQqZKwmlMTsH6QU8AjzBs06ST5qUHyE5o7u5u+HLWYBZwao5TxHunhsCeb54poT0L/VBye08nLrV4NAvR7NKJDZasBsRLlNF68dSImt1PqwcN+NwRwlyg3xB7I5uuOFox3efBxOkyJl0pLhKE2H5MrhR9PXr+r6DgP+jFdOLhz5al3NS8nIhYnh/td7yrEqe7nCAQRjVZb4jXXcRts2+XwKPFlQJhgFHD922FzH4CD3Tr8M8C7lGH9m4xruhRoGra46HKuwnCI6Bc29DaRtFPhlTgNr3MXpl9aJPfNfjrAw66bZnZHPNJDb5Rwh7wtzMV4YnqGK3rT4OGvZAGOx1y6BjGOt27ac/P19ZuPmHJis+ZxqN83ztIQTdptlW6ATKsWuRFk1KE7VdLNQ31c+fwTRdWKf0TZFhGi+iQD97otzpaNvoavG92KMFcNSEPn66hi+SCeqwtycWat6nRlokW69cZcYrJ9WCilxL/VZ4QMHeW3+5NVhGpVo/lDnWHiVkZWWbJeDs8ET0NsviUS1kpksiARw1YRREItrKW6cukgRaGbFuAD3CDZH/CO9ej8MXPO56OwdInPEGJyQW0r/pPnuzyeiFirFvTpyC+T4YxTbu9WIMuTNquNiRi/D+sLgyWL6P0djkXK9hgel15fompfQRkX6xSNY7v2gMPQiOHgoMmEhFb0xYCUGoTyvw90xh8ATpuAU2TxLHJcbIeJ/MLZyJecLiB+aoTWEw9i0e/E+7l+zyK8VI9R44Z/a4yJOIdFsV7swNoDsZZn72hziyJQh1BNWrWUqL8nxfdaSXaqnv9A4NAG0YfWcm6lGhy8svfEIGy0NSDchL8B2CTwwFnNqLtzQb4rPixCO9B1wcCy9BauyIpkkfBLg4M2jkPOV71EjEe903fhsD+UNHJlpZTuihRXKZMyeNolezDE0h+2EqR3RBbjQstXLRaWmljng/4FG4sCp+rsjs91+RB6nwRrq0bNIO78Wsl0C9BJqtlDa24xEW5fOizu1ymbf/ukhuf3bq5K/QynCcou26+hjT7vSaTQ+vBLFMHL0yyZOuKhTFXkmlCse6pSXrA2pSvUgCkbePHFv3D16x0J7JEg+nyc+W8mkOuGrUD6ENrwfxNQifqtMLHNt2KLBHyaqx0Qq8OI82lAB/WrZ8pzt6JB5q1zHAOKEz/3K/k4At6TcmkXVz76TemPB3HtqNRj8s2jShktwCiAmnva9NUsJ7Cr+OaI4gZuuR29Ia+pVB78v5Rj/b4DpYERt1UdJDtBE6xmlx0H7P+CaYrQhPm2aoDxNGD6alzYGYK6PXYM+Td2pTyYmjDwd0pcsCy8U2ipjbhyWKyePOd9C9E5mznLVwuTrKWRrrPrVSLG8lfHeLUMLv3DFVecUJSAVufoG7o5hHVxrtsk5rRAlim8D/lI8xGOby57x9EMty0Lj4ypRBgxUWV6YC+36L7YMY0q9mNoLbYd0Zga9W3wsStz9IEMZR0nchXVAIAt1R0tb9K2IMlMXuEfRm6g+QSisiZfsZYeD3oOMZF+aCaa5QHyo4Xnc+5WCaMC/peDD4DajNGJUYVhu7b4gpqDVmh4sk8DyALc7AFfknBffUUKHyKIEw6jkqCiGNvHZcJZNMd70A1uLI6ZUu1QaDnw2RG5t7WO/QiMPj6xy/xi8S/xiohFySi1+wJULqX3m8M7keyC7zzGPb1Suph86ueAE+5WAQDEHB6Kzy6nP0sw5KX6day1tVH8LnWXS2xXOS/WZvKP4Etp0q2OI9/A73mjhq4YMT+NL15Czg9sgEEeBEAeqVi+ujfjSXPt6fRNKId+bZlgx2dk3cUrIkFDC6soF+dDphrBO/M/YjVcq6ynssdJTTbMyO8LIM+xzAKvlVZqqI+8HBV/enHv4IJ2HFQCuoGy+eNUf8+b6ciuqvP9mtrKYJ/Kmx21hPvyL6zA1mcaRdv55vmFGAJfu/tiEIgfxjNxAa+hftU9G/UeQ/N5vA/1f1AqH+uWX093nFqgPv+bzw0EZztVb/hR63/xt1AsH+kS4k+jeI/veO939vx/EfyQQTfyPQf9EThPgb/d/QV101/4fcWR+66dyPD4kFepTX/0D/VV91ogU0iJ8/ij+tzf98kQ8/6iX/1qaDmLbhzwVo/vv3H7/6M/Zvf/vb34cD7/PvDv94V4DB//27/1+yw/xXu9//Pu5AcOhvBPYfuOEfW/qgMPo3GPknBsH+RRdk5L+hYcy/5Azsn/vFaNkMOqk8+3dZ/w/euihF/41G/5NU/Zfdjwn6bxj9v6aJj8Z55ILAn3dAXqRD0ie5CP/jnzuH/xMV/n01AAWiOflWN/gJBouTRkv5b7/9z5vu/AsSFXOUVs+S/qev/7k9D3iEGa0PHfvfcxAI/m/aMjD0N+wfWyvB2D+TBMbQvyH/QtdR6P8immD/RIIsLbLvXx+HeS2HYuijVvj3b/8Ty/77NeoAmiP9qFNn63r9RbtoW4d/3FnZWa0+GP43/K9PwX/4hT//uvPvw/UPTZb+I63+p1QBb/D/SJM5ax+JuGf/MOpfLe1fQ82h+umO/7DDkH/UjzBJ/L1N1t/vswzbnGR/Df13Kv0X77ZGj/Ba/+luP5r/25v919kA/mfIo0X18MAcsF77sFag/dT/qSKTpNG/0Qj9b//+cZ+iFP4vWqDR/0Kb0X+jkP/v+zToR0RHyTVO/WTpKtRCG+x/wP9En38ix39uf/b/2tusBT+wUdIUvxX9D7L0Lzz0P2t/9k9t1P6509p/rYtZB7qYycGfLmbMlmaC/V/rYgbuQ/JMku6T9Azg9+3fupilkJyLfrsDdyGJQiNndaHUZclYyg1TDLcyCayoLLj9fTg8jQZ6BRjvV/+Xtv8YwCmRLeQ4paMNDk1Xa/J1UbDcZ05s93HEk2nyzsmisPmFkoseiCCFAkYQltrIRgI2gSHtKzQ6b6cxAr+U2ko2xBYsf+YxPZKKG5KKvne/4s2LRftoluLohhI8xwmKpDG94osRpC5vmCBy+dUtHj3Zyd1b3Yee31e43xjzdpyQQTham/R07Cu37quQvt6lu8SYXyCCBIpBsM8ySYlraGE3f3Lh26Wyxze2UOBcWTPKmHJ6Csupui62jPQ39kzgpUhvTjB6PP01GKmz7KhjY3ssKKVOXSoh0oiyiFFiOFGULN2SI1BmYZ6WKU4J2nbx1ARegq3fSQtfffTuqiY+tLeSDEEhTDI0T1sYgfTKBvgavXn86AaZS/79/N/AH60KDOmX+24HH5mCSUvGqIttLCa0boZz3NEPk9FTQqwNo32ZnNmTrfPNDENwsMaqYHMrGtrYceHQOQqM7CoOt862jLxkGVXBv6WPUDpw77mqC3fVKoFmEOSzLi+tCAXGc7RnDbw0boNdIIS/f5ew9bwt8vc/3sd4y7DvisLfP3vvEPbzIgut680sQyCwvJe6EmUPEJg/Gz7T1PQQduLReCGOVjGqIomcGCy+2irXNX53yMGuhYCG5iqL3wCMt4dIzEdYejffMp+3QWb+/rxe+5zP9a1xtrxLDhrc+2EF3o8RW/5d4Ec8bA55cl48aocnp+31TApiHEcLLCO656L+98/e9Hze//45LszfPG+uuv+6n4YX/idrFXT465qwGKNqJW553qoSMDLgHBZcKgjKMM9bM752rkwN3v/re9GpiGohrjHemtlPw75iwyP7+5u6SjfM2XIZZxr+3JECIKjjMOGBtPXzbCv6O53vooV7h7WiZ6u4IiMlOurpiYi8gz/r/L04T8/FiE0T69Pww8BcYq8sxCEnn/Kvz+WbQFqHWJOKUCvGUSSdEUVeeon6wxOCM0OVo64h/I7//r7BkqYXMa9KWivC7AfB6D9rxjT/xiNLwKWBLdLR3ih9qn7V1IWZj/uSCq4qatGpwZwn9v6zGqogBCLkF8rI/qGnjLDPa55e4Tdi5WhfRnkkgXuow/YtE4vXHn4CD8mMYy42xvyWtcV+hHU4xdRF/M6bmpSRtuH9rNmHJ7Qyap/nd6myQSn/Erk3WOTrXaycswC6XVPqTR+I8UQJPP/QmktcXNj3QtaMHLVi59883TE5wbwrPv7rs/V8dj87wyWc9PDwW55Uz1gIQoaYqNB+1LSaOSCetRmY+wPWf+MCrQxmBzgLRX8ZDeFhS9OgvrmNlT9KKg9pBwY42hVCO53ZHdZaraJAg6lE8WKzHstS/Ty8/IfPHXZh9IfHKy5jO1WMYPJ3egaOsRf6ExSDR5ADg7yXhx8+bPR5JNvVNVeDncuEqQX/h88zDiRxgEldKAivxCCMpCCDgBfi2S3i8fNO+muNEqB6i+/8zjNeC6USbQCiZWvs/QhecH7fRBMu+a8d6JKZ6IBfrbzpiIIoaZpMHO3l5XcL4zOrOGhKAmaqBhUts4g6LlyaNZ8/uie+QH72lcJZ0yaV/PXIYKeNV1UaTQHCm7JfVucr8cXszvYdwI7zyGtfDmv00i9wRLF8WOz2iAJ100dNFo0ntzE4qADnDJ+tOfWl6fsjmyAkP4M5qja7wVn3V274BdP52IbUTWhdoIjbRjw6mPHjW1/iAfkVtKdWXKayHJ0zJFsgiHa62m1n43DA4vy5/oteH/pGT3CcDJSD6KUgaB3MfFHzESndDyl913h7+J191Le1hQdpGCHO2Xs//RWOYBj2APKTUl9TFcSU2upqped9rPfXA2oZnA44MufTBA5SCG+3akkcttpHkjgkr3Fs1nIPVsDY4hWg/lzjDb79eiTRCjY+gjTTvqN7PjJqo65IbQafYVjmzOsKjX9HDGWHRvwplckeoKmWt0J/+ysj/N6v5l69hWiiLYN8iMw6m91yAUSpQrOpwEr2iLGiNKb4w3A8OIZ1ahpbY3DAgoCDifb97BPmudvD3jaZ51cL9jeYAZ31X2yPPiBOwcLr+v28M2vV9rXjTEjXiqExz4q5XJrnq32tlQTr4gusCzO1rW7eLbzyuH0CtKVMMQgExK08+v4Zxa/5Zyvs0DrAazC2O6fGNPFZxP1+ZzXWVGrS30X1d0dmA30vWRetZvhw+IJFrmkK334GDmHipmP4GFtPEEGgNL74CWej4eh9JvEdnztHs7jDNdHFmNVmXrqI0YuCxLAzmavB0bUQIWcCHRu9Ux7BxjDvs+3X/Daa1zMU8O1b8L7oe7hYsFAsgNWy2pR/zX3wi7blwTAenAAJxY6BNyhatbpc8GxwAxbDuvTPWjBqVTlJyIDB72HPy/DPaI7LgBQDz1NUrO8e7vnd3qy+QFOAS+wGVX6M92ICyfpdar0R7ec2/0NdRgBaF1wycPafax81FRzgEqmqAdMw37dW/Ahc/KE8xwCc96/u8f6LEwqA0MC/SPlDnXfxZy04/r//Gfk76+zd7e9y2LX4Qm2UtsIGIg9XZ96sAE6L3s8+IcLp21IggHx2jxsTZL3y8/VAc4WanVn/Cu8Uu/HOvTP6kPV4mcgAOxK1mh2XB5VcOcbSD5zuJzxfCsEOWpTKEfRKVbdHWk54gTISZBPh8cZgtocrn0clduX7IQnLPLjioQbDOMnPeuA+7B/6CH/Rz5L/0I75az8wjfWH3iz7h9YC94cvGPbzhydk4e/0/MNV/5s9w+Cx/9m9+NX4mUzWf+Yd9uoUC4z5z/NiCvOvMcc/jWHN00z+nT9U3N3nrTevysZnpOAs7gFizTjZCuTAtI7ZQE8FYgWU6+6nFBXW1IJ6dDhYJdPSn2Wydp2IUPmDnmeB++J3mJwhAWivUPwppLOP7Kc6XNgP4zaPpj7tZ0Gf+eRpCyYo/BO/J2PVAGvxn9bSEP4+tvnHvfPigrEApmbx/TtdHlVkGNxRqy5yQfe7WZCH3bUwS2jllpW0C7cbjzRC2b3YvWU+qY0by2B683/V2vMMZEqyTc6n7SMr16JnPpn4IoBkFU48qZxRP4MiGfUbw9wpufelar/4bobLV265MRhdI6AbCiW9+MWFzuQ/qIGYYF+Df+0F7DKkFuewYyEBSdjs+Vgh2uKQuoSswtWGgqtAyPlYf6SeeBOtothCEpHT+oTPL/cHGRoQwVrtTg3CgHx1/ar7lHu3zQLsffDEY+Iw3H7XqDD35S7sdRlt1xvW2W6v3zs1L2JGT0XxICeMpYWWl+jZYF5EIWj4ACc5i02h9yFd61d3wOafJerxj6w/Sxs7WsQ8cDWNXZZatTec4/3ZmgA4zUfDBI/SkURGhg8sGUERWnC4L6m31PczRHnRcwckSODgwzm9nKQoiXix73cnTFwQ8jIpOqsMMwfBg0QovKk8hxIk/lWfdcCR7HtfDPTD5IQ/EPq0FBDAXqSP6+ReuwKaqxG191Egqx6vSYiSTfAjwd7AEjqwq/wW65jEn94/ekTzfLfSYHruHYA4Oqz3z1HJwjuKxWeBXDOjULt3gdmtAnRCUfjUEWq9V/Xa+Jpo2R6JRcsaSXmfw9AiO/jHAJKZniStdC4UL5HGfvgsZ2yl5qfQieqvEHXXAOsdrE2aP3qZjnvfx1YE6KAGfODtGe6bdd/drmjRyOLN6uD/8lNgsZDTpdsBCsPNLg6XtYqw8kEUCJd8wuCAg0MiiPE6KYC7c/RPVdVsBNs3MYRf00wD+pjtOUn+Zft0flm+aF12EKLEN6UQNPrcEBl/d4kAdR0YkLwwvLcgiOLZqMNt/jbRvBUoMjfV2sXPMvb4QT5IgGEQarH7YX+kjl2Tnpf19RVDUtSamJd7MN5c+DiTKPpYmM2m6I/EigUn5Gje9+hcRq49Mc119MEql1Tu9o4PCA4fr6+mZplcpwuituIIWCweAI/xpuJpTNbtRmLO/QPEnw34AsjfzkSEtHi0nk2MgHfzK4pn8w2YQoWo/vApcSwJCqzng4pXys6wQ4SIuCJyXlVpWUJ7mC4SaPNe9tzRLfXju/ZrOFqWtqMeOdERJhPXUveGBgDiTxA5vUcqxCNalcEsXQGTC7h5+4ZZ3/N0CP47g8pb7orcIPkRaF4/3/ZuPUu7/4mCG4SNvbsNiekPemyZCcIJSGnL3b+aM8W/tmZqc4wJzOQRAYD3DSc7YnHh8AVhrCoZ40YLGjWJdsnxVL5eejIifIlkfhsU11l/WzYlqUx4USZX+93LVM49icbqeRODdLUUeUUvlYdriAy16SuFwNOHFzrh6PebVIAQAP7ASWvWFj/o76jYx97tUObSH2glonHodLxItyEzXvqD/14MGybH9yYp1CLJdIMM26CO7TheK3d/xfLqgvmxFBcP3e2xp+L9s30eeQ7DL0kVxSAVvpn3YDZ5TpNsD4bcmkwsRI0mCmGpK6/jVxrHrKgXdzYuc/AvTYDH5kr8nbNePMDlDs4Qt0GFiXhaHXzgUHTk8b3D5LNQIlBzD4QUtC76oFaOXtkHffZDU5ezrPjKJzjToYdusqzQhtTDVI/bElqvcQEG4aNIKWZ4nyFgI3o3/xiqTRAiPh3DTE+fKJpwKlavoh+/UOiF40kpvjzrwaF41a0a2qHp3rSZf+tqV99ur/f8hdF9gRNuewUg5/L5BTzx8H+tqtkc0EMhylrsB8zuzdOinTSB2jw98+tFP6L5dToUnS6ASBbj9xrk6Z9HT74eJLGsklrrN4jvrQgvQnlQY4pFeNkWdh9n8bv/06cF5AY1l4WYalh4PrK8Hyp6EP5Fnt1siC/4+kDRUr0R+bGT/M5FyjtbEKgDHM1g3qvnoUVi+MNMpmD8/ElHf2ADtb2iVu4zzBT9Eenh0b5w6uvHC0JAMmMw0zXW4v0SxLmWQCyivsCR8pJfGRSvvT0ZzHp/s58aUYuc0Z/JOvC4pmCRuoqe1+5H6zcm5048NTfIxjG6inKoNOwYPbsj/+ErHgXr4Lbn9/1rqI3TRDS8V7LGeadlp4gUk/kNg7GwoSd2HtwukoUgTucZbIiMFJtJy7m7oSbb9Aq7urh1ktjlvM0R6TLHyesiUkq3yOZ76JFuqJGTtqhHN3yDvALDqugL+/UR8S/K+Dah2l89L/3GhCh7jhfEDK/rwYEJpfc0KCTDFnx73AskLBF842pDogZ5j4y0etMMAo5Yhybi92dF4lV4wFPBX2PBpyUaKOCJr7yoSFnrb6zbX7GUb4P/FaWPSwZ62NgPJ2omg9G6k9Z4oZ7CI5MfDreApv5QrtxNFK4j0MQC+ZSOdrsgHh2viHLIDzrzWl58dYDnuRi9IEvW4m4Nx7eRQQTxks0twDg4C/oYMFUAP7BUUGRti6ydgolzbtRTgugmpje3gkI0QdIJXwHf7uzq5f6aNRBTsGzZre8WTI51qQVgnK/kuNDra6CaL6DIpoJgTk/Kn7XdZNHnvaoQmQehSS/TLEgphy8LgptWb4BWefaT3oMZ820KiqaxkLxv9N5fWa6K+ProB0svrbO8bkJZTDzQYOX+4lgMPOFgl2/2Kwmh16XCoF7GOizjFrY7OXsUPTxGlyDohqP26qqU5835uR+WEAQEJksUn3wC7nO4y+cxcDuS+JQa834fDx7BCcBhmkitnreGcxJooPyBqMJRGiuTJINeeCKVDRLzmFKdr1leyNKXfo/IeD0qBm1HyZurBoMPKPghLaQj0ceAawc0yx6tzJc4Lz7IfBpJ8CDHjgGBYQ9Q1aFsDXZ0NhrL2IZChAA8J+fbVbDvx7x8H/jVXjpFV1z0zCzR+/D4ks1O/FZdaGV7FRsdNYQr32ZzdQAH3s9O5vuWhKrtwDeQlAfOX/wJJqpzlW7bd1VU6zyZbalfdypt14B7y3p4it2AtaKu60/hsQpDbVnZ2h520LAjYYG8AS+LAvqnFX3020agN4LyBmORln+9THveP3YL4SoDkt8wdNed69vgb9gNaZCru9O/SvUncHphV09bDfPnICBdUTJV+57eyyom4WTb1EAjaV12zFyJV1nIVHuclnW7YBDCD/qhi4HICJYE4Z/yUaeJ4sqOM91yXuaoFIkmnOlRiREgE0imwpl1+EKpHqDmM1uJxHjuP0rXD2O46vP1kTN+aWRjpJE2LjT0D80DGdXeJl1NgDPFj3U2alWk3a8FXBJsC5vAPIIA/OE48su8cnScuioCCcZ5r8v4jYdHwUy8rDlYLFYDmhu8NyX9az8F2s1GrP+FLNKWbKbmuh9rcoaLY9mP3QS81CW18Qt4Wf+RcEi0jgb1mSBYTqKCn5HGzZGu287uLt36Ub7MMDSXWCnqDg8ZiqF9BfQv+ppws8peyoNN87htau2mw5F5Vp33nCXk/1KeBG7SajUE3czPVTg7cfXAF3Scl3XNw/pwfxWBUuBIW7w/aGhmG7U7u1yVv/tKkHbIp/d7J/BXvg5TO/k024yX0//VEPLHUm1Hr89elwuWER8JYS2Rtpg3TX5/Uls6iSlSvJe7OFKhrL9m5kgrnRZTYIBstg2AdJw2GEWsz3sjtHadLwF2D+g09Qmn2yok57RDHJfEEwXrHsZysg9pt4rouOLR1BcSjEu74ct1PjJMipQhmsuzDxwyVtF4wB/L1ZJkQOWJcLz9etgvu+3wdo8HvvnGNTW1dSoQP0HT8xywlV2SCN7gSZzjJCFHNHz59luC+m6PLoutZdSgmV7fEN7huHF+mlFxZq3NchzFbSgWHxtMIm/oSglg+SQpi92ZR/4QHq91fcbhc8HMepwkIIczb+UJngHfGxNLon2x+C1vlHx75iDQU8zaTwRLyELS5UjmoZ6sf+WgjdZVthowbg4UwKQVCCn97Zr3ZxqbMfpOVX/Svz5oiuBT6ZkNtF6bA/11pHFOWlAQk28TV6nG73S1zw5K/tx4/3WLfTiaCp+dmU/xZ6/YzNXsSUBBBRnsr8t+5SBU1X+BcdmbolZwkaOSBOK7zeUitm5Jh/VVFemR4G8vMQrfL1PsvRK395kXNIrugQZ7xaGBFSYu6wN0xL49ie8JbOGju1Xolu2gO6kVkr4oZXn9jgPA7vfhKqXE2F/hb18+Ih6o13cSCt2DzIKDpWT+bi/OuAKy0YGVhk7NRyRWV/S1Sa8dGnlgX/EID20M2NdFkcXvFobzerjQla/VZx/TFRIt3PWbZ4e+Kc1cw8/iMIyW1l39nl7jfPc8Gcbejb7z0UnyVkea8lnmKCLVzwiTyVU6Psm8GftBtOJp3mZLDT1ooiF+Q6B/yh6YGyMtComIo6w3mxO18Mvlyg9KfyQGw+cDdooVs/iVlHVjsuGtXbLm3Yzel1yyCOsMBE0XyOhUSVofhFiUctXVsvyIQYD3fEqvt/uVAri421PYwOEWLPK403EaNgYot8IFDPPGRSnYLGx8gwpESUaJjwyNkKrfR9nVINO+UpBU+8n7FS3Ri1S3PTreDPZOhuAU7jBp4qUz87iBEW3Nal7b94loqXFmdHB2fS6LlXZmsg1ghuFvhhNfBnlbBc4exYpv+ObiCiEqXY86yONsAzLiG/0RM/gAaGrU/NuzAmrvuOAvKyRUcjaLH5nZRMhYGncezBdmtza2OT7z5uxnciKkYHyG+EqGRnnmucYvBQyYXJ9TN+kvZBfm+JiZqryvy09XtSRVVc+aaHOtOVDogpAErfdmms3efUcMEPARaJSN6/SrJ2LHFhhLc62zksFpTICt1INik2f9JgDR4nhzDdclrfjniUK8HAyv0QvmZCAFGdHRwopkXuFN9Q9smn8JNOFU2y+fvXYvRCRobmUPQhEt0qsVPEN+bLLgAPOiZSXSPmmt/GIrwDkwyKj1olm1gZyjs5YM2weLVK2iXTMyMo85+iBoeuKeUScP8BYwV6zXafm/Qz3RaVs/fUDYw9chrSZTrOS/N+R+b7hBbpJfQzq7yHTVd8Ok/UMACKpqb36sqwfXIttV0R2A0HvNEcCy4otf2m5uuZQN0HOG9nTSGm9ypUzYHamLVL650V0zzrO39SgR5nwwx/vZ83uj+7HeVddN89S+C59HsXhKMtGA+DHIjwmUI3g08a1I/zd777EmO7NdBz4Np/eDN0MACZPwCZMwM9iE9/7pG5F1fvKSlyJblNRS66szqlOVBgjs2HutbVYYT7+Ul+tAjgbuLzim04e4xl6NkLqxlmQ61BB9E74E5XL5ph3KXFRtId/86HkH1ZvNtwP/zQwc61ksnfKEekQxL5+2+J1hmvsZveCjgCxxGugWTJOxfRegI9i9m7o/HzuS49McNjcel7hIEU2squr8pOOHvS417k4o3oF4yHukSVfoZwWZul4GLhTd3Lx1Nrd7FONG4s5GrrV5lsBEiaeT+VaeKnpiiEry1e5UfRB0sYEmwaq2XPSJFt+4ZEkCpTQsb2elcz2MHsM09WCzzGMd3rJ9w9mLeT689Q2scgwX38aViDKo+IlFMue8fYb6HkVdGXyAj2NhgI+bNLcxguUBvbW9x2YwzOhzt2GtqJfurHsMcDXh+VRA16uRPj6Q1mdjVUDp1g54LM+reHAmdppoMJqB8ze3AfFjfQYEGs5NceMM3eZvrD3vvq0A33CZn2w9u6/qcqhI+JV8EvkBUB5zY9mzAMXinbkqFdG+cu+OFvY5oJboDX8+3xFeMeGfiLQ/Y/2hjeE2v0E3VXixemlpF0HFXgzSnz3nufR24+CvR7+5jtYHjtYktemAULSWkatVS3/pbwlUJIXb0Z2bn9RVhoGSJ485J0xY8c20I0y+Pfxl3Va75kFulpW5mUYkD4X1rWObbXQj6Sc3vqzuYYcNKWCUe7MJZWkTb6MiwEA+Z3Nft6DEKdiOzhvPTeiwUrxUYXDHATXsNfNRhoeYaIPp2DFfqXiX5uVhvcDvRfD7Kb2gKr4u2pd1yDPaCEDY1n/cu/d545+GKVyHrGm9QX080Q0yBezqE93f7HKgJHxaExnNsPVKreQtfNecs21wX0UOkoMqCPxGDgtO+jhRnIfDDdMt7d6yWPMQXVFwUHweADSMV5gF9nv7nnlPOzP6PG/b4/uA+HyFlqvBPL54qOzuGIF9EcAfBgxe9rzD5gAOoWEFhWqeXipaPokQIM3HMDboCeEG4GFIPNVadIh5tKAz1fbi73nPZ6iDOtCjdbUmj3eEouUyoycObJ6yLuSb9r5L5smOr6J5DD5ypTEQdQME9qCdjL/irJ7/4soMd/PC19nhoYgDmUV38LWzR3S6NQkNPHeeQi9DTMzByytBa26vZS065vErq9NwoFAtKL1U9yVDVzj4WyEetOwAHuIQu5VOzIf5UHZRGSJcmN9Dl9oNrEe9jOEKvCf/mW+rNxAEqiY66hKtedp4lj9y4gB+jO/vPy/aOfLaRqRr2xLxvnokU7yfXUnzx00IQCl39zqMJoqB5srkMrbI+VjpAL47ub97VC3Lf4VPkCkN8XZWp/UjVYMQiguIg6zy0Prw9tFPavX9+h1OnBotbbEdECQV37X+GPRxFZ8Rp5TsdXqb64E1yFqlM53569Mf8O2i+1l26kYrtXJw70UEzk9MnOhfLEj0uwpWvMVaJq4mLsFqHjdUA6t8777itci2u3pt8E7BDPrcDs1JBowKMt6u6t7WVb6iPaZsdmrhRXPNLHh5fHzvX05+sd1DCetrQfGDLL2on2tX83Wdv9fwHUA3kjYiQywpWEPGwW4J+QMyv7PniGVZA/8ga33kaKXODb3FYJ+cmbtAYwSuye+nr4VXogK8RTaSgZxbFWLPOZTuYPDmupvyDW+TXA1f05/QQwAD/Wz8hKObed0+FECos/OdWZubJ+m18vA9lDJk5OqJsYzS36Fn72DFQhiyncndi1w5CKV4++a47tXHNPx1dDq3PAnChuVX1HYcJVIELUtkfTtLJsT624To/g0kfwdft6Y7aiTfXI/anigCniGXmHMf5CuD9gTxbhSrduzS9JzV627yy704BoK0cL94Qhf7BkeT+GabnQv6iMiluawG2Jr2GKgLvddDP/JqIwZcrbNw2JWJwsjjRjvgWiiLDA3cReEDTc7hWzqXZ5h8WSY3Ctv12NRS9SkgSuUpIAKZC5PXUF5v0UcZq6rh8Cgs3shH6VB8WSngRUjY9iMXcNDbfV6vgjPRmMZfq5MuQ9KYmeSZdSKIxVCZXYkeAuiAA/ylA0lbDKeBRzrb08LUr/IVgGmTsz4rzwY7/pWuyBXOMCT+0J4Vfud9LiNc8MEzH328wxshxLKiaJqLyIZpkIK1qq0pufuQN2gEIA/U2jlbNbARajojPSIAVwCuza+J1jqQN/rJ6QjtJHzKGEWJO6xWw7EZK+TYbvOEmRcLjjE6TqlOLzxer1yDkMyHqyPmC0zv8ml4grKe4KffkiKo7PiSitj87cOEn7cSVHl/HcDx6onEEujvSVfJmCb9hJQNn0cgPZilR4sKACH10Cl0fGUMVOWHyxtFiPasGBVMyQg0vq1w0NL02pQ5qdv9u0NC6Jl/o8Hhd2WS4EEj15UqYmkSu4BQkid0Yw23wa2eH5ohs+orr3woaRc0fz0Zkn/dOJj9eqJ80JB2vS7ok0rDWah5DJLXgJpsJvdQquDIUWnkb//LOoAfNQ/QNC7ggQVw6UWnMUz5CgxnUVU9wVvFNNzGzdaeKaRVd8BVPv3ZFPwdzAFcNp/RcrOhDunUcO2c2QvpsKPCCL5Ile3yiPz88I/q5h9JI9u+qibSgrpyb2mqnt1X7uV5W9ykhHJlg77vak7qpri3N+Myoju/PhGCIs9FRF93aKYvhlSW9Ka/zugB3kOG/s2BZH++eh1PMrpoa45RWKpRxSfA/Do8U0ob/JH1AfCD7axSBTa8LxUZkklUNBQoqOcliCiPjyWdxtKXUbmPop2tV9uCVcF/dB9YX6+OtDcmKVRoQvdxvQYWGMIi0ORjcyAo9maZB1O+JfE523MQD/iqQqTyRIfbcNQ9UR9tTcyzUT4386YON+tbkQ4TgtO47dQo73V6ZjGlXHoUkGbnVILgZWPzgAhq1ylEzXqk+SxkNyYgguZ9fwgFW79XVOrDcJpps23fufo9MZiCu/QqVYBMnz6e159mFX2q+2ImX7aPUq1m0jS/mvrHTM87Of1huj62TSeSy1i7kl4Pw5VIF2UJPFkA3/dVMvAQxHCPyFLZz6OZvwO0aWp9GuBD8LTqw9+k/XMKH9GnDyjdLtMKW5paeBYhAd5cRg9sYdAb8AZVkrjXmlXNZrh2braNzBxj3NFAFV8jXFeOf7sZ4X703bDaieuRgMCYjWNKD0nvhrh2BIZjtKroVONcyUcaiavjwp7d6bednOO9zDTrGlnQP4Qs8HZqJR7hEzAT676XV7nTuguvhvZDl90Y+Cm1w+CtBHmlVDrpNISpecMmUH1ZDmo3PgGjPOdTaGWf/nmbBWvrOt3MDP88fDBPzMZ91kHOo9OVBPsswP8FrzqEpegj37RO8cTiW7XtwFEN4X3/WTijftUh758b3NjMv6qpGXMIuZEDD3/tAxDUbzIupLSNr75MBORC2E6YkNkhchMVExw7NHSqk/MyquDksIfO8EzfY6dQP8Mo684belR62k3zDucH2MTdyPTvzY1lYcr07Rl/PVFn5k9U+WammTsIqTgI6r12Rimmti13eVCYyGA/fXv0OBQFVYVsBfAsy+O8BF0gRF6xyaR3gDTQSEUt0uKj5iP4EhpUirtd0vgdxgs41i3leyJhgF62oRzlqOR/xGaAh6fnTq10vH8Vxio5EtiM1qD8HQN7lwJI3kqqPSPODyAFtQ0QF/R3G7bjQf7Jh/gM5kqLjF7LuRUNBiYoUJV1QFYT27Vq6jZrE8zkTAZM7ckDxvKfNwqJbxM/n3yF4br1l/OqOJL6MkxdUnLZedU3jlrD4bOHLnEsKqKIiCuEjetrrQn2lsPVq5IKX0XFvY09KxhQ4sYhrGVZtcq/Tc436xRsXgv1F6MbJx2nr+iPgnZDtsvxIccdcomd+Rjl7Sz8Jx1oW9rKbqwLvkT1fkunINt87ydngxV7eWjoNt4MiOfBAnF9E0rLdYcBfl9bAja/G9APV1JeSAjX46kA7EAGu1hgCpCTXuXudRLeJPdhu55wkCVelm3OEY6j3wgHZLU58R1mWStrAgEjRUhFA/U4uFH51ygjNzxO9ES03NgQVO5Ng7ITbZdv/IhOIGUSJFQSSC+DiW4kUAQcTpefS30jzvbCUsM+nGY6B8WXNEJevoLcLamLUPe5Ngj6vJiSVZXW0H+woajuFrrHdnPbwTdbhET8ug6FB2L79Zbh7wOniOOTMtijB/yh2rZ7+yWYZg+tqZIf2YeVTU39rcymBUFfOBPcWyl6Qg5/f9eltJqpjXoJcgFJCGaASR9gOb8J15E8ejshbqiw19h5XtalNjcGZ8HICE5qINa4G+vn3zyw5qT4IWQhTuOoi3tSEdTHQizGp2eu2Y1u9w7mIS5B+tb2ZuxmKkiSpV4bdgx2XgrIDm4fs2uAT3UOnZyK5dB9gmW4JzOPQY9+PedNmVAnVLPKgiA3IobMOYlx697jO3p3J7qHkEp0oAKBgBqlZHlOgeCbQQmgklJNBtitIr5HZOaBGhucmA2JFnaItpJ584OH9WKbqxbq6T0ZokjoN++Oq8SKm8xXrIxKE0F1tG9+aMnaD8c8X2GY7MfDN6fT84zqOYZSgJgXeHyt4ny+A1UsMrGPFV5tw4Nrkv2w1v5oqmlqDsLw7GZQxtP7C3NuS0l5jb5fgnNzY4jCRxklKNKekPvG75g131ZlRJY15cNJpG2l690G+fVGNObeNdfubrudpHlirj0B0FTBvpuL49FHvHBuo4+RqsZtC8V4hrzt6yXE1JqRufpNEWjwGun+CJH2siNVsDOvcHgd1mWveRhqxEO3gbFDWefQut0deX1AWess746+MSVUGPgrYzTF0IxMBdzsWWUv1/HjGKxB+XEkUOApypBsOW01b8rmDhp5aVWAeAgBMgPFvckuRtCj+42gIpJkfQI2cE3TtJ8HqTE+ZLWKltsvaR5ZXvyH5cpLbRnTeCDy29IcDY6sWAXkf3rjuV4DqIQvt6c5nGVboTGFBQi6gRFXVLdFRCEkJo3EujyKZF+0cMQyQKhQqNOV5GsVAkMq/AiecPz1JIOzcwwPeF66hp8bXt5u4PLlj5hL06Ggyk6pTAsSsNaGXt84UXyYp7D3wRFOLqioHpWk929tTyhzWvWDHuYlu7nWAj59ksP7Ss8TfXjAXyHCQ1SleCqVuZbtJgRrj2qQJbVc+fLNB7BfywNoz9fmCNg9LU4CwX7udWzunfZTXZkd1Ljxwz+BZoUFOaFNxdvyRI/sRsblF08JL1yO4q/ceAHuT1M4zcsmr34nN6CfkIvytnMVyxvdAXiopZQO4iwu6nYB3MZR5/d+M8DV6vaYN1oIMK68raEBMux631X+JbSHpZLh2hCOh2Jwpd8skfmo51AKeYWeYt0YyZrkt6kZ3QI3cL/Ta1JlGi0YYV1kX6ibmTzlMBrbNA9JXcTtdWMQVCIu+RFQuLHAnSN057Du9AJCnONdN27dH8k3i5doSJACr3MCvgRqnCExA9/NppOpx52EKibuK+drzarkRi51RGoGyDJNo6J5kUXvR3jmU8q2y7XfdwcAwfpaNVL2fUEpTxsc+K0xKB+EM1XcDJw+osaaCRxLqTuSc5eNgxoGYqiOOs1oAq2ZBwihqn2zAwfoyNK/4eOOa4jn3aQ/C26nawhsOiTDrML33RTo7aM0dmkegoo+yNEbU/FIjkMALpWiiL6lSRRk/cI552PHw257on2jShcQMzF2UlrGJXSvnp7XmPfUDXJRCDIvXBftaCU/ExyUXmacM7sLiKu9tkTfwIGSLEO7zXUegQpKEkWSQWGsNwh9+59lP6fvLBCRKvMGOgC5pTS/dBop7yDbTbLzMHBc1XSf2mw4pAdwQKPA9SWoWLIh6t+rLzRmkz9iOOH3ByOH9vExYQJW70sPRgFzSpUaPgAIvdG0Ebl2rWYkHr99TcrZlMwdqxdQj8xvuCDVxQJJNFVPEkksin9pxlT5DQgvDs6GDtFSWT667R2QJkXU2HW74ye+x4K/tFS0nLPJ7UPHRbqUjebUdG85YUH+5QPywrs0QJEMRMlUuWtwB8u3Y57jB5mZiE/NYiSEU7KvN6RWS0kropcPdgplgYxjogE3eNGIn96XH+0rbBUnMAGdAMpWUPDNEsEPkVm4K4wxjRS4z2nBlsi6E52CaWk2lm8EFepxJVbBlegBkjSMWnEZ4qxv4DDL3uSjE81RmkkbaNp93RA00wRngQs4WEDSX8ak10NEBwiSHLcSrBstFU49Yg0F9vezbhf8M+CvbV1d0F6CkpaCYqLqDrIziEb1HiYOJ7Kju9CK68PRnq7c7FZzkhxo6JF9lcgny3ZxgH2+4qR+qrmBIRzvcSyeseKZ70nIpqtSm6Gb4TXTNg0nAKWncerVaBCskVqTgKQEPdn1cJNjA8FxPDHwZDNArwuByeo45r6bef866wKHV7KnjYINatlaOB5Ro10T6QriG01pQuZkJ9nr5VfAyYGYXSTc2Rtqa/aJJUPae7W3Cf6UIhqukPVaqhPeUwDqhNUHrbpvAmTqHpObROP3UEgjRWj3elb2vqHVT25CgUEAoTtdJ4sujWMOMqI1lG+oUN3oDM7sZFmQJj421JpdhMwHD/+ep9aNYZ+1avFVGKvBYRCy2so3lryvsp8xhWp1b60PB7dlO6Ft0JkOFWJUI0Mb9u1otwd9/3iv1zm3d7Bwi4gUNw1GonaY8/yk0Gcz2HWoNZqN/SDwDg/tF6lCBKlXE9EeHUuSS3K6jda8yRRDpSEnw+veQ+GkMR1x1To1E1J2hxwNxSbAFeWFnn3g1raddWeMyecdwZX38zM8iBgTowhr7wgpc9TwXoITsBO2ad9K112pAMmH+n5P2EMwV0err29nUHvF6wVaGCTxjVYy1uv4gY52jDrCTNgoSf8cziPYrJC+js+DBD3ynwfAJ7EGsLAhZ+pNlCK9im+/zeQhyPfGh9wfPfO8+fo+JvBtFVRND7UdvZCdZcyoqBj+jZsyl68m19VG8+28uX3/MnIaY3kQ9lwaB4Tf676fQ8TSbPjUTMBsiiiw7Aa+WHUA4cukN/XM6UzNsSUHjNszs+8QEGym7dmsuTrE6A3QeYDyjO6rP6hJHOiFGSQk8ROGLsu41UEuPZ6fTG6z3PW8XNR8L+cda0rAu4LKQ9XyAhlPNv26NUKZQZ/P/KIGImuJiLbpKJgzB+y+wFHnYwe7fH8QNxNiTTABESbEuzwyJOPryaUnaLv9XauBTWgB/G0KV0NPgxE+z05W8n6Skm2e2AvxD72h4wB88AefwZQqyWshA7OF57gX9knYFn96ORA1EkJoQEjDdB4AJKjz4uXEO+fAJOz+wJL4JX727cZ0BeBA1zpdTrSBNX57+Wnsb5Ia7yhzo8TA3VzqxezsmFnH/+hckVolFPYdfqn/YU6sVPePxLhrdNIXOGNOaA7gMk2rr+0UB27Pns6wO087vpFU5D5fXDN9+3JXUQVjVy/eB8cMscV3zqaTOsTYAK4reUfn/OzI81yuV1x+0K/toNEe3tFE3lv99MrqIejc69+ZUtOkovuZVvr8lyefHmWi7T83/d8/4cbjyOc7SRb8lyewnlWXJD+r3v/Xp/PcDjW/n/tZDdn5YwmlQf81qVgdeR/8mcrC5D8TibtUaj+f40gD9q/vVf5zr4n8HL7fyUuH/HT/TG/Z+Z/vDTqkUb4fKn1KJcWqhMgJfs90mMyV7/EbEIv49sYm0H1H9uSHbVV9Rcx/fNVLeBB6si7yll1RW6hbS6BTCMJb8XKh52vVIzp6r+8S/leTf6kRUjXomGLYYOxwRHo3J4xYOiMeL9hz56Iz/0ybWv93zOU9H9iz9v55BvXZzX/tgBsP/pnPK/Wv9bw8MQL1uvu9IEH317SaFl8p/OdbVkWOlb/mc19+df08cwHkF+vijwU07HOLHPjPTCsr+wVf/VifdNT75ujNH4vbpAU4MVBjyoc/FsuwJq5tGAE6he/f9w6LIeaG1mcKgdjocrGeQbzDcA+LaJ3m7FeQp+ddh2HnP/lZ0xzUR18qwUUvjzFD8uz1Z/U+Rk7qIEFHfLUgBa2+0e59xcyDDs1K3P5a9YE9Vypq8NuAv/PSBnjx9de1gsI6jP81Sw1Sm3SV/5lafj/SfDN8wv5+I9fHA56b/JyDgR+GebxJ88HiBmiBYOv9+8RGnvhOkNOgbzb95pit/mfn6L7iXGQbff7M/Kr+MYzfq6egRlyfP09Sf1cpNChUjYLzVdg/rzWe7+xU/dz0JfiGufdfPvjPE1EF6sK1+L1AJHX6+kH8XLn8/GzzTPk5pdxrBpoDepD2o5k/Fqel5LGFygXTFwk3ji5DPxY3CsNkgg5F8shAv46woT5amZOGIpv/x0pB+T8ln58FYHx0SVEfIpGRIEIqfiRLmsr5iNfEj+/qZPyxrRmNByA1lx9uJ5BpnIKF15ho276K8xjUZ760SOYb+zdKAxkq3lyceuc+htDxQtBOGC3m6j/FHYxgrkYJjHs6ctCyWBXeNlE++sb6WqW655V3O0SurWBMfqeGShNLZysriJ3MN+SBmLE+ClLKUwul/IfyULKYnIE58OahTW8fiMJ+WyQWVTW3jG6qAmn4ci5NBO2CwV7GM6tNxBjqc3iDpZi5wZc9f7b4QW3zuvdosLH8Jn7jNIkdovjh+LemKp7UKdVAhHUTEKD322Dxr95EVNIVbtdL5AV0W3/71r66GPBgH9TgpLrIvqAPy7M/+i7TCRc48ngxT3P/ak4YwiY6ozN7lXN5zeTeLFi/98CHm/bBpvEkRaWNdyG4gOXBtpcY5oqBMQ7pq9Fh6t9KJRkQYEeZR/sZVM+brV3/yBTQB3HfaqvlU76VW3avZkEliCJ+TkriXjcuTQ8kmGRKkZxAZ1Tm8dUDmUet0tE1S3GaijKyGF8QivuJqTcq2Tnqqawr2r0/Ma2z0qsn4ITUzqyz+takbErp4xt3dXnPf7SbFDCClUhDc+MrPIXgJxqnpEMu9URWnzdlrBIAb1azEGseaJ7q9HAcbiGo6+aNjzU6Gp5+DzHCjxLPK7xvLQcniwg3xEDKRnp0yRjpHpxDEuCBmrSIk9M3gnttruSHBWrvzWSD1ca0wwJ6IpR2fXORU7gulWr7qXv0X0EmcZ3cycwfLZ30JPPNfAPOE0BhN3hvKP6eBGj5uOe10QPMkRRSQHttPSgnPEx88nAf5Pe5D7ctrWmlsqaeVGV7qF0km2Xqtfm7F3CKDhoLuZILuKx0gwmJ7E9DmrmbvI2bzEXPza7nqGVeoCv25h45m65OJ99EuvRYnrRw6gHg+OP6FFMeLuEEKj/nG9epm4X0wPKFfIsqBJxr8T1eDGlavHVQ0DD0aTigEfNKNFqGUHM86Jg3XcoeQ8iZdRUAvAAuVvct2AgC0N+ga9s13S5pPCPRQ++lrqxNwL0p7Gnw6nh6Y28TcaFH83h9pu+n23y6jFt6A/3liPEXusLk/bcVCdsWDXTvcia02jc5O2N2qUIueAl/VGjuZ6u4cTH18DQALnyQuoGT/tZK6qPqhjb3ufxZLJFbT6o3Ahv/0fIp2TPMDh5bN0tre1jDZ/HY3Ci7PUjWgMSkkdiec8f2T+2GDKEwWhfYx0GXgLRtH3QMW4h6FP2sah7fOdM+5vMwiw++j3jW+aPNIzmu2meTa9tUS2E0Lh/ZTq7x1fcTwYI9GF1R5Em5LnL7fBi9OvxRJoK9npRGiLwCXRfv1ZNWdRNft0lyvfmXgo/7mhKsWECa8mtnhwcR4JhUIQ7MtvNVByTBJiiWuy2xIPdjyl9b7p+7MBh7sayaUvSoNsldZka0NZIRrKHyuZN7NsW224QBBI8aK0Paz/23UYiBeuahZ5vFrjkcNanrC7bjvHQGFh4/+kSPr5INBD38WYJvlwHkj4UcjP7cO4BCR9SwV9L5jDHbczuIxECZKcGvUJfZ8+C23fyjnjZgpujjbKqROlxAwSJe/nMMNy19cwxxflWLXket9CQnIl04Imacfd4RCMhzoHpdDT0+4j/rUpXfO251srv5jnwh0/N+3oy8/FmRq2h5fbbQJDa4HTXt3JREOfaFMxF6zz7GgP3RAALaR1ejVCi/lC98THW03W+/LuLkuyZSSKEljf5AH4P987lnkcx9EjQrEdnMpcbwwx91L7x8bcqyI7qfpv3XEyc+NkrQkkJ1G6xYKYAU2ELtcTO0GXyBlEsyjNgQCbvEhrvxl9qVLDjhC7liHenpVWGbgcZScXrP3/6j6V0Hrt3c+66+gyDI1/xlAQXP56aFmwa2NWmBJpmmWJ51B82nhZrxKpFy0szih1XcJGKUGzfu9iRJiEKSNKjODrVG0G0Hcr4oZsMQX2TlnyfScvQ8ZOOPG5HhdQQApn3w0qOgZ6P62ueuXVfSGU7/8v/SOOuEN2K+x3lg38k3k6Td/mtoI4TQRcQXshiO+DjsQuTewfP1190XPBnatB93tFem1I9zuf0NcoVDLRhoXjZEu0d/6TQBfbLHvdvlR7rNoy4QedPv15pr5ws1o+U6qGhpKUdpkxR2Vcb569qeIwq2kle0Zjq+qgmR4KTTIm/zerwzZ1JzvloXQEHspRu98V5eSN/IUQrpWwqXK41qt5ehCzRDEbnGv7ngmB0Y+i/dsZc29tlBd2+1xEFJyCMxlUUc9/LQdOuapOJKbyGFHrKbAf4qc917hqFIV8tT2K6lacZvACJe1uwvq9VFDiJu1DYTe3wMnxDJSpAVUr7ov/ueRjBC2EfON3MvpHzWNGOzqGGF4pTp3zMZ6N/eoT/fQkwhDaWbJCCmPrGPPWQjMe0Wq3PDWgSJs4sI2PxJ/dkd527pHRxJhCwIB0HPIEvI7r2pOyApRFBMhG96wh5v4YtWbqv5aIjhgYJpW+KAIfZ59sw/ifq4PLlxDPP2LgXIcwC1NbYq+x0BjrOREOCLhAcJjevHW8INGvUJ+Jo4Je6geVVSU/HQI3D5H+/1ifjTFJzORkc96zMFaXD0BtKTyCMP1y4G2V2ilfD1P95Vsx811+GZa5jxJU2LjVAhpXh1D2hKTFY3YzVcRF897bZJ2Y1j6DuRVWHpOw8vHBw/LXgBXProhtJMAv+1jxhLAE9YIQ3kkT0+FU+zWzKqm+RY7YyX1NgyuUltYPdSz5BUm9GsrEO4t8Y4tlsDaPTiAg8JYSFzgvuKP6AKO0o4tEOPuYXsznt0E6EBT+jjpR1+hmf7SHREdKZuRYWHr06D9+F5QQHaSh1sxi2FaoqLbXHjYQH1QM1KCeEK966s9f2+kWx+BR09AAPpK4wkzNO9GQT6iKrbQ2FSe3uu73HSNkZ7naWpYCvfmDTRJ+8Gs4GGQiLPg29j30T9itnqOrhWaSZBGgihC/Qddpf3J8TQGeZFlWJ34uN9DTVImKlmwfCGSQdbUL/1bHYULwiG6C0FusRF4s3WXj12siWDyWRRPM1QH9/mrB2o/niZrX37413uj6cBJl+52aUJ8ZN+0EkaWpzbxxYMi7Delgu1dyMHwhpZlrUBm7yqii16kUP0OQ1Gd17919J29XKjiFXrc7fdTJMcQKaaNzLwXO99bH4Wg0If7Pe8S0MFuS7kacw8OsrZE1VZCL9x3wjHdUbm5dQ+4hVVBvNASQNlhhc8xgEMIRGNPVtnZaSvxZecey71/WhNZMwdu46N833quvSwso7ENptLprcWHx1BE3/tKIa7oY8iLydRpXBNG+fCoZMcz4JFh3SUhhJS88xf/zgGsszv+TMKkSA6Ldba8/sH230bloJzwfP5T/+zznFAMPhv+L8RHaegv1H/IJtLQn9DsX9UziXov0Hk/yLpXPQftY3/d4he/zdX+Ufa+T+4Afz/I1lrBL+fzT+e8fDPqv7/7wSumWmKzr972QBeMP8HX4vTf4P/7QEC+H8smf2fvgWY/fc6/qsq2f/+g4D+t6ild/dV+39pooP/BP+inQ7++y+C6d///aWY/t80uJ8H958b3N8b5r97UAr8l4n8zzPN/6Gd/u+dBvIrkv0rkv0rkv0rkv0rkv0rkv0rkv0rkv0rkv0rkv0rkv0rkv0rkv1/fqPMr0j2r0j2r0j2r0j2r0j2r0j2r0j2r0j2r0j2r0j2r0j2r0j2r0j2r0j2r0j2r0j2r0j2r0j2r0j2r0j2r0j2r0j2r0j2r0j2r0j2r0j2r0j2r0j2r0g2qA78imT/imT/imT/imT/069I9q9I9q9I9q9I9q9I9q9I9q9I9q9I9q9I9q9I9q9I9q9I9q9I9q9I9q9I9q9I9j/9imT/imT/imT/imT/imT/imT/nzKX9yuS/SuS/SuS/SuS/SuS/SuS/SuS/SuS/SuS/SuS/SuS/SuS/SuS/U+/Itm/Itm/Itn//xPJxjHobxT1b0Sy8b+R+D+oZBPU3xD031HJ/l8lkU3/9wvn/qOa7T8I3v6n2rr/vnDuvEx9nf2d0C5LCgJJ3X+5I1rzd78XBKBS/V/W0X1TwACePzq6LOjuzcrym2v0rZs9WU6MhFCKCGf4YtlQpMvQZuXYE7rwLTeBZ+FJ0jTm/XpBbmSLF9zsdsGd3z5DPkkPlF6wQtyi9NXXndc1Npsl774q+TxZzrFXeHLKcdIBw1Wlf6DWk+OCjAhq/zONdKS91KXIrwIa7s0Cv/o10sVSZudXUpafCZl43q7SoeJHWUyJ8ySu7g2//e2dvkGfo7DSME2BsitfAFpfwHA+biNo3Rv778DpBnoEP2Z3PrkXyAYxOciKGk8V3D/2me9fsTn4mRcokGnDQEbtY344hnnwwjcP9/K/qTCwkiYvgNdSQGH4+dnAzyV3v0+2dQrneYa1/R1LzCNHKVO8PZkUDDOSvWUeXGu4BVc4JceK+2EMQaDTn2Sp+9MFpmfaeANEMz7rPv5JkiVXdmagiyxs6Iaum3Y56Vie1YXhWTzjyuu6DHJNHE5BNXYm454BArygkUPuSorBLXGML5n0Xn5F10XbIQ/EEkO/XxOV4QobkOtWLD/j9vgmyPxPfrAvxi2c+4tBxd4+TDcKh/S7YgDsh8elDqqgf+tBEjyK8UvGPgszZzyNLm5TXjo6XSdJDBLPXglTztCkKgRep43fmgjNmjx+GcdyCViQQIguTxpeFPfqa1yZ8SRH0vc3w7mMbVYTVvTnBrpBdBJLNscceT+82W/sL0JGNXPZucyEVCTewjjIEwqtnvH96HjXlmHgGQI/7OxMg4MuykNyL7b7gRa5gvJ9TvvDzeZgPMJMTeilMZUvjMQaXuAykNqzYxp3aig42IRxpRFrTZGWaJInjfsVqfa4JFIjOTAvI/Sf2W4x/GbjDXZ/GNrwHyxzqVZv1NaHjOxjHmzEjWne6uwLz3flNOKnijENK5TrIeYsGPfrwGu4TjQRalek7yivdsyfFtjVO7C2M68mpo9UB2vJsoxUBWLkAkxkPEAHzEvWLjQv5gKbVX6MyEiSXQgkzizTuldW6TWJHvIKefVmx5DA/kUw5sgu4eT0w0uciWhf5SiKD8h/VgvzTrschZLyIzlltIv5SWfFGbW1OiwMefExJDrfDL54soP97BaV5WSmDnSyRA6pXDP5UEm6e9EfmbJ35vwwPlpqApcsj1ZFROStXTkX5a+cT/f2FF79sPm5FTmv915QBwAekoPGzyl7QVwg7iVj73nr8Ji+f8fh7g0VdvhDOywhV6e9mC+/Icm1FK5z53XOWwXQfnYMA6Z+XgHzne5sRM3sgIWbycO7TlzSkJBFll6XM6kW9bCC1eB9PXkHKUwV1d/jWsMzawuG7+PoZWDYpw3mautgITMbSUPJ9g2efeW9z3oFIgZoq91e4cU9cfiSQSewcCyBTXJL8L6toWzz+LZKsveoKadMXv+IVrE9pC5F9/x87xr1fpMLjCrkWHVd8bg4jjyRJ2Z8JKBJsa9n28kkHXtBbh1yByr4lLTcNBpARCmVq3vjYu1BMMJmfzslIbThQrZmrK3EI4VynzSnat2+mpjIXWjM2APPlSKtghbfTW97vtw+Ei9gLH992oK92QB6DaDOiQ5oUqiCGwykSChsBPQthDecR0mYiy5TUN+u4jbUPrrDVYLnYz6JI1v5eIX3TUuDCzsVp0TQhJD2UszW+dSVFCXchpSD9wJnKrY+fNS+bH8dZHsiBOgBvEwi6CZcLODH9zNv0hXkbEGMZuXUDJZzIAlpUF9o6oZcyp6MPcPw5bfLe9UEEokHB15dFLX3FytVw7O3VA+8F175NCPkUm78PXeRZD3izSiNzITjEo78enRWEluIuiwW5aJ770IoVQuaOI4/1VTM42tWH0srWnEDn+mVwMWDIxxhi4StJhzxk+DxjinzoILCaT3LksCZIjgLgrWweGk+NEX0VbFTOTZuitRegFC9cs1vcJvMpKYe6DFX+CFucxNtpNuOu4Ki+AUSHGpjPs18SBmk6CXFy7vXl68SYzQVtMLC6vx8585jLpNYtbrDO2J3DYLFE3GixkU/g1zFGxb7ITX9M8at9ThgAj8tAnL1sztpwmLa7iQ3T/p+2pg5/l4tTy2m6GV2IgoqFdCVUF7UnCshKXHxu2QyzV7mxhSMY1RYrCex0enJ9KMlTqJtsf4yOf2ldFCdlGFhnMCUxH1lofuhh3r3mrzOvn8k8tUyPFngddbW98kT0U1gVj9928FqHdmn459Icm2QY6+3y7HIqVwKiWmvql4md+PWGrFQiNn4NfX95mM614l6tx3hgE7AUkPDojIXEKpLEOHkIeCQPCQvwQ2mbb3MN8pEGeKKPykM9GaEcnJpJVid42MTu0U6sEPNrtYgbEBbk8dZsXZh3ZgPEDDGEp/XWJ0hAl61Esz7JrexuJ7SHUTR8xtBD5aMJc9Lhql0Vay4b4aMH3bo87kK5AMKMEi/8G4lo6Y2t9k2bLTW5Y/U3dQdcw2QhBAoClRkItucodXhekLYV//MxCAicYhe95S8icJCl1ATAKWholJNr3yPfvYON/D2sAAdiCtRcFqyPUD2W9JfBDEriDLrtQGwufAild0FzWPNjRSgSOzfyGsYJwkmSC3P+u12XH62QFFcsPGyGshn6H3KGVYWjBMIvarSFOUccgbcwFvv53ULaKrbeA292geSI6lxB2H5yln8USP+y7YJB+xEFlEeWOqATOHzsHyOAzUxiomFRonxTn3G0evkofYYDgJtxcsNtLSsQufYF/wiljVOK9GJcB2ZQdNGH9s2jTXL4alrZUNXpDvVqoZgYECI6mOk5BL1ljzQw5bWVyNo9pmQH7MAg9AgdDgJp7YHuB2tXoV0NFvfDw7dGnw7jMWabT4NPxIBkUDT95K90fw2imU/o41m5hm8bwWJriAUM3zakWUn381uK3uE2txazLklv/AFQrSt94PZGzIK8H38/cizGPg3+FKJbzsR+bwhAPikriRfPHuOru/vDweWHDrCE4STSCPCH5X90cxEb1eooVtOXT+HgyJ9tT2fJjWHraxxAPlkyQdJwr6jb6DyMTRaJQ0Mr+R7mzefLiZiuVmq90CcJULRQ1ARaJEQPmivSV9WdUVsAYU6WkVcUVCIH1P5wBbZNMD4vaUqU09Tq083Y+ynTwySBQCoTq37QkmVzOU5LCNqslIy2byiqEE87xMrt8xNfZYY/rTxmf5C2pT6PoA6k/s9k9HqeGQxLdqu6mUqRFCM4DdMOCZXHhzhRj9XM+ZAS52AofqECuex5o9YHaGXmSM1JiFudLGCn5OZjFlKhzm+Fo+SrDLFt4zbcq255S/cBAofokqot7uu7iVxTA0k1AXEUU7CeMZK4RotMfotUmVqXUmqp7j0UT1IIsAXkBipEK811wJDfOIGEsf1uAChpg180rCmiqBLVNQJlzDhybw0cH8BSlbkVEhQYpvKojd0b/M4SrDyiOn1QwdgRdpjI3CXXWAchkOrQiOfljX5DGiKR5HDyG4ScFWnjJf0dr0dM01HzXnTDt5HWgIRotw3LLbWQ0hwNJ4t55+VJSo46ueFXGG6oieOzy5crmFtevGSoNP2M2TxS2lmmcR8TC3yc6i6mNd/MvL3VbnzBjxdm063N2jskGRys0ES+pmxeI7njSCo+g1hEVFXoaTBlhru1pxqCCOr4+RUngXFSlaxhunzsSGN6iDPsKoU5TPLsu+8CMA9UPFVbPI5RVI0GHYJ0jOyahNwWcSg+fLEGDUqreYMF+TxDpP6ATOzVvsIHNGEvth3ME5WhaartE7Fr6ENl0fsLNOP2zpZZHcRdjVX2AseMgCkHtrF349O7GxtpsfOe8YEwYuZY4X1VW3ERRVp62vdx0CvlSPxjWRkBZKMJwlvryA7a8HQmfs/JKehtRnx+eCljefIyJZ9lgcyHxaFGM6lLyYxj3xbJx2na8bzwvUaNV/Qxq5teSAM51oo8ZFmAsEkCFN4Pwi9KhTYGA6f5Mla7vuOda+4n59IsJC+kAAzYn2IxFVqEivm4vvnkMBT7V1QW6FjpE0CKERaqOfVoFf8XI+l3/JxJ5ee3l6GxuW2Osk9lB2HLvNqUDIj2jAWpER9qgthNI2OIMUDxrB8i4jLunTIOrHpYGeTQTypDOT+dYgBFLuohtc5N0eQ9WusxHRjpnzrMpmTa05t49Sa80Kz5QlwcrvSlmcPjl8BAfJGqAUO8sX7qws6zBh3A+QRVdhc3nlgTGwn+vcmbq4B6Tvlo+tviTJ89RwVS0iYNsS0RPLtgHjatLKaUXwpeEvXc+2hXfroVAFrVdwYxuyzBtVapw4nChIKmsrJ8NxN4pKgzEjGXbrq2b2/CB8QiyWbJeQ6e+MukFIqrJuIobPxRfRuRVXWmos5L4clXdMAO13SbsRocBSuVesINBH8jsKa5PCOBJznQpWlOWwee7Cik4VcrnRU/5xAMnw4Xo8SnC3Qi+wKptF/Mg4cyMOAVpabGxJ3xIkmNwKh9ImQByozhR1DC9cSlmfnfKCZk82h0gMvmkiAsNV8aiv7CULbXIcn3zAuJgENI0ZwFd/57tyydIgTJCuoENqelNIqO8fUHw4FHSEvCXTG/FzVn1zIywc/c7c3hdoX5++x43uN9KZpnJy3Od6DgLcvABc+ka7C5whREnJSIlYlmbTAIu5fgJAo/BM9C6FTTJRSH70wTXNp5vv89LxrnymseV0D01mkOPHL9kT9dBpHfkOpiusBsXc2KJG8UULV3KCivRBp5RxuKFZPHu5slUz2W4DcbEw/T90AGHpRFMXZrAwd6uWULdVZ0itey7k14jfqNp04h+C4NEFOpvJsyw9Yc0rl2ODmnZ5Tbq1Fg8pFCjVePtcoiacKm/DYh+Pbaa1IYwXm/zGklLp6w3mHb1jv5N5LHKUpA0RouvpMu6ptjd2oF0/ocXOfppPXr745Hv4iFngTXrY0t3rszAmU4cWE2pIZUsSU6s/t5mEt8ZXlAB7Rp+NkmW7GyQGdVTaMW9QEsPxUy4ZFR56lwc7KWznG4QqKxSEX3tAZa2MsaP1AlVVrnCi8NhqVnRD6pvLGMduC0HfYCXzzpcZ9PmOy3yVDn3BFc/jmTkdZ5fZ6XUE1hdMyYUZYzPZZnEJ2XVHD4yzFijWOmMvo524x+/vprUpKNY+zeh+VBzdozGnuDgoVCCzoreF3vkIm4pXXj8f7QSLVUwFR7nSt9EZUmLieYhaEhhTdGMmxnHzO7OwUBixODfyZKUO3uBgv3ZyqeGTYjjcDgdSlt4VrGn+YYgXDWusjq0+wXlLY04GU+Y8P9qhW/L1fwafbERQyTb17im0Ksygp8k3pey/I0BVxjGHdzAUhJNo+eW8eUyGIqqJwDYUyvPhFS2VLeSTOiePk9XTvR26EV49Kueq+hUgSVnowsL1eL2FAHKl+vxUzP14X1Z7xt/ytEl0Q2D2JqhoCQ+vG69IroHtosTj4KT7IENJNDK53zcWKwj5AGqHZQdcAv5vrDXy58f5t/VSD94CSOgue9hwX7kzoJ3o1DweUZKWbirdq7UrhTLXoh8iCvWjh8HCS25PtykLgKKTq88uH+GddU7G9fND3k/KtudZDOmqKd18Lcp1rL9SRAZB33I09lXEOQ341R11cUvO1cFXe75fitIwlwUue8rpzo1UKEcduMNrSx6uu3emH49Kle4jpMEfSur5DPg+SjESsjTQ2/kUA41X6ZVtndx1IIUOtg5h3HL15I/jm8Q6GmFbY1BUs/rkV+pXKyHfYF18UbBgDHJeQrJmMG3HRdKG51jJgFf9Ni3x1lg7yq7JF3+DEqO5oAdzTlLSSf71qpwFt6ODvF6AaSuwih3MKvczaBOjhZys7vpzOZOaTU/PVHBYFCZeKOTWU09eMSA6BGIt6xxzopmnJ+dppAjM3ijYT0Ez1OsdFngsEGtECXLEUjpkfsxx7GCQYeGLHFSfoinyVwdsc3sMLutaZ9tLTKRy2qSO8KmGy6Fc1tjkeiYqrIkdoCr0EO0glDT+vY0EVafRiHDqegsKNzwifijRZLxwfbsKxSieb074drl1rSsFbqmUn1tnwbdlN6+OfOHls2oAqCI92Qvjo3JuPzpPnkCxTP8z0Ivf3AKjHJvDdIlOFJMFuqKpjHakWUzxyNuUhWiL9KHs6j0HgC9ti+J6jPvpc5ITyds5VBG2dzfawXw6IaDUHJ77hDbe7fyAYCZFIQecsLLPJ42TU9LFtHN5Cifai29fQpgwlbnGy4/mMqJvy6tk2T9ppUZ7OjIMM4yJgnaBHr+5kefh46jgADFJkPNoXStG0acfHAs18fR1qgjGrQT5zgnhO+BuYRzaYrL8phn+RkXI+nPxejfrtCG8etqFyjZbCJrt2FVNVQix3fiZCBmzHon40orEpIXb4tIsZvnpEQwvds+zXZ9s66GaIoMMsEBZAY25b0uV6LeqhX4/IlSBFB9oRt9eVRd+mN/Bhb1Iceusl8BPEfR5U9i6X8V5mnA9C2mEWVotg7rLnunOgy0SfKvapJqyMulneghkZcooBTT9CsBpr1E2djNq8TzfvE2yAs52OmhUkP4uIYpCM1SDSwSy/KRvMVnAgsAiTqKsFcBCSCM51yXyz6RQkSaK09NzgAxpQBLrx0xwqtEA2QxGBZj2hzqLP3bWI9Ad0kESf0hE6MWx6Un3Epbw12NIoVKBD0qpsehZV4Qnkrsrvjr++vWLFtoh4cGrF1CLqvMpOWqoFHLqyFGhu6GUfxVnfQHKOTUKZT4mJQKdicVd6z2updgiOFVN9qxeUHmwzkiw+lKasMkxk7nThuG8HnSjoSJE+OKL3Cx2UZQBrApIdbxLSToJc389B/EylLiWD8ZZIAlfJ7o5qM8jSjU/lmpcCvYwVO4OzHtDWCR0SlgBjJLrNQ+w53kwo/4Tl7dQ1xnbzmC0UfVTrfTecbF5b5poamnqlht6psyWDvsBkX9tvqfm0h/SmBfmNxwjptqJpvfgjNdvjmbZs63VkWOS8TuElwKkVY8iT0d/8mhZ5sjh3q1ba4iAP8dEBd9MdRtq5uD3BT6yYu12qMymj1TtKWHEIsPmYJnRxqRktnWZMt9/5GpzNFY3n2KTfqrAkQLOOYB/q9RL0jzcEQs5fq4TLLkrIi5X15MD71qFncPyEUtZuVOqFuCZb46h4Yyu8uLFDjaZBjlaC4XVv5RlDkD2nsjXS797OxHAato9UwNW0blbVe08Q+Pm4QmfTTsznuF4tbDtXEA3h0G6R+ayjQKac59GXVY8kFOnYYZIKzldMALbknOFZ+WBT53oxTMAIf1+5+0Gr/xpHf2t3LLMmrCys79rStXgOviWSm4aU8HObQWVPfXLLroFBBwr0Mn8rgH+Q8LcC+OezfyqAf332y5SwaWcejKxvnvVVyGXnn7o63wg3+VlfLcf9z6mdwxT2r8/7JbB/qJrDEPnPxwL/fdkcnE39v6hw/s838n/3kbPfYY8n81Mqf0CZ7oAj6tgNavjX28KQ9Uyz8JO8405EYR2+xm4kBnJto+NBf7yTt1nm9XnykiIIfGgJLsv5Lzu5w7DAJprUPOei+XyU9Ma8N9fnPc99ySJnJUJzf77oWbklWEzaoBzLneiDwvSo1jQaojUUIcZpy7MQJyip+4LNacqVb488HL9TEjMx9p/TN9pfOsaiCWZv95gQgCAAekoAU/4/7P3HoqvIsgWKfs3tYyVoJh7hJRCmh/cIgbBffzNZVdu8s8873dvY1Vq11pyQZIYZETEi0qGGtGyOQ5vdoRRKkJYg5t588xBeSm7d7qUbZHF+mxo7S6MzAnrIzQIBOAf4AO2eVAIGKYbAg2bTQ3LfCpDAf4F+Hj5NV9IsgoDcCoxs/w1iCuNPJY1DoQd7aascAXgD0DDSPH22Koy2ae57mAObTaeCdJ40DYMqfhNAtXPOSCfxguzf/bssdN4sRkrDJ6slVPwCZEBL4ZLupQ34ACSltUEFtkFTvhx+Be/SDkWT4nklT7G/uKaUeOWCXj9wEWFKPgUk+mNplkIA9MrjFXkRZS2iqLJrFpPZSTmFik9JBuCAQKkh/A1/k0OOR0l1zlPzPHejZUFXBXLBodTVfszWTVi1BMXyDujBWCohz4BhszfB4Qf5GvBgbxwJCmhkBO8hLkvLsBTPCDUgNinlcxDsVZlR92n5vHVtTZ6+tT25GILi1Df4sy+OQ0Z5IbJHnRIBhDmKOx5fXs4FpTePzLIo4lg6cxRe06BmGQYPtGC/uUF1m0VxKY9uN2Q2Wf9Y4t32HHx/OEwC9M2geBGYm0IJIdcBnTIp0wBZ6W0gFPQbZTBM9RVMulwRdNThUbBHLhqMXOjfbk/hxw6lswELbupRSgy3mC2zdVQgRdMmqyPVPtP7fcfQjm9PuKtcsXzpe9vpX+O6RMEez0ekJ2n4WUY9QTWbgzcQQElOrtD74iTzVv0g2d4fRqUzMhMESWTk/u3eumcxtHspGRw8yHLa+Pyz1y98y9Y16N7QKwN+kzCZtEMoMth0wj1Ul0I6VcTMiHn3JFOUdgx2xRpU8c9pGky5PmqWWy1FqG7d/Ot9CxXoZyWOCavDHzmlT4sSmrTNMfm0/OZUwsi03M0Eoh7ZpHRgUyoFfctzs0OMDLIjWZels2L8YGna9MUHdr4+kj12twKlT0LaoMXSZnxXrak0ANBPb3zKDVCmTUxDKWichJ9sj+FCWd7zTIX89TQxIZdxXbPo90sivr+1zsWrzxmg6aXXmyTflI7Q6ZoUtKjMYD8/d0MUmd7BaTO3DO4OhRG6SfhP1y0WYX7P2TVZKSg/eyrhZLnzgvuioK4eX4aNw3sENU6AGsdRoBpEVkVrY5wQDYhZ5KX8AXFTNqq2D+4qSi9eu7W0VWjfo5rNUGbADiURzILb+S9+va+fY24qoZmEQTiPeD7vHMXrINiyzbqNHUpMy2wIGKadvsuziMxcIPrNcF5upbKkWirWEeZPY3DHJsVGne6tjH5sn0pv7IitHIUZv9kPp1A2J26uVlW9YNFRvuFPR8ZWvayYWumHElDekxAKJyyVh6VmwUQ6hoKyeCHEJ2jGGndefdq3u59/3i+mYzy0Y7r6pWtSmOGWG5TEyG83NqZrgssjR6hQ5g+N4oaUhSZYX3n7UIFXnbO8ytjGEUb8nqfd5Ccrqt2Kpt+5z0Jl6krZAKeKxeBLB7TglTrrbhjgP9d9Yv8PmmQpqh9HVC2z8vP0g6Hdb4lSnrm/n2TCJwkWRzqfqkmnYZ5Qu0ZvJPixHvLHCUjXd7SuxQ7ekb7QrDLCEL7zdATCjJINHHz1JjNb6qe2rb724BfFpN/dyVVZ4tvddnjltrN0lk76szxAcNxHnfiAqtOW1lCSTk/xEqG5uGriFemt2EEJulET/llatD1yynmoR0Vq8ae4moDvZJKIELHlKbPlNRMAFI/+zNblTJQ0CBVPeN7v94Fq2wyNLpSExUw8nB4HH5dQGeAQ56+O/54C2gwRiPV1yQlHY7foZ9e3TGhu0y8ZHd4WawlbkSXVyNGAm22H893Du9uDaqN0C/qwhLue1cMV5doJgWXm65s9n/53mcbouaaJ2ELf1dPzEPzMOOBaeYttva2fxhgs7ltAcqYqoR/HCTfwF6ydohcTeF96+MxdDnUX34pVeSli5vAW9KfP29HRbKo3lH6Syf18EFdGuN5/NP0QSd6kC8C5txvcFeal2dTIzME8Yqe+xm/Obqg2hP7IMbsiJ2L/i6H8CwrIKs5ZmRolOpnCJMAKXG8/xBpfG+YXR6gdHZBVztsy1tmPx3h17nePx6UeH1bTfOa9VbtFCYmLYo3bDXopBAA4DeiMwEgr1IwoAAr1oKB6rCTzq6S66vTxBaXF9JbxNmau+Zq7pHryJPTUwmYS/dPCmuhbqOIt5jAYNXk/LPkUUltwi8/uL6BsfPgsxGvdaqGg2vFMxAjPqFxO7radi57GqFrAdLj+Db6Bp7+/05d+vrqtrIpe9XG05UmGAEQG7FBpQb4h/9/+7C0CS3vv54133t5oxvJvGqJCjwrjp0cDiy1Dadx6r6Ach6pLQG7vTfvwJ5D29jQGE0A3ykCvrmO+yVlZYQyddrg/JB+BW6jlHs5o1Gj3By5BPDnlKDR2AnP/nsPsbig5ZQ5F0tHlYNTXSEDOAsA7Rhq6i99qlsrpz4JhmPtgErxq+tFrHQpGONe3RuK59x2/cG3F+bbVLNrsudBybB6zeGgsZQlifBQvCWnYjayfJ2IDOC/psKdVeL+ONn97v+w7Xa7UthhlXZjsdjbWYxNmvge3ktvWs3V3ThUqAOEOAV36BmUU/IAJAQSYGrNPXsSKjMTCPDDcnR9yilyYG4nIPl4N4gy+WcKcPB4rPqj7t55W2YHnLzQFqaNWXaHlFW/QX9vH0/2h2806WmmjqchP+dzu2Rinw9xj325dHnTQifDrOrpdQY3mZXNf5keJDARmPomgWPtOu6BrbuulME7U3WT6JNifEkc2Sgn04fr8KN0K7k3xQxk7VtkQiuSeQDfvK7YOu9fltGz9IN6VGEEEOz1+8/hnYAtUbhTzCfSKFSVgldd+ceRHqJG2HEjPHrzQeVaJjhnnL0qSs4OwUxbzt/vYY+Mgm29Ha2b8pf18xFgIMdIyZfIqF+Tnm/DzhDm5kfKc8ai7qXtodnvflV2YkpIvemHE58VlVCT/gLquhEbAqPsB41AAaZMDBkNE48jtxM7YO77yEAdS1uPJDCW/Pd58jWxA7610NcUEzTIE/Ekrk3aTTguNIGRdW+SDoB2Tvxpv4xECFRDUPo4ixgczGzbnKd/ZHk6U85KQD/SynMv1tfcRd+PbuyPSSrMi2ZONDo2tngZpCebgVmtzmSCJJsfItZmZrlrCMr8eRzw+guAKEasdTM8sX8NkPu2DgxZEzvr6sEizjajXPChejdqJDUVvU0Q3OKsEJd5ynaLzcgdWnDt1VQPXVGVUubsz9zAfvG/fjI+nzdzFyhyrQKnyaLKI7NRM3x3uhzwqQdienAn3vINaMxCiVWYloGT5zKIEvmP76Cd3U6oP8HMqK58MfFXfCh51G1xa1IpuE1F7xzzRnTLajBlyDLhHJwO99Inou+7Hey8dxsiVv8xnxaE9MH7DeQafM1V/NDUXtNPdPlQscp7mocDUWxtRVAWRd8dI16Nu2l+3X9QjFR21w8sxfMlbb7hzWYb/gFCjf7BezzetDcDYTjdoLASsOUq8U/Jq7N5mPZnYo1EpyUbsSRNwuVZIZOOuTlukUu2W0VS8P1MW0G724lmi73DjzbXCt14DEutG+D0PKZAyGvMI5cD6cp9BYqvvUqAe7ufXkVZ3S6roZcjbFYiwXIoD6S69Q30ePhsEdFX6WrsXmiQuNflGAgnakLTDSRlDxAxmrs9zMLiTy/hCQtbL8pgFk1fo301KYC1EaI7rKo1LjW+HEZE1aDEheD66QFfqOr/T/xh3RsksjA5mGKsMJEHaR4tlua3v0UxEM/7TXsSbnda3o6avHLAhGeVilZn+5B0yRgX0l+9u2Kc62BpAA7VDuGBJrTonCbfbrIRBNxzQtnQanaYMw4MOMcDwg8uuvcm1c1kI1ptBUUSOJeKGVGR4YfppOMbELiXqtJUOjCPNDiDC0Cs3+rfDHtUbXavCuZ17QsiC6cCCYZeJwnP5M7yZYMR/fq+c6/A6oSjyA/N2sRBY3ATjTwx5lZXZFCcjp/qZDLT1tm39W39TaNAEGJWLDOkIEx4uvelOzQun5uCk4k1/4/evuxosuf2WAMZS6BDohYOqOka/6dnaS0WTjdbRyGSibxKCLi8w1HtqPZhP0SCOwapKYxOxdoh+AMOn6bMst/ns6YO37BXakshNq11luFU6BujDScDWKRMHFHqMrgun/YsWNLdMMrPP9I56Y+kFmiGT6UO4UCKOw1qE7lQflZn58ziXYb4Wr00gwmFDtdIJ1VdIwTTt/Dve2ISF3qswyTtDGBi9pCWMUjbonUPO0pF9YhfnESAD5fcsM8vXBXAFSlFLqxF4s8YoTMBG0JI3AX9PtrST4Cm3QiQO8Ewsyj42FxMzKFRpTNOYMVGow/r4K9PyKsGPzZGFNRl4frzftUfcUjODZHuT57cz7G+oAyLWsff4i/tnRLEzTe6Je+4T2ZDBjmBiAWHXO+paJmG4zaSh4fJQZuFdNhl5n8KmrAXqA+NksnYGm1+6ZMSotNjEfcqqXFbQrlBfnZN9mbG8E7hH5NlSgZYlQFyWlDSv2VBCaqrprfnIQbxr1xgl6Lz3V8DEyJgxUfqGrl69xlDNqs4y1ge5tYckQPxnQGfLeW59P1BM7iT7DxSbtpkf8V7dqJ1+qtFwTsirn0KBrH4nhAKdygIKniYLAQX7sY+l+W5R+l0yHTCwgv+wkkFVr2FxnC32oGmEn22a2HLjEAMqeR+Uu09obBB2kAHuH+w10m2+ZpMhq2I9yVl7F0M/veJIr9d6hV698UjfaeGK4SlMEkv5gKcfhJlwX3ZIRoum1qa7QRdPQ7SlyapgAJ1Onz+2e/j8EfT3QxTK6JJmZerujlu6W3drgo9P4TO5GsIn90sQ6R3JKXcRaCilw1moatXuAjIA2wJYUjxaMc3zkOR5SvdG+vVqjqhl2We9N8W+SoLgbFb5ashbx4RVBcJStvhAoTeAppBfswXBnTs8gDA9LiM3uJAyrowX4we/vbyTyZkMZQk4LCIZ99i+BflxlO11zQWJ2YNrpm2VjTpwt2CLP2e9MjeMKjxavrRkl2myz01Gn2W1OhFMRh6kyJhiH8q2HXNTvnICgfkocMBR0jt9QFW0QcDpjYUOQlO5zOL+PsHH4mTA4unF+sixhi1hs70OZzYdiXudDKqbpbV55wzvYrcVn95A9Xw75Dq6GMP01JznTtNCSiVcLrzQUyJBH8u9tndbPqQ82J7OARTVpSCA3vLyvKjhDEDbz7WqysDzbhAbp1iwOO8SitQ5ZlVggJSt0bm99nQ2RvNYra3ZUX4hrJB885vQ/vkG+Pu/+2nuCVCIh3oIN+hAK4GseUnZhH4/kBCThL0hybDtB4os6xasNwSvuXWTS0G+vog8uNUZKr2+VaM5QT2wjaFpWw9KQxTsNsouFYFliXfBCJsjdAo2w2k2Q55CglGFQskNsoK8uYb6Vr44rB/fu/s5P9dtOu8gHck95gTUL8Gld0ULvIfroaCNybSueHSMAU8XPuG1Gkef7rnzqYO4c7AbcOUPpUgovj7DM46Z21Ejpj0yZgIwPxG0EX+dpVpYMFLkGCG8mDlpgVWyyMgteXGHe2tCLRX3nX2DCyVi/rb9y2/fVqEHQ81yrS/Y84MyNYFCPBwjs+LAU6JrPjvpgXQv4ZmVf/JKKMtCjJn5k0rshsJuSf2tVbDaMwL1y7vZJ9eeRJG4eaKBbHQLjaSZ0aSOZkwa7/npO0w7pzraCjYIeOcjkvQuao7WzUilom3LUdT9pOn3UNplPs9vQGadzamXX1FrsAvjgz1PcH/6Ev65LH3KRVz7Z5XnOa18C97dMst2VTRiUe9IhGYWt2PwKG1kcZNlveX3lhNqMfwlL/cO0ZKkoPXi4U6WX/zYUPS29/ZTRXoa3Sf2O2ooX8EQShHYpLJ/QcIB0Ye6dVIJZRMgf50SRV/P6XEq90WRZxNtmQjTsp7yg16bihI8gxpHXpVVa/uaZgbfPwiyiyQJWjJzOn5mNBD19DX7QBvBpX3cwWxWRceAa5cgFYvZAU94YApRXf6Z4aDDKy/Jhd6o+xU+Pn31KfksKJYYnr3tK31VfVLZebxvLEKBprOVpmMK04EkAXuLyvdZxvYlGweTD6N7aM/lvuynQkTrXqtYYE+YLYRc8Fr3jNpojFZw7n6NCCU7Vfq+jX+RrFyptG/GJsSPxLU0bMyOIsJSYNL2ukbRsZ0Bt6lPHByt4/2lRwa0AZRDlbsO3wsfsimNuJfILvHHDZ08/STotrkiFeWgYw1FWXTu/GPVRDDlHWcxjYxikDA3u9wKdujhwOwh3adirYNY+W+pzPJE306df1MStF2EUkdl5N6z1+8jdDz2Fn43LTQviWifaXLfRp3Prh+tVvV7B+u7AtroOfnH5z7MJXn6HufA5ufRcVewmE8bIhw5BN/uw6YwOG9LLL0k+03aOWhXCD3clauQhXahxayy6RkQwd9263uuy/NRKCu+gU1ZvT9tQ/ImJg3PD92VcLfIIBT/8dTTznnArf5VXLdLDFC4XFAlA57uxRM+qLXzPtmZ809kwWnTN7LbKF23adjAB8ytKxg1fIZxuzJnoSA5saXmcZp/yfTg5++Z92UTmU8h3YG6K0p4jRJ4fvFT06nqvuuy8EeWbW1muBys3XVn646+Ym4RqKDG6/rdd3EfutviB7twsqes/rXXPjQWxMfcFQaVqZrWrXLfvu78qx9cf01/V+/FE0glgjEb2c+Zswgc/B64xuD3pofbF6mMzDhODdWXuzqi/rYa9JnFgJ9rkqVWUJWPz19vfac42VOA/N6u30VPLgom3Gvz+R+jeYYcLPIR3wgPF68bBnKggzf4SxZRTK6uDwxi63BiouJFRhwa7Zamh/JpnwVz3fCLe93rDz5NkHla+3vDYEBqq91U43pgKfsCDZT8x/bu18i+UJn1r0+hdy74QuWA4ajdWM8zkxpgfOjq7YpAfWZV+MGla2W+jPUGnwqXTWXvIBfzJF1m/HIwKjp3avGk58wK4BD09WVv6haWBBo+Tcmqfd2j4+gw6k03pgN/7dbzPMg3/cvRvojzuMHj3WvUDBN8m+rjSM74vLOo98NwnNJwWHs6YCxfk4x92grpN826GOoBIdslK2uAw7gH+apaQoU3wWd2+FWhPrA3hZvB9ChuS+qkN2a6lSydBhSafSm1mu8tQ3yeXrTCiODP2oo8X/cW3NsaJT8f2Y9jTspf3p26JRBAFph0esgbur0U/s4aoRKZhSFb6ZbJH7lFdWX2Tq506zBIGjbgc8yX+eiCxznz8i2u3MoSqWxZ7MzyaF3mg9zm/Zd3n/2vdZiv38p/QCLeUS5TgmCSUJooaDomcgigS0axPOrteAaZNpX2A4YTqK5R6acAkiN3bHklANjWLqL6UEa0J9KbYkA7LvTRT4o9gf48jJGD0tuZGzfblPYR1yj8EdstZDysRABLWxwFC0vwehRkySCvx6HJWxyh/UHd1WRKlLypLSDbGtntR4pDnV6LxFP1OkK5C81WVOreKEbzcJCOCZ7q0qP19ZghdDO/SjYeRkohhV73AN71FLvYOkkj6UCPbPcvhC5MffF0ASDldaTsUnpCcH3hOgW6If3KHdOvvtNH8+Uu2R+UuHxVEzVqAsHrEncrgHYik9S80JkBiZ+RGZJRXgf4Jl1UmGRx6+UJHraZ4b/N3MRQwLMXQmD3UwQN0mv2SlWLorhOvn00O/4B0v4jz7/O7RFqwRG7pOQ9Uo8optjz5NKWf6jtW7Hpc06nwj+4a+3kDAG3HfKqUP+JqqXppK8JS8VQOhzSbMf73V1g/cZhiwFzvGkKOcD96orfjhO3dYLZmJDJ2U3/cBr4ExmfZ7Jag/vb6+S1DoqGSE2MgP+MFKQ61TbQJKKUHtLQlwT64U/6Tk1cBwjuLzK3shpWh7mfs/ugbsU2/4mW39FM5qur9tF9GF5xV+jtA//Z0oC29SGSbNQ6sspytpU06El49Lkf5C+LgzGzuTK3lQb308BCdoRycv3eWA/We3XYML7PYBPZF2ojVOh1YAwaW/4j6rLp9aJLvzB8XuKnvd8ZmhJTQQNxtKfIhpMlQvB0+Qgfnyf19cTXFxTi6xYw4dkV4sWbG5aB+GJftAtNWrAzmRVECeZWU0cPQ3W3ibDtTadWflCOv3IFbEElIAcfoKQkZX9IVYJR4eXk/rP9HE19vT8piH+jzQ7xwq3o3uma+9nTL1SjsKkpbsn5q0S7y9ZAqIr/3Y7GcofYfPBUEWBjXaDcW8u4Kb8fIrmeDWe9oeTG25gD+SoKWymXa721B1/WW9WHjHJzNg24bZ1dhT89xgT8F9dQyTV+7jz0aXzQsflPeEbLBlLB4iXuOlad6H86dgxXKi81/fWmibSPdF+TKGvTCmOA+8ImdK69EPruU4K4W2+aXHq/+LH1OV1YylIQG48FINcCkTyDxRGLHIUH6K+Zr9Yd2XXVpYUBvV9KfKtWYJdmKdrGNiuPV0XTbJomQs7rQIqQkUefGSxFvbLnzuLzEWFMHCrv2+AXI8sh+q6ELGYNlO04Avbp4KDAblUs90e2BrehheBCVzjyK7NCDjVHnYFrcVB/r2yZrbWZnCKRA1/Qb/wc33aStfVCf2E/herzaefqOg4KlLwUmJrCAvnDl5GJggnE7ZLSg0MDsKWGTq9dRUJFTTMhilKKpUA3t433+yBXp+iYIaoMUO1LmglBcVEeqPwl34JXRIoi4o+W45eDx+JosW+EzSwQgKylPgTEwSQak66TCrF5PAr4gZlSj1KQDXQwoPT/nAqy2kKE2CSLKCIPCcWbFLox9hvmiGbW+6CM+aHbCk+pZY9RynVBCbO+t5H1gBtZRdEzfWvjD4QE9Q9K0iYUT+PsvBo7OFbiBkGooknfeJKIzu0Tf+L6JI9osq2Emn3FIwp8+d5bPjc1dQPgQyHAxefjZGkaEOFjE2dO4RnR0mxvGqe+f07kZPK1YQT6owneffLPr2YetBSk0m02wBudZ/emjN5AXllWSztRk4dalLkDJnj47iZTs9M6ee6/6W3jGNkQSNfW8y9GEAjpsj+goZw7nVS5HST5QEpuXdyolFSB6ezpEJsp7xLPO2g8PK3QwCFlBoMcyEk9/5Wizz1S8zahlxORlhjQuEmYswK1AJfrSlv5/Fb3zo+n/cf39HsNtPYPdJtaOT+NzDA67ERAeqvuuN/hgMhpmvCPGO2aFSRzL19FAsvBNZl5lSIDIQcJho1niNQhAas0+i08br5QYz45srtHDfvvcpCzUarBYyVKFbVTGEip+RfIcaRuzEkwxaZRsgEfZm16aJsfwn9Yxaq9zsflipDgVWjcSU+zFkdlt6GhJSiYdKllUTMhnoRUO4Xcq/84n5SwVHsDXuIhz/k2PuvbklpOFdg/NZKxqANax6t7BTVuAFgp4EZSeutj1Wuq7M43kl9StFRqzFzp9R3u4+O5XuPEfvl7MykFf9dtTo6F8WPs8SPYsiLK2tikbcFpg4Q/oc0eE2Onn68fqe+yKewrjNSfXxL34867fatUX5cKxpwDcuaF9JRu7/xlmuqyBK5z13WPCD9C5pGLB7JvdRT6/BtQCpfDsVSolYtnh3DZZ4qKqLe3J8CF9+Z345FvY6XXcc3kTm4zXKqbj6n5cI6W07e9Km6Dx+vMvad1n2zYEIyloKJ21MdmUaLBF8A9lRtBOqviAb3UtiYOqKybb+SmrQ3x0goGdTJLjArt3sGSRtKaEJfSCzfzuWAw4k2gOgYnf3PPB8a7tDzQlO+ttJZbemRm3/C5RGQNM7n+HT72IO7INdMooMpsTPoWH/p1c5xml1UeX4Xb9xhmeYOxVC+X9Poj/HMqwO3A91UXsIJ5S2Wj9WH6PGTaLmiItMIBHABQJNqsmpLNYVjjA+HP8feKv55D1UXPp+pzXM/9LPketM1JtZuhb1m5zO11DUEN1A0aXyQbUsgvYqoy7ndt6Amhub5+9STEa+0Cz9/MTmv+pbm6aqcK2uDOEyGMcY2pDXZXgP6Jp8DjlJhV0qR7fkMFeS6pYpak68HMmKczbPvgXCmM7BsTN4ItCneOM4NQ2OI5u4JS34ljvXXug1lG74AQxn1/aSGmAyW2M2Fk6ytD9tzayi2FTcXN9NaFoNmk8CzaFJVRGVyk819IlyvpJhYy5AUbHo1fP5H1mU3Wjh2ztKvjioTZ2UadAE8M/6zz6dILoaaDKYK19lFGEaTB5z6Vk2Nv/EdQQLYP7VwvYOWm9JbdFojLUngA+gYo3uAVJS2iX+Lh160HHyy2iL7ZaWp+XjWz30oSKRV2N19fb1IdoolciZdYffNuZqp1d4yJDF+n8O99SvpiOeyUyKiXAooyLi1G8OWRQEbplCPVLbgFcEBkNPV9c7GORDDrrQarvproux5zYJs2ryvivva9t952yVrFWmeHZSW+7Rd5qTPM0CW1UlpAXzojjR7DZdS2Xk+O25XaE4ZbxOoaitxb6hd5q+73vbFPY0nixsbnnM3ZDOHWIDFVcoOxQa2Ipzc9emgJCpaLg5jAl04ds9hzwsoH8Sak4Z8In0C26nQxoDSvudgHYt5Q9oGPoR36aRmBN2J6MvnLdT5l8Va+ZEKuLAOxR/8hz+ZZgnrwGdtkUtuJy0Ey1aezA0LyP7HV1bd2eoUovIW+9r3tpEIYh4dfjQz1E2IbWvI59jYhpVl3AxrrJ7JNx/F6NHlGjzBCsgkDaGayM6XW0DeRa60gF4vyCXbh94BePxMk/BHUm8+Q63KnU/FQl26BSBunVrL6/vB4xKymwtjliO5e++4pTP7oUxNBL3c911NNYSOAtgafYP8qIvcFHzMPpAOHNhjHjV/purbPyOS4Ivz9qF9PlDMZGv2liF1yX5Wz26m1HNkXIO77B6CEhUX2sprJB8vkFRNff4Vsgb7KSt4gNiGl5wF+u1aP59CYnJyUvqi3M53cHsEgbvzG7K4BBmJSETy53+8O5ceGOCiRJ4zfmw8RoL1f8fMVsA5grdSrkdB86Zuy7NF8i+2jd18csfxO+v2y50KCBufoPzqpX/ScEPskB/nx5UMRxXZt3jcu3Jnwf4nV/ekbLtWny8Ec6H2FK3IWIH7yov1SsgQBElJd/e5r7v/MC6NyOgOF8VeGP/MXQ1cLpf4/ZRatob7LU0mp2HXVdGGbw4rQ7euJ31mGo/gUxKDwjm4Xw3dP0FAp89I3CvnYjpbU2MQJLPD5+vp8Wx5lkwqbrLtY+Mswo2x0vGciDKLASwJHk+3F6HfNtBA/nra553ehNAiPuS+nQe8QtFtkW5/biQLEDGUmboS3dKjPiHM/QfrnG49hhfrk3SnPCU7LZj3frVuLHIPSg/KEb/vigLip92yQKCVos9++V4QM7WYYqOkrcPPVftzrENXwzWA4vJjEJ4g9f0FDMbJ4n/VMpJ2obG24RmlLnCtZh4ZOrg3cquvW3DwygCLr8T2jkYH7PE7jldurrSvyz54hIFVSl4J2bu+9+3VtkbFOv+plg9nHjfR1ZRW5cDHLwAjKN4N/OFrEhR5GAqgsgalzdK8d6eYyLPRCXAF0DEsoygNe9VLqYci65ZF8pJKs1lJwTEXeo2uPHE9GFRweImuILxCfGIFloijYxF9+xetoC9HT5vGsHfzGM9kmMEIq2PDQZp4XyryBjmzKETzjwrBhQqeA8Xj3+1KEapS/qOG+53fdkxdKX4Tj2JK/abEWELZmrgSBmeOimkYmzQUhVXKIh81Jm/2d7/Db3QIs9hNYWnGSKQVX05nQwdVAKhnrPCpziH98DkJs/5UNI+QPHC7xbqyP3GunjBoa6t4VqCBG/vQX8xP3kP2QSEDeiYHfoD8ufRj/txeb8ircMsTvc3oHgc3KHAJDKXcmSaJoCu/p8lKJqEMSuSAveSfZICaJ3Fs1G1rYgcP1Rys/1GC82MbbHdh/8REFhV4Gj4MWnYIIakff1TwL/rMr1FBVN6SxWr09O9ewVNoNfYE2hM0CXXtx1/Ey2LjCDNl62pKtYalMfPUyDSSKwF17YXTvcJnXJlEQmdnOalIvpJALYUqMb+y3/5HleFexDS19HhSqV/IYKEADVOh16vd3YpDXwTnNro8uEPE9SSqW1Zjv+Lw7fkf8fsWtg/HRwL+Qa+cgpJyJ4E0X72d33xeUbLIllD3FG/g+sUbGJbzfcgy4oBDmMyvOuLgz1ThFWeR/jpusnxCGIUk39xPgS7gwUJbRTQ0cEXf471Z9mPOVPuqc/xmhP9xLfjvql6Vc/EVoY+EP3vRpuRsYOZyajGMQKX4c50Wcxoq7mk0n+0s9qfyWJNMxos6vH8sQQobgI/RJB/hUHQwqG/0TrlrS8w7cDOiWMUukzjpjSMSnk9k71g3fwsa77+8tTrn2eULky7nAvKFcxyNnPZIVtKL3vGXkLk7pt3078NHjaGeUc3FSexAwBCJbNoVFL0GfjyjEPY2IabiPsNePYuhvtgIez5P/9ipw6jtfeT/dpzOU60fPeNJADCGujYlqwThKBKCGXgaFR6AFcqqqKSKZEnCR367TR04r3oOWe6zzqRU3KGRpi2qNRz3q14BzMqALlab9l4uVo7JHPIzOymg0tuzeIkb68CLyGGVrynlAQaC+PZkfxp3A35a8GL3C7pOsQFxWT88dpYbxH75sDEr7oQz9rDePm8K1vJ9j0O1vO/g92A3LtMx95gL0EoYtiy/lkwoEOIEFoIx425471BmYRfadIAYkzAQBjPmq6jXdtvQEO8bZIKTRZqVnzoqUQD8/B2nGKL75NU6m6uk2we3Yy8eHPfd1t87IwNJDWVzpzH7QyU/3h7G2QAA5U0i84DBmyU/4TWLiagdxqQlBt6c/8tXhRvBXdbxQNrLxwLujG90PmXCxriwQK6BT4d/icGV2gJHlCOchUhuz6F11c7Pm7+rosDPCbg9EOFa3AOSGKx9YaJQSs9xe7BfY48m3b/2OQU/xVzVpVSoK2pWuqx4hT+1KoqOGQ6dDlaHbP7joDRpHzcn16LxGvfwflUH4i2Kis/NUIRrFDCKuu5VGoPtvJftn5RbauM/vEZTBX3XER8919g/XCBiN6S/MjL/69rKuZ9cUGSSvgVvgGT8ee5C+89Iud9AVkfS/PvFGORC0Sa9dEz/B39U7aYc4Gtf4jFL2GJw7yUDbpLe1X0HpQNW6hxjIKCmWeJ8HWRYSjJqV1XCAf3zFJVyFP8yIXm+y90+DX7opHwxVrkrO+UmibkfBwf9dWcfpeZXpP/XMr7HvHMvXmkcsXyA5/mf/z2v6J5MBYvVq/qmHIZeGeHEYDm1mJ/b3KoecYy4yKCflSAgJtjmwmiXhtr9kA/zraZJR+FrBctW3H1SIJpRJ9WcWI+8Uassj/DaOFQD+WR3uoIdy3HUPoaeYn8W7d4C6EuK8z2b58P02hCj7HxVoQmkys9KYIkN5h2qV1M5GxR4poDV5E04qFRAQ8v909NxSfPhGYxQ/A+fvPaIYm4eYspof5Lf3iuNs2mfzvzGcWkNouTev64FnTNq/yEcx5MUHhrRDLjo2knSdYchnuAmaFb69HfBiEPoatLryv2vHaVssLpfTnyrrqp/gpnQfIL/obEM7tgMOOZ2tDfTENyCg+qturNeUj2HADEzGVWn0u4W+OxtmCB/xg5RjLGQ1hA7QanDae+v6y/o3HbuQP1wtKp3CPawQH2h1gFJ3u8ng95ZTyKq4/lKr/8d+ITaUO+LdH/mblH2uRIF6ZKjA85nj0r6lUBhfB1Mu/6yZ33IYKT7+1MyNp3wwGBCVxxeJQ6/c+6cd6myRVBAcv1uJ+mdF/h/yFtbmNdv7veGFD4zyYENZ//cd/f+v0+7/z5n9Lzqdjsr/+sR/6HQ2OP+HTnf7k/u/dHppw9//odOmeBjj/63TUC3k/+r0f3X6vzr9X53+r07/V6f/q9P/1en/r+s0jsGQLTGHpntqjWNsXApmYM48/DDAUcAGWalsRsopMoo7F5RKBKsjzPQ0WW6P/yZ3wX6ohp+nvy92phme8fuspNMqYuo8R0o5eBO9kyjZ9xATxs7s35v2ULnURxt3fyyoRscCEKme8zoIvLH2+uJr3zeZcjsZt1NxFkuVeRM/FmXEMbxePG9KP4+CWeBx40eTuXfEwymTzdy4ALjwD3bKFZwCuE0ywE24X8UkG7sV0cvmLRkIVkdW9L93PfDbFxee3ryqf8ez39PMpZljwIPhUk4D5MZTEsMlXaV/q3lMri7VJ+r5nYELIvwMSF+5sQaZ2ClzJ9NkNf5wkfKgFzBbcMD82+6gYWug6WylLv6jn//SDafrtRScINgejjAApXQ25auHHa6Tw2ek/U9ylXVboKDK3J6muoma37XJ+5DsqIiPD1AfV4UAsRr+SKCxasnxEJnM5kPdiyjPeToX52Xlemd+3cih1q2CrSnqbd+hPaQe3qtgcwrsOB2wwv2g4Ap/WfWH8ykGiJsp5atFxihVa7tX5YqSXreSGsngbWpmSOQgsFa2QiRkjjHmi4TsmY7CWh+/GtORBH/Y3y1Of7DAqQ5ERUtfa6vt2UebGIGW9nk1Accd8UVFRhP+6dYlrsYL4uL3BGnyh4PtBmXjKJvk8KSn7dNW/1Ddcw7kiwKkUa/fBP0Dyr7NnPSi7enh8K8/Vk2dGTEOceoMAF4pc0yNf7/boLljJSjpdGRNqoug2v+w3SfswwgMqCJUeWWs3Z0IpSJ7t6IGg3nQ7yCVoD0HuCAdgSf9dapm6xbSXUF5r6bXMs2kTyBSnPEIziWgE47Lfm59D7I83fM/bC+Qv26g2TRq/rl5oY64OjTT+bZQO2ca28ptphAL7XexN6EvFMIeCskR/S2ztBBwC5cAmzbTGIeu4Xyxd3IxfDuOSFRIelzNTfl2gDPt36+vb0W28Jc9EafzSTfo0d/dDaqF/729icWHIJuCin1IBQNiLiwZdK0DN3FVks3ntW5UOxvKa5LJrzRTH1eDYQLvzQjFX64wcBeuzHz0MX7QZKsBd9nx78vDUMncAHHd/1zUN7oYNfayErx13H+xxHM1WhWqXCQ096cbpB+FgGzoW18JNX2LdQW+E/570LByKeUKZqAc8L/xn/MQG7az739nfPkaN9USeyD0OboN7i7xqyjuD4MJS+cnqIwwJWnNzDYqHeyeD3WpY57ErQFxM0ZCWZRygvDFOgft/T41wiw53yx6eUzVa2rQsbIjVrutXdpH2R7x+LfO6LsYCqLxaxegAOPiMqtxSxePEbCvV4Orxgs6jR99OhH4ZoozJ1aAm71w0fxWFpXD6NnilmK16RX1kKAdKoeNsvqjSv+qrcW7kN9MuYn65Td91bBtMmfo9OO83acEWeBp8vX/C72pOG2goUYC9XfF7rIBZRmcxHAWNvanjpNIrb5V6Px8OdacVbrdULHjP2WWXYPrfA5Tvga+M8fLWu2hp6HTr7xltOoqy69ZRGEprGbM3Is+IDd6EygtBMUzvBVAqBJekdFPH2Pm4q8v6hnReK/ouku6qWeIBOHZU10Lhi0tc51gqz0N7SvjepLNzNuyyn2Q8ZJqr44FfJ0YPYlD43PTobltcSddW6wbfmakj5G7mqpCTVBCbK32lp9+sirLkiezDB76SG38/Yg3rlnwdBEv6U1ZgJPBr9Q2kHIZVPcDKgi5JeX+ilC//gBMk0bz9DY6h76Ie99+aNtNQFXI7k0Hs0K/AO13mqLmuba8rs47DnEmTlJOg/jlNWfwQfQ7RC4D99LYbBHNmto+d5z9iXRpiyFEVMhb756mDthnvNOP1/ojABOUwmbJTDEsOflJ5Y2/bPSX3rlzOtavQHZ76lpV7wOm2piXb6+Gu4+IE8QP2c+5bnzoGW6Bn1FAIaw0e7KSe5IkhXmYiU9a13wqEjdhqPAsbQbDHlbYOZxsFgreU1gIdDa9RrN4wHYHSf08hvKwwa9+12g2D+p6wDw19ZbMJqI82m9VgUo7qV1AhGcyP+jUZQo1m3FBRUIAtYgRq4+UZZr5SshcDT5+ESCuFW+Qc5tv68YE4klF+LgM4GUhdubjoQTfgzm3TxV8cZcJGGkDcDllV+YPW8E3f2uhc0xREYClK44a1js9Se1p9stxOwvoWvIVuhYnyj8C4qatIp/QqAj8eQ3Lo3afaI5QjAH9ewqcbgc/KQys8HYKG28zOUkmEGlS0B+zbF4skWUv2u3u7Ga20v+CwrXj3DHeRrn+OrUG/6Dlh3X1hiTG1e9NWLvNmlPhdbfAvbVmf0YU3RagkOUznpNXUbAY/Xw1tP+8sTheCpS12Im25eW2MF98yXxx6OwX9uuD495DFD80BfQoqGz5PoJxC46pKwjyoNXWlRGVoWLOz01awksuexBnzZmNWCvat2/7JcKEk9KtFDyCQMXKKfPwqysqqHdUu8aD2npFHBoEJgk4BCQOtezzrw4uRZy6xhG2twNsPFWW0mUE2bApYVYBrrTP+u2BbCkkNMMHlTn0zrX920NjFHezqd+S0eo+FP2qiqWOcQGqNG04E9lgrJSrswAAvy75TiPB2YSRPh1hnUPJvq4hG0s58LoMqQtF4gVg9iYjyDXq34x35yNsTehPplx9EGkZl056+d7KBt0mt3kiw9O+RyuOgfXhOnuxLcBeRDMXIxJz90f5qc5RfxWvHCGZQTrmwzfQuyqb12VsS37O6jff6LoKdPeoPA8Q2+XuF0v/uG6oziibMriPsTeySfeMF5vyaUoxjHS64DGjyPONel6k4B7/DFLxihOxAhXtxyZqH3sK3UEfubVbv+bMgvq9znD/QO2yVeDt+BKk2kLeGbSkx/Px7J/MjSrJRGqSAN1txuUK8WJFY8xQJEExPoS3pPunVxuhmm745oGJz7p7C1rqfl/1Z0una+WvZvOICT3nnf5edBBBgw2cRePbF/Ivpdl9N+5HjQOE6kFsPvF/mVbCrLVFYg7AUMFJWliHX5BfEMZYfXPBcram29hmQn5aUmcnNIhKina3IXDAhFniP3arVSiG780XoGpmMkr+Wcx61DhxqSG1lqb7YiubGW7qkq0g6V9o5oz0ygQ83y1ghfuKeBT2a/zeRWLrovvOKIYGkff/wbSfESd+wHqFJp2cUOrdo3NAocGwD6enyY5CMZST84yPxWS9AfPIEJ5sMDPUZvliHF9B0sNDLUU9wrN3eqEu/8BFavp8vSibtS8cHwNwMq8aKOfXmu98ExKyJZ0/+k8fhnQUbT4t2Fv3iH3Kq9zRQbfrr3ehSkCBVptDltoKPoYj9EOrfsJS5yfPVF6hkschz8gQIQu22FHHamMnPsbGulr9PUMsJYJZps+AioESnzT50CQs92yKx5KbSoN/q1/0fTvXHel4Cu7SoTBObQxXX2R0RwrJKYLIYwMpPLGeI5/DXX4DQJq/aqo4RF6QTNXTbIhIIisIUYuwZG9KQGAwzNlbm/lqzJsf8e7xPLL0Ys7nSy9KMdsgc/yf5ojY7g2x57f8PrNvIwUwkJv1D5duFRpXIHF3IKYCoaMqJ0uPqW3Uk5FCqZXvBs5kXyCxtW00U3PknbWtQHHl9Zo/D0PhH66EO9qL/zhXZEUzIphY7q+2q5luiBbK21lyhmqCB7VnCUqXCATgdTI5wkXL5AIawShDVkxWmYNfFWxDkubJLad682+M2DnZGRaxQZSm+w8+9etz03LiRis6+fd8XS7e9Nrnp80xvEHu0rRnnKFhBFUXLtkjSTBmwN0bJ4MRSLDEzILvb2dnUlNr+ch4wcCjAk6lvVcMcRMY1LiuzHfGlKA8Zn5Ot/R8RvHoIhVmMl17s9PnS6g3+vXKIPZfZrxVmEQq79uX2ajH/fasF+GeGxV5l9F5H9y8JOFI5Xui59rxXhN/eIyccSt+/4MDJraGdcyZouH4cgz8fI8etx0wiXl/F3M3v3CIFowyeSCOAAmBsibYNk2SJB76GXM8Z1HfAzOgusru2Hz6vhnXsgLZq+ngnvN0CWNFQg+tsOEIZwK4h+cV38xRgJ2laYCCO8GTp3JaCrbfPYjwylUKNFmDa2vkF/cxh1GS6gO8TChiQa0EFYpH62nmWV8E38YNB8+gemRgsB9BbPzFsFq313u8v31Uykd8jYLcEXVI2T9MYdG9zpH9E9kEEQyfarRRcOzCAKtA74tXkO5sl7zW7uZa68kX101WpXEA6Z3awndKBe0Oplqjfsx631uAb4+Q7/nnzbedbfabW1CPKfd7o53KDaj35sL8psSvvOkxEo94QKeefK2ryd+RP8yiP/3Ud3snK6snV9uXVdVlhi0RZyPe6jUbL8qAAkAu3SyZLrCjWnsSxuLDnxOP5yBJdJvw37qWE49wwKEGauFzR6QwBUjPOxOANPVrnLvlvynwOXz9vLTcu9VIykDuL10H2Gl6F9Q6pS0vPZQfdD9s99TcxpHCexnir3wVDQi6dhwMq1hObMyoYtO5Ov2YssJdN1s1o4kCGAwKF+35WnuF2L+p+LLkBB0qwt6T6FCVrxWsTyQNBrG1DyI0/Su5hqXKGBfpbfiIYtKgAG5GFBp0Dg3SkNJUK2VNMI9e8CXxfPhEwJRUqmSqXVKTGkudUb19tpxrXXF9QllG8cPQoo6eqVQXSRR/DIw0jpZpUwyi62VZQiNazVC2Wl+pE1BUdpMXOrPxRHSe6mvj7Cf+S3ASXDdxJ/+Dge8LW819Ob+8W7qGLNO9Wh5FytI3YEBUzxXAjBP6lFuw9uErFugPUwnxBzHnktLsvykgpfNqBbhYXBFyh+prV+xrNEoaTwM7zWzvr5GBTr8KkMiWKKQkbRtLq0WvThGkzmnFQCi4FVC7+30iDv9QSTypEd7S0sieP6HTQbnBzbbQp6CM2stB2ybYwIWhDkf3EQPVUbZN4ZPL8fTyDsITgGaARJY1x8LkEGGa87qqVQUmwzGigbhxmxiCCWR7grzqdReSD257uDCcDfEjsrpBbkNINx/h6YdtYp88tjJvaRs02jayJUR84K9eMS1XK+YWQLMJkgqabzkOf9i2Kn5PGGQDLEpI1dlBHcSc543Zd0Jq7vnXbIW8GOepeEfOp+6ezW5zA6hhtMSnj502BtnT3Mex8F1GEJ12U+58Gm0CmsIn0n+YgBxmreQjEyYq4/jWXgzqbEVg9x3xHmD4osk9lRnPsbLb9M80PYJ/ENFEh2g0lSSJj3R8PONv9Lp5rw5HGSQF1zWacpyEzThbojYu+XzMxem6PAWLLsh0+Fhjnymmp4EQy7/3eX9XsqSapsS0yJwYhhga0PO4LGnffGk7eR6n5fV878oqFaZX9g8haAhGmhZm/xWKsBtXVImi4IFVZTQq1VAQ8CP+dKHfYPDQR2MqfF1LbwmCODGp1dTPpqTuIJbN/eK4XlP2V+6LmFQwhPv9ztj3vF8RMMqYmDTIjCgRydPOCoibsT/w6o7yFNzGmI4ZMo/J260Hjht61wMbyU2cRkL64u1Vyeg7XVnd00mY5auZpN3/BPh12W/KdYyN9LDbB+Ru/lNOGYOnhf+Gti+HUt64RXgvo1edaozr+ad2Zno0ejdqPDR79UEHx3q74XZrqGkoj+9CVLzt6D/X/5svpo47HAEWM43M163/VLvGgEEeDycIBcwc1XBq4H+zccWAcVry+r2E0taqqWuf0p2IqZAqhqubdK2kqmo7hEuuye5lihkdhShbUprbclLLCDhIqTnd02K/OjjLTDkxIKjpwiDYopbQ9Ieu3n3iwaBu61gS19Q1CehM4Ey7BHdvrYNy2I8KzaumFqL/nfhTs58C0k4NI03vbV08OmlQPm5xCzwLNVuSDQtjnMTfS482aZbVgUJPYg/9oYA6CadltUzUC91JvyLxS3DHJaFwSjQ5A3zZvCrkT/r/EvZey7IiS7bo15x3tHhEk2gy0W/ohERr+PpDMGt3n913t12zEma1Zk0gwmP4GO4e7ja4aQjjaaDZsBmd9wumoF7z1f7dZBlJYDIfYcKF2ZeACgg8XpGjUyQQSC9Z88ZfCpx/wPKjPls+GbUFL4bkcmEVBzWDEe5YqYzhNj1bMOwAGSHU7bzv2AG7pW9Djkd2wzKLhBgWG1KnMHKcedNYQFvk2Y8BS/gnlMG2Js7HlMJwB+DHehFUGD+9pbTbD5MdyjQxTyAIRzxttLNZk8kT+h5gB2LQiNWhvwQe1csIFt/bi5NU94qzkVe4QcZtoVgHu5z1n3KP8geTbcQOFfVY7Fhle/mjCd8JxEdv5R5MPoE2aqvNZpI5IJA+omhhop3ZqbCk+DehKety6sakgMbBp2+A+BZ+bl3mZMj4VhqlSS2ECG5ISI4HgjKmheplvhdg/e9tge7zZrQKRMB1faYUUn0mAfTpYFvKcCM97nyafNdZ5pkFdqYF6JVX/K7Js/my5tn36t6Lcy1cpVg6usFxrVAcpaZxB5h/8a87v5yWD87SpEYAl/xL33y2wsPWRvIrgZC3+8O1obj4R2Tcf9lVB/e3rrgZjba9nKMerzf9kXVtWGHeUR5yw1JLmkznvjP0VQAep83GbpVxnVGhS2ugIdvWERvYLO7toCqvOukEL2yKcTfN6uwzQAYQt3y1DgtKiqFASmtwL73jnDg1NOrz2rQFx40EtKQrDEvub6afxuTgSBlZFK09plcY34tZmx3qhhuce8XVGiToEgH8GpssV6j5mtdj/+qg0t9rDblPVDz2V0zAxNpBtlchcn9c7E1KAkewSyYf65UAavAGDlKhcUOip6Jofqq4G2aHb+2L+C5eVdx6Hagtf1wK+OY8oao1VcQrFGCwrnZ8GQvceINFu//Kg+wELnm9xlPZnNgFrKpPsY422gwSrsPUrcLzhZFSiPRVDma29eDhmR+ccYms2wWrrTN42llfLoaSLhNVHmipCjIgop/zf18GcGEffkRm8USSZJ321IRvagwQQwvfmK71vctcinTy28pOeoQ0sXhljsVhV+BW0/ImZyQHdOnW8DQXfbf8uukUcC/0EDkn/h5T8vAUYCdUzsD8ct7qHms4dYPvt0A4c3UtLCEt8PLaMxkHYkBWIQWQFnlYSnKFRRZKj8o8MUPFpDObMQrPNWiolCUEpg3IXKv7j7r2dwLkYUQO0t/N56afe9W588bwTPZMbkuil1Gc+XPbLSteONv95rKFW/BnBamCkBIrYNecS6aMDwxDQVQAfiNEHjhyK5cAVJGLglm4mHxtapvfEAbyHRwn+chQ6nbEEGWrZrJB+j5yq8Wt3kNn+YH+hAX4IHL48pVjGCEeyX0IxWoMWRc/bsA/KZvdG9343ENQGirWEf+SBJUs5CsgCyuiJ3KWCKRJSOIG8ZlEIeH+xIssML9aGroNeVbgb1w0rR/FtdIwZl/6247SzMgMWUrpMJUou5Ji2hXU+DQZLfQDP0s6GvEPL0+EZQJScbgVmbWIxiGyv4JoSofcNLcgI2As5Fs6X//znmj005mYwZY+tARaXV0P9M9iE95+sxRUFDSJtgBdxuZD/G7vq0BMN2ahgk+o2PODET0jhC4ml9BuyMAwRJEJieLhYHk9UFAUWo3jeDE4dcS2F0+lBlgwQsbBqZvI78vlnvsKi8HwHh+RChNzmFFSWxRhFcm8n5sZugICp8XOprcSIWaypFXsHd6neFVBK0NMmvfAQI/tCmqIMolVMYWTWgqRCmbrLyQxgWhT3ZdtANYf/DJmKLlbah9uVIK5YuKtxqXbymmMb01TcapPgxcb42r45BvSlSEVIvNIl6hRsyGfMefL45AzRsP0p1Mi0zEx4NNssq1a0Hrpu94V7OUNatMvzTs5yOszg8Y2okB/b4gDtDI/uDmzmK7SnzORowM9LSK2TLOMa1P4+//nieGQ32jwzFOeKe/FfKu2Ucq9sNorAYq2C0w80YhmyN1b9b733tQxeS92KbKgrP4wyS5jcs9vzFVGO/drL0Lsl3F+ZmSwNWBRi5h0MQFtUAN2128Xes6SkalkQdt5CubeXee3eTwc69IdcHvdi7Dz2FR15cJ+mad5w8vZM5ZozMgxEybRooaEdxCaxWQfXi7TnfrLSbQ0dbywkPPNDa6tl2v4TNbmFhgkq4NZzCQZT8CuTouHq/toF/7Fll2zeG+QLL5Qh/Q+3l9eD5jKX6zyshn/Iwvub2MJ4o2B7lzbtbMYJ2vV3w+p0oBuxWsIPhmRcl1Uoyl/EHiG2iGyouAMhdZC3/rjS4lZGqDHTrMjl7rQV+QFPvTib68GVSYyBehcGtDwv36zmChVAVjfdpP3KHpvwnQ61S09z64RX3hxPy9htBe8dti2oIBM/WX3PL+hufDMv3vENN0iY0Kq29qnSA3xQ/H9wN/aAgYhlo2dV43ElbgDlNYdI7NprFdUNZmCTrR2vcHxJUXqs2kmYfsU3KimC4NUUpIYFAX/oG3W0wBS/rfaClE7zKo0cNwKlBZZ8Pmxu+magU2yeXIrUDKubNPBW6ouUKDUdGjIyGpdYZAMIbsnppLLb2SYEiQIMtnm54QGhCFC+t+32VAR5NYb+AXBkkbDwy/hsVtXkg0vJdfMkHu2RyZt1kcik3AO1oq+rs1J63OVUm3jQEryXqmEUU+QjZw6QTY38Im9VZS3KxEn3KpAh6GieK2zdoTFBPtABG0ABbt00fDo6QYBMFau2gvED+zsRAsO/D5yoink6YOh5l7y10dQLLlLS8lnwgu/zs7xt9tE59HO8t2nanDnHtUAJAyIHNvbSSU6iGCzawwk8cjI/XX+XO0DS93blqn5S140jZ2IdtXqrwlw64K9oUgaiQpGCroXQcXxWZ6NCcxJFtmCLgLSb5ZrhX8gDLXPzMiOerDzpTqvm5AmAbFNsCUjI56lqbjfQI+5tzz7Rs81aup15eebBESIP+4VcOM/65U3C4Van8Q/5rQGuPpcLANvQY/0UQDXhqgiiQKWEZDu2LnNiZgoBf3TqUzb0dLqZ5yVt7/nS7SwqLn4vd8h3iVdSp3tP1aqYMtboXzWsp4u54FhBAGX1FDjLM5UrIGJyh+pWen4k1tQO2zVunDvPLll8eWf4G3A6jv+N13qjI4Z3qieMX6i+NVfGzzVQN9lZPPV0/pABZL66wLqQ+JVqmpzxJWD/Zg8jzaK9F0c4POkLc5VPJmnScNaGUTwHUvOYC8Bb4iXRwuhS38GyzdKpATydZjKi+R1FvA26kBFglda3bFgyuv8m9IkAmqrrrsGhzY3/tfJktCThlcN22gAGiCbLHprMa0rRgE/rMHe6zpEV32JCDwX7/nhxxVndWQBR2Guo9Q6rQvPWYIBzqTZLQm2f9cN/eKhk005KofU0yvQnLJ/nWWqttX9WF8kPhiVadCZFnaBEciSdzZ4hSFLHSPLmqEgHigjqC9PugWAd6XctSt3fVk8EBIL7JvakOC1p2Uegxtx/rqnOfbBNIBYJZn4SkHVyNPtOwQ/CeD55g2IpONoBm3V8tHA6kjjMk3SsThScKLEXgMTQz1o21qpEIyAwAMr4o05suLb7ob766zXYpEDpgm3uxesP26aXbH52m8vo7By8K8WJe/46lEqBty0a8F3VnVdr7TAeHxKboTbzFBabH+eYGsW7Liw79P5OoxLczQ7WBk99/7O49LEt4ZW7gZqgvoXItRN8bLAXd33QdpPJ4NiiSkURv1bpTQUhSdCDPkpFaABY3z7X35z7bkAR4oOPuCjwygN0WK9setcEklFlJQniNsWtu+CSoqFgfuV0C9h3ixRViqDdj8mjppZRUUMC8PryrZPcvgH2xRDZsNNF6Iae/bMu+YK5fcGkqOCF8lBZh7Yr4oYKb8TEHws7FbDA9S/FeMNlqjQSB7y+m3GpV1wBDBq72wHFK3uJ71wT81SD9u6RsMmt7q2Un3FxLloy9dmorKyjObdXHWE49Az/1FsHGll4f5Fxedy/KqhkWndeCL+2ALeSTrmgjDde/3ih3j+jGLeVGhB65ZarMD3McK8nfvVzO/pnV5H4HtDBllAVKsU4km1aaKQcb9MeFxWxsYaGQC5I/RDls92AdOgUATsYPX6CRGQSQa2hojARzpvyyAi3uAoaXnuEoDKlurpqkEphRgLgUF5cBejHvdm4voDVvGJmS7L3wref99rCMW6xJNBuJrTkpDb80fgdOirygvcr0NZpN+l/VcwFT+6z/eBOnIrCXNpxxJ4iurLzJPlfOcqoprkOWjrsalSz4zt7EZ6SBb2b6uXS1tplxmyxBLREipkwnkaRoJqn893ZoCfAi0jERlNTt93xsjpez5PUf1Hq1l422njgejKTRlwvEIUGBtDjLxXeiWkXxmXJ1BDajTbWFHON3LeP6quRs57T5XA73b1MJJa9rb/tZQMms9FJxc5tyQAe4hhf983q2kRrAPs3qSkzSMSDbxt42W0sC7s9rkrqoj3RvX3Y38rCXhsDzMG2C7n82nMc5Mob+nj4rbiCcrbW47H59WY/C7aNx2lnzP7hBejg1PbF7OPOPd25w6CmuMFtiMCk1AkBKH1Y3+y8JxTF5vqCge1VPVKjR8SNE1ma5sxOkX4lvDUHs9UCg6BDBmbBPIF1I2BVw3F4GIBIO8/dcQVTyRzuEIsk6PFUzBDw8g+W+t34dBTWyyAYOjNQ7pyGLxEkg3ae86judfAPD6b0WBO/S6PQiR07N5gAH2O/iUosdW0EGSZ/FTe/pf+a1XmLLJ9PlxhGD2YVj9Iln2WjZFeqX18nG8BOofMhgU7HvRO0fvQZFM2azxK4sYHbbva8GSB0e3jv/f6q+6ymYHn7FQ01d8niaOROxHAPaMdH2yl4oxganJfiA663r/BGgYedCbYKZAcM1VxMkXlvB/OmxEtpEsWIORrTbBpuo0MEb8yWEyFnJyjncuw1GopIaSG8taot4Iy/a2bmWEHOwLyiuL/3m2ch/DjozbD8S/raj6fbpsrUJednUlTiEusb0tIbAPyXyhBWdzNe7f79PVT84NMmz1uRsABP2rex0Ke9ljw/d0uXFNDv3ZYqmIHg2/Za4NU5FmjLPGE8NYlANoaJ/s4kWX/3atMfMhl2sB97RQ+9kUmA5f24eayxCzyG3SncJrkgBeAqNh5VV3mO9INVIr2lIuTrArJ93vNoILt88OItCn+ubKAF74NrizYstYMpz5Az0QxNf7lKXb1kv/0q1WQTzqRUaKvspag7conQC5Y5NtZMimiRFICOkVBzv0++7dK3+QEobX1J8w3IyVDdVUgB+uK5mheKzh+aLmGzNtdLd0BesKGVRAaHm4UBOo05JLGsgw8UUmfVbfh3DIeQb8FCzEaPYVoxvvwNPAyhsjTJP7EmgLxTTE4+PdWD6RPvKR7rd37dHSf+fKdT/uR7235r97G0H9/ZWOl3QdepgI3fxTsqc7NtwbJuNmWSHcEmvO5JdW38K5pGi3j4FivcyUgkBu4+cm3yFu7SXga30b6NpxlO0t/AjEoqX/1/6AEpeRvjYl/SxLvs2LClBiqUDOjxuCYCjzEwXn59FPHT+YW2vkKyFcZIduKwUQFejpQRnXSVy1MYZ4L6gt2EtMAWQs41Chwkm6H6URn8P7I+neyF+wGuVW4/tqzOvhMBbs1qjBWuXRCGuj+ZOkAOcJlkUq2+/x/4lqkbFb8DXhoImdDd/rw43/38xLxZlb4kISFv8VPR1nQQwjpqUMW0vTT3d5sb/AgCn3qyNTtnVv307Y5ABYv7RzF+BwqLQheNF+AlreuojIlDujLIvGlS4sdYbQK0w7DJgtRG2h9+Ywg5HCrJ7A7uS9BsSFfbh3nK0+i31eCE6ubj4z/dH9+b5suPr3TUe4+MY1xWsvRXxFHhBk6CcGBtEw8gXZLAB2HgtG/x6v5rO2yVEOxPb0LJyDgsoGR6FjWbvCTCA0eKjRUcOTngQrXULYoMM1HmZwKRwlf7YgV2JSUbRV/3sr+u1pb+Coz27nReW9xA15jBwS3tVHuTDo/81cgQzvnmz1+2XySzM0yxQRWW7KKk9aSwjT6RPAitS6Dlk4BEHKVlC9FEN7PvoIgT4QZ1IYlNnqrUoQBs7dubhXrXyrHttpgE4YsVVMQ+MILt1MQzLRLHSQ0u+DMuS6jowgBMvf4ecUFQpI2Lsckqr83pmJ7HvSSuagbcydXlVcFePmXKtcKtCcuvlUeiG9RBe4+CQkdL1oPZ88Mtt4sZ0ksWH82tLA6V5kI0QHX7hqjVzqe4R9/hbXwkCbiDDgYj3WufKjzj5zSC3PyI/NCsl72ZjNC7j7slIzDfbzBlPm2vgYKnvj0TEFbOBa+I0OUCegWagNbVxYA8M030Q6QmmGLTe+DysN9ON2/SwaKQ6yp6UBwZqdzpgdWaaHLLr024noxgkNwfopKPT+yFH0cqvAPJtRWCn+wrYkCdy+mzNmsCRhl3HFUMWMHQRdohSnBTiPzBbxrgk9qYwbP4LELdemeaZn7O54qspaiUVxz/PPc/yIBoGtPevNXscpdpqizixdHIA7y4uub3bkKueLU9EHmSeDvcn+e5k28zrXC/3Of/ollqzEOysy7lY40n+jm++K88r8L7INLZGZTx9pu2ANJ4Gp+TD/qgE11dYu9EEkABTSfJa8b5Rawj3K4UcVCAZH+zwzKt3swkhj0sdpgsvdgjL48TaHlzzsl8wlYi6xFxkt2kx2o03zPGZCaE+WgSMPo+yE6wgzuFU7eyMJeWSxN1EZbFsmMVtfbko1n2FOiJvCCCXWBZrubQDzn+dC30K/OzgEim9o88lYTK1ytL0BC9cgYbpaY91gBz877RJjXptD3bwe4B5R99/1Aqf4/u36cb3txwujRok7qJMiMV+pj2WABhMQKJpe/+fIJQWtQAbFFz9bLtk98AUlTPg4JAE7wwuLUfkvOLism+n+50RO9Rl/56d0RSlS0Cng9mV2deh818DQZ8Gz3fsY2GzcScsxtddRtEKzOLcDvB6WAJxKJRfn/Gr9xEekfzs19CO8TkI4r5mdlfkEMYXChMRgz92a3YBZGw90yU7XZmugYupXo59SSA10sHHNw7mQNoFB4EBLkY4Uolv+TW3q4D6ikTUC4Sn6v2vD0fUsAE9F+zNSW99uNUNmhCYN1MrtLFATdFkxOgw5zFkEJ4d+5i0F9SvEf7kn+P88BDP7+SeK0mmLKrYM7j/Z9gr75CHRLKA9DBbvUPEOX8Y1egq3vSZ+B0tecJSD4oN+82DFjVtmjj9YUC6a1jOBpP0JysB+bg1XlIPhbxGNcD7JYdxieK83ULK4lEedQZiCYJWCrnDujHVMUsLoaXVJefRq+JK+rADc8lu+0k8R/dyb7t9/vuksW+9WBJj1/UDtPjT9ZJI6U8Ri0mu2caY4Neio5qXdTWo2ooMhRPQaVpCAinYAQ5x79GLXHpH/YEQdRrzTOmyNQCAZDi9lVX9kx9GDLxiB+BsBAoL79+jwlkZQeSmc9MZk65st8e/cWABjRa4VcHAzr5o4CPRURp5ZjeAhK3Q1DBvxuWT9zIxPNSZGluRfvqzaQzadFKR9Qah68ozie3eR7vmbSUsr3m1nEQVAyBfN0AH/fO7bLstADm1fWF50g7QG/IKTorDbhAxV0WXLnycs+UZ7sPJZV7jG/ESvgCPKLO2eCPvNl6wIkROiZpC5mqjqQy37uJawjwFUWIJCNp3sYRk0pfRnxlzFvEXoJujkPaf/r3O4YDSqZSjifm7YrnTpsiPrd3//utWMsjypp2ixsJE8EeBM2e1y/DxFRcuz2eu/3Tw6TQobftYnv+EmdQ/ADsTEc7Yjt9tqZBnt0QBbkOBABwS3idotBrwveo78HP5ctXyT7E3o8QMQjFAkuV2fY1Bd48feH2bg9Y6SMz9IH5fUyJvTMTii/jWodBALzmlnsZSfALC7Q7V/0F0oKuFzZ1mwUULrKv6cc6t/uBvjd1MBI1cNoh32r5k840V9isHbiEJwJLjwJpevDhDvGKK3dgGn5/dPPgLyN40o9yCel72VFSK92E7G8i5Nc6944SXWFaiEsGIGpduuKB7iLu+nKaxjAvSswUQl68/IFY9mCJmI06IxW5WXF8Jaq5W4yF3jP1Eywm2g+hmJ5ANY/v1Q1gf1isu3uYokM3OD4KldWBtaHdeFjipcRdXX26zIzX+7a3lKLGqIA7F2FxCiqFDBGObS34mlqex6aNigfFIT1gOW9TJcqaSF7emMrby+vsKbvI+dUlhUp8K86uKR5a4pCvoyW1st4Bi7yq6599v69Ox+PqWvSfvL9u58T2G+nJ2SAWLhUnSRLR66mTtzq7CJOXeLBY5CqqfwPUf6F78b2F+HbcX6BiGkeoUV+Io5UQjMSd9Y1DsXN95tQKlXAigQ9PG2vr4f86S8an3PZgAu7ofTXeYB8qSvaPEaUXWeVPyZjj6yXDCzlhe2VHN92idLuL6LJhix5hbNOOosZ7K9Fq7TbNokMY1R2dcYV5NfxnVg71vNet6422Sr4HXh/vZfV6id6L66WTRO0k+KtfOee4FiJFyzeET1hAHrNFifZbgzDX3Wf/mD5Ge2xY5KS211ltF2U3MSf3p2rPcII7dRwK/MCpoLTXKfwltXlW43fFBOygeeD7RpGXUvR765/qO+mni2aJVYqU3uNtgeWoh7NBTvJaFYDRwRZuky/3LIj1zXGuuCvmU3m1O/fPQ2oQ+MEfDT9CraexdCl2j+VaIF5NARouu/gcV+JaWl7pV8po3Fo9xrVxu2HG4VG2SI7ocO+PRcyCVPs9s5n7hxB38V/PK1noJKnFB2wlOgDIq6xdnm5VJm7TIUhj/hQJPCgmS/FW0xw4/PnPbpnav3W3trGZAC+jx+2iLQg9D6mCi9aG6SJHxFjXI7wEKuNr5HQX4VYBj8Fa1E71UmC/jjwG7UuzmyJtoAXhBykzyZWH61bu93bzZCjPZmQ/RfaHXMswY2jmh6s5hFlhz/oRW+LjX+4ELlW1i01ao/be2c/eQlibgXaGfS9F5ljHYb4hsNtu2Vaj0QT8tsvCeAV/skFB7pVnzO9wIFXUkDQLvcNlW++IsOvtwazA2591y8wGUN0L15nCM+tyf0TSeXHqDaJYjkGZKMLS+sM5wVg7P+ApHGrYWJBXXBxfVPGVF1AVoofX2pY9S3amJ31VCyLVgnd7it/5RKtblSQycQuyuI+0Tb11lCVQDW5yVzYquuvdHV7V/qcRoBQ2ltjX8utYDuo00mz7nYDhNsyvF13gCRiRgUlZ2vDBDvX7Y0U6E2aTyfCqJf2Y/fBSQ6b7ydvctGXKRw6o0Dh+azf+JyRGSMWg9ffeXcXPD5IYYvbZUrCL1OgNpfzQ0sv8zwEJzRVBPrGUKI8KNkVyw1GZiugfoytOC/+OgoI4UKgym78Vp19UByLQEEg9wWFugQv9Q0QCqb69od+mY2VVqUV26SSvcX3mwzbJ5NVMkEjbqP5S7SSL8YZBFynqLxZVEQnn2S49crtQCwd5sMQ1xhS/+yD9dlajG/T4as1fJ1Vlqf5EDlU2oYW1vEbx0X0BwsNBUo+DUSirlJPmVrFvOLkmqcCCdQx5NOYAg74NHDu1Kkc3BfD9VD7b9/E2lYcqL7seOWG2yNHrvh3drQVxbT91nLWhVmh6BrIStGPrQy1Dya6sZENEhQ7BPqUxrZCbH3JlVVvfPl+5ilc416Emhh8p9mIsm7nybDIAkLtGjpZmzcEDQiMyGLDBxCmBv7MFhz53LNlXlQUmo8xo/VR1eCUA48s2oAV8XoY3AexV7AG+Z4NIKvGXMApoy9jYJ00AUnwmsigliQQ3FLBBESiafJkSmfDS3y+BvpmZkmJIgjtfPRfxGDIn63Us1hKsq0DbyrMDvmtoi53RZ38pCyqzDZV5OvXI8/+VivHATyjqIODQZOutFtP+WRvfXd8iY2s2VgH5LnwMtuzlyx+uxa+6kX4kRaVudeSoQF3gHABqY1PM91sGLPnt8GWvzaSSq5WywccRn5wi+6WHDzt94bWEHAWonNa9o+zGDpspmujJ07xs3+AAlOwsPBt5nwh2LZWnBHx17ghP/FFm11yO0++xhlK37fxUor+VmoBHXhE9vWzyDPLmNd2tkx9Nhe6+qYrV+Nf0oUiJSOfnrex7w0v+K8TQzzxyHkFDHxm2wOVt+r7zJ9kIadIyDj8X/jC+aOwGA1uoe4n/TVnQFd/Dne+9UF74iJKg9bHYp48LR18uzp0oPu22+fUBcotgF25MbmPJLCI6JMq6bQS5nOlhLO50TxqVy6ZfxCiKvJWaVNc+SSIifM3xzfz8F2Tng+IK5Oz0bLQPvrTD6pMrTjRCsz31e0sJ8biPYHCaaHke8k6IP512/ShAQVD6m2ENhhvHt2t2dgjX5xNTVlP0mSM/lflEo/U2FO7I/wpXTGOg1eB5xuIdFRMyBFmjAIo7IwsiGC4ab1siLsLnxhM5+jvZtBDOiRFhcl03TqHOpeTgUvOS1UCJMBEaPdk9E1B8fQu3P1HL7APB/APokEmg0C8Z/oWjDE/zqzOy4NvR/7PmtRybipthuf7rvbF6R3xXJJANTeIfnt33YqKDj3pfsQsvGrOAJ88BjG2gbTc7FaEKusOCn+yNpt7sawZcpDPn928D0zo0Cko2pCW9zLQg1Qb4faazqzqPBlW1cEHaGh1P/S97EWnarf1UUGeENDtBDaG5Rq4LFNQn3D/P9QvTkwTC/48LoZ6+OeQ6wODlXFC5vOa/G+89dOlVXS79b68Ow/W9tMBM2ZfkeCqB9tTYDfgI4h2vDhYmzuRZ+Z8/3kJt5W/aGS6t7InSCqd+fnQBGC/J85HDqeJ6pe09GhB+L4FFL/uSQRMgQje93OBpCPfoFSMTdmrc7SoOBOwhK8ZMD2M8Qy6XvHdMvDgD1poRmdWZSPaqsRmFB1Ykkp0OHvjDimA/R4srmv264brHCj7pQKmYeHrBPFCD96Z0b63lCoK/4ZqstBPJzA+RQBYNw1JPDFmpIfCdNEVjsHlw0ZT1q67I+S97LCunssjhO3WmFtaCMHcegTjS0YH/PmKvGHrhSZuV2XnyeBNvwuc2WALG1mXztgI2/B9ZjoR3IwRt521gXd57x0Wmwg1A6z8zZ8rydfOHE68kZVDNLbJ1Mmonb3JClmH8aoYaWdwolmKkS4Ad0/hDA1Z1rJZhmnfupi4PiCoCr+Y6V7aE7aZgvbmDaWlp7b/uUQqax/XfHSlzpWy82yBONbQVUgpOJrJgrPPyGzEeocyXvlKA42A5Tero/9xm3KvraZMnGBe7Uy637AJJodXVTrfZcxX9WsjSRvkTYMrS3Tob/Ipu3nh64sW0cUY55C/m6/HODclT+GlKBZrwP6dN5wXWXXEBCmlx2ivx7Y4wHGfyihigaLGqpqB/L7vdfaYTyvocLXk1/dmoGl0OoYxbXvIC0ASrA2cqVtTQ8K3FVJBeKpsX9zNX0hQUySaeBM7pJHOM78xQR3Jyfp3GtULdS+tZ422jl7d+9PQK0EQFMFX6jf5oXUmghnBIjriA0NfBLBvUIMidrfX1oyYxJ8KX5Bsu3Ea+fG9aYWRUOgy33PwTaZI1BbogG68MkmoaWHAsseYZ7eXhc0cxVpSDiU2uHW9hP3ipS/dTepkY4dX4W1fgszI05Dr77fArGaFJGATPmXGMvS5jbagEzD3gVXbRzkp8RrqGazvmTuCVBzQfm+kXxPy6ojMQhHI/vPZKuku1ntU/MZafxJq4JkRdoGPyPB0TU9NG2H2wNvz7E6P4PtZ6nPZYkXlguHQM3LhGuDS0HyS/RFuZMn8UDbccuF2tBILap1Y19wgCf2AeDv5vneN0ABrvklbvbwwWjrbtziSBxEf0nK0FjQN3tliyPe2OgodKf7SMt3VBEw7UWJtr8Z1sa4xT/UZNj4cctAPQ3EkP1PbjDxcUfdXgCqqgnzdOEGxmyA1dCnoLwMIWgvSli72lI2NBQQgv69EN6qCUxFN/Erulk4PVRN2bOX/wwe3pTfLgcxghyqj9zmwbFvjRBDla2zrz2A3YnM+qvc59tim/Ja2yB9b7egVDzUqQrAcA52lu/JKGq8uKGuezKCZ6VVDWCdRLoPnwIjtrS/fb4sHyUzWZwROK5Y9EsEC2kCjwbEfAJVu7S/AWQhivZbz93FmhKuAy+Q4pob9nslJLdRB6lvKCx1Sfm4k4DKStb/PtHtfGkQn3LT/AeSms3dsM3tpCaf+uchb766JgCL+UXrFzVbTQVqBP/DbYZQT9gQh6K4VZ+Ct8a+ttTm8C1in+1LuBDoCFzWUDds7/tBBNAkxJIGyOncRaKQ+i8MVGUZPteP+QhClJaBR5otyrbFnjlTN/mi/rA77GXcwd1/iZSoFvYLXtOdoSKSjV+KXwbw9ghAlsRK/cyvm2vYCrGb3YuBA7vdTPtpCZq9fUC4cudBiux0FYouMmCbawfILTMjKfz31Q2Qf5Ymsu8EN4piX4QU1mMLqIGF0TMxInrRsenXEP2z0aNaRQOrlx0m8AuXl5iHAZtnTQsgPqKMW1XNmRuMWvO8KwKDTQ4hPf0XrZKcaqqqliACxEYLIdpmtm7jVIXSd1rTk+y7PtLyBFe7E79bCb35bydGE69FMkZuPL2tzvqmZ056rVEh3FqfLlzd5a7DfFxlpHjAnyP+ukPXu6VWuVmH1nnZrwLLBNV7ExxxLRokNcvmddy+/g+mBmsLh2m5oBqVaZXDj6BAlyjdQr8sx5MLJkrf/2RqINaZkSH+FxlQ3L8gGqqNFBmOALdGm8srGzb45t9gnC385QTJVMPD0yjYigITPbT0WqH/1NAC3wKMXcOmETreA+YL1mN6tfaNXbqDBqP2MELwBd+3D8VmJrNw66sZlu8W35gRUcOaej22QH5H73bVzJbLhLiebsmCiQZ8Ci+UoC2EBLpp6vub6VPC4HHg3mxbVtz33AaN8RnV6b/uNGeAN6j2SYXob0HufmwOnW6SIOol3jeC7XLn2A2XtmAaGg7Fo/h6GvChLieE7iohFnob/y642nmbyNk6iQbRog3lFHiUf949nOcOx9wMFbCuZ0iWio/gSoADIylSpswlGsf6enAUBjmQjyvMQE7JuZaIL1Ojkm8P0NaCCOJhw5BMyL1WTM6t2Xq4uOfv2Lr5ITGrp/RX0PqahQW1ZcOvc/NvNbMldCAHilD2nCxpjvDyJSzVMd+3DeAoCr5s/fHbkes1TjX1zmAdMvy7HaQuj72UkX/48NPT7TEQ8yQ9t3jsJghsX97k9lilaxX2+JCuZ/nzS9yMTzLHdqhnpgMCL/Yca5DA6b4zGaRVA3aEvLW2Bb/EciAiTMIhy2+bUQ8xUvvbmQRT518XZUdS763VLZpCPqx2Hzd9NZrYG9BeHW3egCfmV3sDQ6304e4bTAXzK0TQvFyvc+id8d+jELqyNb1ZTMBLjIpPTXRQz65spTG9jAElt+cvV/+evvHSuG2fvL1/jN7Y+lHbN5WsVoQyf4Rpm3Fv8mJC1opAf3xyDzEFTjkLZRSYrkAEpdbvZIMIwmi0M64fZUg/8g5MiOmch7twPEJsR/MfKcjIottlWTTW/5WwQThb//nItxqLYXeKO0MP1XKen7pnA+M3k3NlVZmwy2j++/+zJYl4RVGz4UtoMXOSdPZT3sgAI4n8Az5+AgIKMPmgwYk45j6dtsGCFfm+cWmKgfMaDvR8KgosJlM/reStngJAWQimXGV2CMBvzqTE5ndaFUVsh/7WTFG0pdJ2oX4Gy0T9vgsW3UMbr6G8xW0EQ6J4aU8cmbyN9zu92cSBeF6z8u4OTiRplgGkLlVTBUMzwWGk06kQjhB3MUwQLQkeVBrSCmg78jbik/poN6tT0p8cnmGTFVrF8pBIK9miB5R96g3/S/C0kUfNPP61zTSA1YXn697zF2qwvelu5YdG/C5buBZRPRjCA9elivtnIfno4N5XS2VIIvbBqBVjP9Feqt393ifcRLrhdMH6M74VK+0P34a03iNZ4ikhujMoBtFjSsi+fUj91u4l0DotPYP+Ihnzob0RBMRt6N4TTZ6GB2XsBVtGZADG/MiuX+dX4nTTkCpk2lAGYQegx9exr+Vuu5PiLF8P+SeVFjov9Y3ImIOy1q4d4uBZ0kFqSkpZ5QU6fhETfMqAqCvux1IQvpgjs+VkDSuStmzGQEzTlQV7mRPoGOweQ+hn/IkPCkQGcKOxv2VXDfpiauGksrvR8YKSElZ2R2RlMGMqraN6oCpw+tnJCTuGSAiIT7bBESCZvM38Fca0Uw8yQbAWiGIkSZTANxFpNeOkPs3KLyAe4K66+AvtuzRnyo2oVXCpg4/vcA6o0FWpTUS2bfkjolr2UcXSaziUrpUlrsfWujCTn6JkNXuebBaLnHVhx7HJiEhEYr+ER6cpWUmaGI1yBBclQ+7t+2G79SFZnxjrXChLsIy1BxUFexqcaaowmifxFKBt/AKUzvQKxQn9fih1vUmI9Qkr85+ILKtd7tYN+LaJjPl1UR7nnkW1Gf3/NVezqcAagVufqwMOnnsOAfcDSyRXPDq7cUbI+yFT/wSBg1BtW8TnbhMGBcVCXM0E+Ar82MiehkonPF4gAdmT+ntdPhqRnm5qdEy1P9557p5iHawNxP6coGS4dvJYmSg9rgq+HzPj+pMz5RGNJH8FkvOQg0jcDf0eMwIDlWeBmMQZvh87urmMx4Dk3lD598qYnepPsNlbgi0upjVMjiffbvptvU/vl3VwHMFHRBnODaUxKZQk37CzklR8q3FbS0HBAod/HzJgnGJis0sJTRZS/pl/VudCt2HOvhemgWdebizcImATox+8eTNQOUh1iKM6t1ub1okAk5Zkk5R90Ud+AXG1frPLNF0lP/o4885EYMktNzHgi9sryqWpKjDS6YB2gYQqiwu8XDZQCb56AhXNvhwRiKO/fgBfYJWw0RyCF4OFS1Or+Oz+cfcAdM350ZcMkfsBY+4V1K7OvMe3PqhQgBdnkdiYuLNaNNVKbzQysWQDR1tca/CGcOCuCtGprihTFsJbIlawD91pbnfK1zXPT3MkHqgp58Yf+WHyM7At4CgNDS3Dxl8X4ON99zYPl/PgENziOhfKalmVHtxAYjfy2eeCMPqRBBsgyxt0bqkBwoR93Zhczy2RzBvQFbA7TpHx+YQrmVRqmoHP5eXPdrdfOdviF2m5QMPhFKckg0+axIKJ0ZufEf4t/YlWAr/Pt09qjIhh6IGa7OOnHS4rMzsIpPAIwyVMuHaLBS0c0KuOpsRQc5BxGQBetC7GPyMCYXNY5CWAayRpO/oZbittUv2nBMzQSXMtl1zd94xCuonNAGpqNlo+WQKjIa4PjP0b4CGJbOta+NvViDKLfU5nQe1Zj9F36Sa8jEjHREuXVwxi2NouOGyARxlmWvBh/wlSKocYjADksrhVypbvXGN58l79oxMnIxFsI6gVY8ZH9O9/Uyq8pLMEUZstkyOxaksBSiZ/ukDOri6XeejmXoTYD0k7NjOboQki1dZ/74plkTsAabDWi5ezmCuZgwsyygPSOeH/LBfD6vRvhlOR0uAbhnK3GOD5V6p+ZpvcX4/qjsVuCyCit3eWeyVhEWPL+RsM+gd+g50jM/eUE2+1NuebJsbEkw09TQpDT+voceUeOhDrJxaV0DkH4rkNa9NKQKAvqsEWSTrJgzo+L2KrC0iGUmZlIEwFQQIrIiRjzexGv+bQrswlf80dhOxLO5/PCR9QmCm8vvq4YBoqlmNfIUEk+D76vQwacq7mXaSIZ8ib3fGy5tajXCbBggcI/cYIjgUILC60YHpx+glIEKjYmQ6EokszzXWIC96Kct5v5GgmXvxI/8djXU+RGKWr8ilUy6xX63uvj9ZVpt4O+rar5X7FJf1SR4NXK1JvcmVY8rMt6e0hAo38yf/ilVKb3mcLDUUCe2/J23cb4StkMoKlDAuy4NqUsSBPy/8s6vx9uRo5Z5sd3JQMdT3VZwW1MwdlIdXuAF9uKN+mgXpgeWuci1yMUgo4RDvTbc81jkOdebNZvbM4N7AuYNXP2/c1PwaKARFW5gWgLsvywMJgDHC9dhogVYtrIF8gNDkqJnQfsafn6429PAuPLKFMSygTvVh9+c4UsBtXvZb0oigous6RojS2V0Qe3Bnu61BPlZ0sSeebVWxtuTuRrwDdnlHmqL3qMPledT6RIn1GOfqndZV6/pCL/GNniVb39MSv8lqQAPf0oQ3+mjj01CLeQExBZQSTSCN/40rVzqL/SM2f0pMh2o5/2rqR7x0DxjTS3zgGOSf54n3JJbDRJcC/mFpdGqfC5Ms4xobVEfCohPtQSwWW22Pr3EqStlSJgB6OjE6EX8ejP6YHLPExv6+ot3FzdV8/6TPQZkISeOX4zWpo/duHz5mYMnZ1cK+uzkwSSm7Io9v7kyuTkgVjMk566ibBM6WGNrC3+RFt46vO0ULIozZxLlOFtjvCLfcImpIb6CwyYTksrctXB6+YQaxPq88LepiCoMydx1NbgS1GE/HIVnzVrcv5pGr+Gv+4mLWzONz6JtRt+BbRvW9ZCcnysEj6lP3GbIY7T4c1Wk+RF3l5+rVY75IPfik/XYHjUoP6UwKMnGGzBbLvYu/7v8OODx5ZbC/sRwCXWQ5kkCJiN16QB3qxzRgKix4ItlChBuq2gsbinDuL6qFWyoYuYr6LAGgDA+OBUfntoXCrgeY49XRwGnP+UjmEA1GQpzWzHdGVqBdGqyOLzi7bel3bUmbc1TQ5qRkrktwjKvnyTsfoCrdJ37HadOiS8KM8GXj2eZcbetVMm6sqs6NLoyZoCZO4l4tp5lCwmcDA75crhUDba9lXe4OrsvWk7qaU0Oi737Lq3ru90ae7jOX4v8bkwCIrgyETgaWSHy4ng4xYIkiBz+wGIXBEE2OXys+v4t1aym91E8yKh5BtSX44jWN2M6YRaFozxFWjpy5ABbAzJ0VGAYrHwfpUFNjbAZ/G4E/S4WlmqhbyKQ5LBFXRS7LnaU8gtdtVwSk3JCPEARzwgZAAU4Ogbf36OmJgpYpB6ac7VlhASkIw39JnCK849oqtXXpupSNPwIqz6X1YRT+cNRioNqMMFWtMZhJytCqWgnIXHIsdqcV1CKhlFgVs8xULc8dscCzQCkV3rnq2c9dil2XBFLzI2fYWIw6FucEjlb/oIGTYaDQl7xUZ3YCAItb6EW5WYPUb7EkykxBimmWibJJ0xVjDCurd73vHrnqZfGzkTV+eWpWq+CHVFkoheQOQxbJYWzkK485PbEy2H/A47X8WQHzMRP0L4zvyNcTKj2lz33Di8GdlrN8bXw1vg+GvcH+RQ8g7K09gOBOEZSy7lm7Dxyxt6XwxybQlcUz2VaeN5TPQhvnlshin0KJQr7MFWY99SpthcXL1JxsT9tQjL/c97nVysgr6HvHCgvo29T+6qxCLUnBB0PJdUNvOaYuqUdZSQnzsBzCQkN7/fWdM9mxpcZgWIxj1j49WnKfVR1lGCQ8SaeJ1khRcvGcWNiMZ9FtEt0OTKJQ8Ql9+g4NCC4JWacqLegqXuPmeTh474kzcTwTNwjv0XhRdug+8aw18tcNBU/rMQAvYLmILtaq5rYtsTOLrppJjZklWQuVc1SL1zNk+BTR/abt1MF0t8/iLDyj6w/5fDiqtbZ2kWRAiuGVF20F6OMCLINLRWPtCq371bEKuJShESDDFFyHC9lcqUA+0Cj37AgcmdikDvbHhLOPH9Wn+NnIVN598cYw2GRh1+pBaR5qErg7noxb3TXBh+O+mVZFux+Ojkz+uZTO6cpzfbD3KrkdX3TQeB40HQScHIulMCZWCoG4Xewh7gN8kKv4cys/d7kK9/58V6mkxTKFQ7jzAyo5QguXKZPGfledjuF/hZ+aQmvaLXTbYJ75MLOa89rVOifM56kQmf3gN/0rDLGa5MfsQETIEC91K57YBu3CPL0AUwcmm7QNGh/6FQNZxNarSk03fSevDKmJKvREOc/53V1ow1Pfc+9p1Jn9Sh+Wpu+5w56muJPoPXgCj2LO7mqSE1zvbh2oDlHyJVklHRE8RShszwUcWGo5hUbvYmpRKLxBufix1rUc+JXQXB/FsDZnslp3d4Kjx35aEhR+7CZq3EPmjpxfI45Z0gH1ZSLJi6wC60cVud8BkMW5PFnf3lMg93V7Ygw5u4VxIBc0KanG218BYwyBgu0GupExCcC2+inHPQEmIflxpjBqcKwh1+pZFt/6n+LGbhwsuTJP7IlX8Of5GoZn6yFFIOYjEe3j7XJ7TjRbF9zC7LfVQWrmXpgs8AJKJLRmo7t1cY2L0xfvEnmeX7y9AsivZP4N5vmhDYMCmHukpJOUsxMWhuff/Oc88DD16T+11XzMbnfLOn6H9UhTHaNmuCQPkqqMLw77NCo6YZwlQ/FGctSK8M5I/CeUiidy1pVihfzKo1VPObG01lITWUwXeAESgssSEBnjMKs45r8ZfZdQUQ68HqHVmGWLoXl2DY/TeOINTdnvjoe9GmlIEF4nBzlqF6n+9Wy6YQ6Axve6r6hcwQRPApXmJn9s94AxWZrY7bGeH2D3MutnAic+pn9PHO0m0AWCK3vZDBM6fJAv9zJB5vizOE6iuX35twHGO0j8UuRxcB/VDgmhTsS0/Bl2Q0huuETFjsvg785AzFS84txTubNd0o0jkcw+hF6F5oWqNMzkDodd0oyyhrJ9pos27nrJ1zkgX+gU1tKKYYS53GRjMw/UPN6A8ZL16zAFAlw2gO6MyylePWF0aPGIJR8nN57+IE5iqNH1Bm342p76PYv/B1Dm7r3uu8g53WUQAXvNQ5rrHn3n34wdXYwed3dTNNudvfQ4d+mVtMCqkDOdcQvbWBfW8cJxK+doYeEuT+zhC5hZ3T3lMN9l35TqCsHSnr2S9YwLubIVH2cxuJbdKZq34xbHEzwxsyZ9ZScWTTXqE+AvqxMeiYMZv13KGCGzKlBQdKsO7Jg2HsW7Mwylcs/dy1kEuZwDPjKffHhT6EKu+L2zH8mqmh+I9lUCFMiNtuKoSu2yCaYciMHDVUXrD3i1YbCyMt/51PhWchUolognXP7acKESRhrOqp+Zw3jlM7hSed5ivWJKoWEsjAFN8GJJvCoevTUfJRB0/Jk/hiJhvHN5nYGvcLziJeS1s17VTJNGNRlCUj62wneIIH9cPN6j/a4H2eZopNLsyvORxfeVNTC4xPsDER1M7kD300ZyYQDmG4kfjq2yd72JzgOGY/i/9xbf2+cqutT/z6zFpc8tg7/SolHd5OwWhBlLJbU9DrVJxukqrtjl5fSYTGbxaeAA+8pS5LWd4aia2QjZz/wkoTYh3G3A2M4e9DxmKMzaB7shc2FzyGVLymQfx0bdFYmuXO46PKWzCRnLIFR4OjbZeg4eXdgmohNm8wqby0rJ5J2Hfq4D6qpcym2ojgIKPT6vNrVJIhslE/SmCOXpFpEoFbvrRkmam6Hym+ZazSNgIpsCVo1JFkLic6tHnMyWq2HpzzAbT2KH+Uhddgcw6JSaBP6c2DxFibvAHXQcEW3Sh7c+YJc9Zok8iR6HandNWtbsm1WCHG991DMZJoRTaacOzPIVQfM5pN9RQ1h0cIjfvb9pZZIZjJ9rD8UJkK2wxwCaaV+5arJ+u+ke+F6diQB10sRJWbGcpwnWsTy+hN/l/u3mvpdR7JFnyaujwV9OaSFEVJ9JLo7+i993z6Afjtfbp/MzEzPd2nontHmU+USAKJROZaiUzgvE+qyT0o6RCUpxvYmHMdyIAWp8E/bzAxpHk585rj3FlQ/GSmULaxaXD8W6NSG4NcS+eP9WykqGsBOH/dJPopetCYSX3QLbCj5huYwu1mfB4mE7757cthr5W6li2joRgg97VPj4QleXjMzp5NAsprJFGb36693ov5Bly0PZRbikOHjB9Txi2sxLxubcuMbxey8c/YCUgcw5UrqxdvB/AFi7B7TZQwpHFvTIw4lWih9EoG0GS0As/NcYVBd1MFoCPN6HcRj3VTa/P6uJYrv19o+FnufrOcQttSTuTyLBoZsnBDiS4xPX7SclkFhUKZNazQNa627WRCFVNX3ylnnXjAZVEEyuLvVwmB5Wifhu7Pt7cM2Jfw6Yuy/voXtb3p9rfHkB+/QNHCcm0G8EHXCupT+vWuQtHT4kLTfT9ZgMIOhpteP+lcHLPg7nQTardVgWDTmCpl/3PbpXtb+JGedcQ8i/q1ovc+VhtQHkBrr9QNOPtt2ZUfhv38e38KR7Z9rrK5YwCmopbXQYIlnZxCVWXPQ8OGBIqGUjAQzxIW4h3BbROrYMgue8plrm0aKEwL99dSvykGrXo7fRar+ODSPMw1tVw3M/vAqPbrbsTroGz+0I5dnxVGTc0y7yE74B+R464EjPt4hggapHv2ERq8y4f7Y5pHYCiU7gbGGII0JtttqMyaAWPCfD3ZD/vaIBuGKVpu/KbxOK3ZWeKAF5HAyilZx3eOgw7DseEznM/YWGvvO+G6GF+4XT6GEU9LFy9dMOAnjcwHfWjk6/CNDcApjxkKTCaJs0wDh0hUj6bhdzeGXf2e9fyclmOMvWrPvh9X89/8IzIYnVATocXhqNH4nZEj+fUh5Mqr6zJ+yQmzCbqh9OZ1xFTKLgezttTZzQc9RIVGvYAnmAfwdqDZkE1PewnkMhyPeQww7FD0yVU/kMzi42Gg8QPJUAdud8PTKTeecP6te/uT4/S5j3s0nVRMqwN1Yk+4MMIr176g3n4e2gpPUTK3z+jRfkNBVeSTc+U+R4mOXxNKXfyqr92HGaSvwPaevbrqhE2UVF8WAlQSJz38/YTlI/wIvK93qtemyzqYQ6jDNy1yNNaB7evi2nzAjKBX7/t37K4Eme7I1zvBpYM+OMaTheK4ZpInHjzw56vkxsRyVYamBYB3X6MJQ7Z3fPM56oh813Tmy6SndsVvDxwVW5bFFOfJ2MRIJucBAb7YErgAnribB7sCLG3s9bXBFuSMLCQf/MLxSYfsN5MDygr0seEUFXTE4CDBEIIbzQO+MDEd4cD4+jkfhYkJ5aXr2SL5nEqvitmhLyEQxwrh3EzcRrZH03zg0i3Z+p3/tRnbs3QI355g5KyBq04GDpg+Bs2Ty6b90rfCM4rI3MsWgNNpDgbHOsHld9cL+tyIhuyJEmtuuWnv4hCqb9X7S9AQ0Xg78Ds2UaHmx44HOz0VMkDc97jV+bPQC8njHfnUEej9Ory5rQwKjQFv8CEHfCZ8Hbfdkpcsu/nnNuY8x97Cb9rSkbQZu1ziamMbu+i8H9xIklvZIyFDApW8jYd5U64TwTbiK19aNez4JG86weBM94WbmYjJlcfDvTUsuqgl/JXrL+dDTRhq1B5nfezPUpkasoLrRAbSc+PxLSxmjAmY4VTgWDMGUF+OQIfpUHGol/hKxi6G5nHzY3WGCVDdGTfu8eNUXqEqE4Yb2q0zh/4sJC5pl+GfMoy5RT/TRvVYsmmr2wZjFK8V4LxGTERFNljTJdmZXAHH/h5/WhngK0wDdmqnAZT6VJy/KUShOu/EGokWd+NTByj1GJvkMy5/zQue6Mc1X/LoA/PAhXfV3B3xMDdf+yoqWyFTqrdCw7YLPALnXCkacTmtFHeNBTb4WTsHm3knwAXRpjRn5AAl5cdHvJvv3lgB0e8RyjNaDH+b2yVsfrps5/vF9ey3MXCG86QklrxCO82zAZjfw7OsgGnI/N1RjcIZdYaEIE/4oFRBCsmTUBs9Ejm9KZIBrscdxje+O+Z+WUo+lvAFQEVHmzGSaHOxlIi6O9eH8/DcY+8olb32aikDYIj+bOnFLU6+zOLdkw6GKJ8vB0XLQxtaNYdzN2eCQyTR4EvPccU4EAJk7nunoBJAZo3LqJhHHoKFm8MdG68Sxj3i7OtWmFXxq4dsseqoZYc07shbuScTH8FKk6FuyjPRve8WXfbV64m55c78LUasv2Ov+AENaMo9Cc4Dffb3X9j7R/J91HY/+8yX9MtO1RsRIgJx6zhAfbfEOO1+LelgM6uh55bm2V5aOhuv4LHPAZjn8FbQmM8hISzCqFNcIebXeTkHbWpCZHqufku+03U024cTt5u5oyyTGDh5xdQCziFsJLMuT+eh9HtV71yZ8RtH3GzyPRSBP4augXzQfITu2rZZfGYF1H1mzCc63fZHNZJ4cN0zN3PX5K/5COSrVQyHAYtgcDeDe0FyLPRFg1iTWr4fckDthExY7/VICm+7w70exLsb/qAEcme0t/Rdl9dtF85rbmmRD4/YdLZnxT0zeTvLm3qG2Jp5+Sg8i/VWPJb52MlqmZt++VUqw76RkkwDQn58Efzn0n166DT9egKkcz33fE1iSK/zZ7bIcsTwWpcqBO7FIHqf8nFHyTnLu2vBLQKEELyueFGalCphlJZ94JP+WEvZlLsv5kaTHPSlego94tnsPtJy1naL+C9XbM8I+Ieeu0g9Vj+v4idoiugJeCfY1JlTAY8CyNNX7D4E+D+kJOKKiT2TkxWx4ga1JEouHdOGxozU7RFb0ZPTs8fE4XfpLuzKZ0JMRMjFeXyFxIBN6D1EH58n85NXcp2DelM5iTM8EeG6bE9xxVCtXgavSVDG215AItf4FTjpd4cfvjZBVpONz7j7Jqr8yIWZ1A5nep5y3344a7yzW/jmHA5/zb1/08QGeoSg2zz16YdQZRotMp69I4vZmX7eBkMyP7MEyghYjWI1GCMp+7kBgxWGEwf/fS1b/8jkzXu9/oEL/4B1reCxSA+4dDvDKxiG/lxak3FO9n93Cb//A781+yPpmmQeAUpBfn1Ls+w/MYT9t38/Dzh+viVw/J/kz5WtiOf85ypD/FzKkyLL5z9eC6afz9n/fhPs+c/7Ybf3W1LXv5tz/Y0hRfxzj9f2mIbTcxi70dQU+BuviP9F/nrwGtRL8odOTvNR/7oCOgvawedzA54toODPoC6yFvwdAdEkI7gARVJEQc39+qIp4hjezo/JVJxBeD0KAZ/7rmjnqxck/w8SijlY5g78Jvn16P8EqWMs9U+cQP7tH/4HseMU/TdiR6m/ih1l/qvETv5F7H+ROnhM0U9QhltezMm3DyL4zTYG/R8HY+yWNk7iXwJOi7q+dTXAqLjQdi28PxuDuADi/NPl/xOSZv5O0vTfSJr+r5I09RdJ/1XU/90UnESJP8qZxP5J/6tVmv6fodJ/lS3+t7L9P6rEzF9ki/8PUGLyD4LGWORfr8Ts/xgl/uefpYv9a3UYlkH8SbTEf38dpv+I6LDf7uZfpcAU+hcp//dUYJr5swL/djD/MgXG/iJa8r+9AtM4/Udv9/sR/zIFxv9nKDCNU39SYPx3T/5lCvxXrkf9t1dghsD+JGcC+ZfTO+p/CL1jCOxPomX+ifyNgfgv0uLifuu+n7fsUvflf5mFPmWU8b/wv5rh+953oEsxfN08j0W4zHA3w/9HzZ7msauSP4nt/726/924/XGw4mDKrw/orw8GaF8yttcVDPnPCndg7D/RP/pK4m8mAEL98zc9/8NAUf9FA4X9lXkLwRyAK2AgxiCaC7hbyH9skP5mFvwfHre4GJOfLoBnJNP8nzSUJPJP6o/8k0DIvzFnLPpP/G8sGob8F1k0+v+FW57yoId/Fk2QJf9uAJQgTGoD2P1f4gq7ee4a8IMafsEHUZVd4v89oP/A8PT69zeDOHdwtIKpB8IHH9Nih+PEX6/kfl9Ffl8Bf8dQ5XDu5yMm9m32D+xW2Lz+2RD5kXUw8qt9rfxuZeCvRgX/I3k3zoPXlzi5m1ds2NW+H+TFjRMRUW944dO+LZTnuNtebivjvS14UYruuR9tHCdM8Dm0wEXxOjzADcK6fK0Pbz/zhI4RKRXdeoUpJzSO9Ld34z+aJOpzqeKy7pSHOy/KE2l+wXSIg46FSaQhTP70WfNnCTKmkonuh7g3YfXH/B5cTby/bdAmvvlY4s5VaWMlgV89zBiucl8brHrc/T6VetJTqAGLI1yZxcdl13uYt6/UDxPhM17Y05Dtadn2aVlbmziGa3Bv1sWTmMQXnBJut7v8ULlWdsUAUaYXSlGp9Gwmhx3M6GzfzYcdX4e/ngT3siyfw26sOmhx3xZ22RY+e7xyewoJN8PuD5jowQMxPSJbV/1m/KT3bxNLjlCZ94y85SUn9/FNi1EpVubJlLD2JEADnvCo3LvekjHMYznKJNnKUF+A7ZHL2GYiKg6YN9U/uJsoPt7aWwrg/ibjMA1hTLGmTcYwIVJc2pV+k7OLn01RhZv6kqPOy+6DhIzD4gcwd6GCq5DO2H80nU4f7gn+W6EftfD0Rw6r20zvIzEo/ZYI5uCrN+e/T+5m2b3rR70j+0TtB+s0WKMjvfcX13XexuuzTIy1qKt9c/O7xpJRbFVItLaWqRceb73IhNfjc88ttHVsxUabYn5MKy3TQC5PNfPvnGOpQAZOHNbeeqfuv69FfDkuk/T998/RXxLq2uL992fn5aNumiX++3hxU+fdecGJ7QdjdghsP++DZqqaj1phrz8xSy04RX6IN9GbXKWWj6P/rohFHBOFdNWRZ9cNhGB2gZj26ONVffN0XDqJ+/2+Vv3s4Pe1vteCTXcq2rp+AfvHibXwysgt7BaL3m9O2KubI8X1ARqFcJalem89OMes/LfPzgA+r78/h5lxtfO8Feev56lk5n6SWsa7X7/xsz4oZuqUxqXIoSJDzeHhT+93uRvHpeqf6y2PdcH9dV20CqqYqKMPl2p0Y78teH9LfvfUlpsOQNxD32PfhIfp3uGAWhbnb1hdgne/g9/jfGY12lr8OwBTxRa5R6ThjhaJ2Mv7kfP3uDlaKgZ8HL0/ldB13CG28kRtUvTJf33OXxRWW9QcFZRScJb80DhRFB5PUQM6cbdGpLCU2Udf4e/+elMcH9Q4y3Ep30fX83oXyIyr/reOTN4t9kyRDdZKbmPlq8Q2yn3s5yO7FVkpWiVs88CfP9JQ7ndPRNxM7vmf8ZQwHnRzdzK3EgtL/XIysAT2pnTLN4/eggr0Cb4k0bcxWzjjm5dv/nOfu12MbcxtnKGKucfSvYDMPgKl5kEN3t/E8oLEwlO8vaCQj1c236wJjtsxxM7wQThHfMD3b2p1iJONuo7PG4GlFPx4tdPuox22uxDCX5/f4LP9WblbdHsAHX5Jg+LoE0VJCBdk6jWa72r0KCCbjjs/UP7LzVNzb7RgkozoTr1+B2pp6Mw3NYn8GkkZDG3HXYeQUepujXY3l0oReCrKRLITGmWf58oH6PKPnlv8xGlAx4sbzHQXA5SGBbrXSdwT+/GyzqHojsNeE9CHDx98gGU7muqoiH0aCCUTfvQ8ucFCP/VKEIKZigRC0AyiU+hEgdkibgJcYHbnEqdgFbpr6TAj/zkxClV7MCGuJF79VRVPVcFAPtznCn3JSDWwEjs/2YBBmMcwGCTeStP1CP0zKqS34DDbTFO8gpV4TOmnW5xUnx/fEx5wTfiI0aSqo0L6OrS3svqzyPUqg3kNCcwOMJ+RKyZnsq4Qd+xbWrqSX+KHBtP0xenDE6dDZbgdAzeZVY5Uh3AtHiYVfpZq16aqbbdkQLB098agWMyK5O3rrK0nyqZ97TMnpTaeLC4LBXww54anNoUdDIqLOjOTEpOk+JhgyYQgrNWUdj3qmwWF8/P7L3582BPfYSZBcJ0edO2dDls+KWmP5faHfnzncAH6zgP3/V78jdZ1n7yZazv8yEHTdfPaMCt2VUXGjEddHPUD9Of9+jrQLcPjHC3p5rIUCQvfTruoaRJ918CSWLSg3vikvgGsQPDZ08PdsSQrEpbYiAQrEz0wpIn67e0d2KiFOQKl6lyO47k9LQuY4yk2eN7ggbA/8mj18FhN63t7ujN3v/pX3p7tG1NFU4L5K8l7r9a3DSFK4RtVASXZYvqMs4Tsdt0GcAxvlSwxw63yRQzmYNYvME848DSg3iadpkcN5zdsAZu0X2INPrAO7U2W5Qv0mX+X5rGSnM+Wsq5yQGL2LU7T2Tzm4oFq4hPKhRvqWjPOGp0F0twh2pKHECa/ke80+P7cJczpZ8lM/73BbnCmPcb6MAhJcLu+51XekEvaXUXleiK3XOej2ngxopslZDx2DIP/chNYnBtWDSeExLzD3erlyhU//qhXN3YdaXIlx8ZS37fNNvBJH5VqnJqA07KMJog9GovO0lQfo0cK7yutkYFh47jXXrdzeurVE9wK9fZ1d774qzt4KKhrPzhJqfJfbe/crK4FeNu11fY9W2HGOJfVSnHY8N3wATxBNPGPLDilKKzI5+DNr25Nc//n7tstgVYMvk9WiLYB2nM93ii+0FPAn5gVLl+K9+S8x/v66fuFwf/n+J/R5e7Q68KfdDfz57fATXkb/MmjKKHScN+Xml0DnP2M/I2DOO/vnvH6pQkZRGjwXyD/jM4r+5HFTfjPf0f6Shpztdsz71Y1PHATZ99+hdCbrXEv/g7TNl9gnlD+8K2ZMGfR0d5O4i5phZvOG57KzGiN2vf+iomTbOwzYTdJC6eB9ogtUorRsgULtPbGvbWNZNuBTKfsbno1zqQYfsSK3WL17f6EubZ0FZDhwhGmQ8of4BKb/AWGhOcArgCjwXFWdLGH24f/GZ/7r/F7Sz9jx/2aD1z1/hlvnv8Z6/vtRy84/vOjE9L993j+aNV/s3foAvF/9yxh1i/K9P6z7vBHI7/hPX9uF5cZv+7Z/nIPb+xG9G/6oZD2Oi6tcRQmOWLZ7X0DQKzqB1NGLJTVCPM6PlIsoHNd3Zhh/JKZcIf1u3fO1exnGt6rRgW49MH3PSNd8dsNVhdBtJfJ7uCzyUdyYw3NTKC4FfDUuwkECtqTxjVs4P0v+h71RQXZ4l9kqd9/31v9ce48b16fQaqZfX+PC3BFun7bSsXGDuR8VRMG1F31k4iVT0mOG385yUCl5NUJ7VMSolI/iQRlF7eAu/OkyQINYZUKcQ1s5Zy13CcRnxS0rPedjAqr13Yvi3rtJAh7iM51KuovuRr+9JXqW+/1tu6xFYPTTvi8+dbgwsMkBtRVUegKWDP3mcnazPAOrBgsQgAsRJ0sWntg8/2o/bstI9gO2B+tRc7AKjgx0VRg1S7lCtP5wboKpgUXq1XCegNXmb/KOqTOafIQe28CBSgOd1vPEr+Pbb7e1zIPluOFanyzlq+VGScxYYcsA8iJ4Nl7LTzYUeeeVHZXyQ6NUp4YfOdD2+8PTL40BSCilvxIGhBtaKkBB+BqHNo8M6svNCXbvb6qkMat4jzgdB4iJ6EbEfVwUwSYWvlQzkfbjgjjBOAJmBeh3udmtVIU4zTmhK7b7Ch1INjTYNik0I0UpjpT/v3FpCkSYeF1Ho4Fs45f66TjHy6l3I7ShilDIPaiXVKj19K+46kSMGsbeJLiCOoDk5MBBRbsBZnQRhz5N5v7KPy07tZiquPahYqyY3udQdIQrbv3cuKfQSgCAdlGwuBma0ParUB0wjDk0FBKuRblXLmq+DYdmgimOXikbYoik2SRHx1aZnZ4qLl14GSOVSbQs5Qz5VIYfCsov/egOTpUa1B1UN3eSTTS+QKuCNFBCfXAWRPSNcq2OW3xzWKTMyqdCzdFc1Axk+KpWSEKI40m9Ke5CIgcIArsFn18b0O97UFR/bEzEHen+BdO2CXp4fSN9DsEX18d+Rj1Pjzcw3TZ9Hi74vswPR+nvjGD4cHnROjwuz4oWCvHweqC7rV4XhCOeukv47cKxiXDsbEq5iYEYmzJjQZIgOMwZjLbbgVWxyxpx0na8giRR1AbhJM6KFkdZD/SOA4YZrXIGrBY4d3yb6zgOmwqYccaGcbcu1DKOZPareXCAUe351dVkkQq4wlTarGHKhZ2UMcEQ3ZULmlWPTLGFgBxMAGfEPmbiYjRbwEvR4Og0NX4iuJefT0uUxCm3VxG7HOKgfIEqHhmzITYRIQKCyoVFIWVHniLslmELM7THBu2Zi69q7+6pSZx3WuBFWx+NNxq5lxwD0L8AaGHV8/4ZMAqEmylfSekDK1erm6U5zhsd/eVIPkpNVmq0wI8IkJ002Vt5j0328sUnHDHnlezYCH7wbclMWB+Lf1YUnv/xSEgWEqVausjlEsDCgLvE41W7H3zuy9M01bokNTra0tbM78JTDofWtRjQo4lbu1lx15+az6mmeT+ZIxb6TZPQ97XKOgL0BOdttUYewZPRUBLhPbV4fvwYaSPzDTK0s4XLUMjAOOBg1rNNbmx3142t7VZkcRmP8hMBX3XaGQWL12iPzWA/54c70fb96QZ/E3T8YLops5sy7Y959v5FfOj8UbAFCcHX82+ZcL1s3yAPUfR50MRRS++fxMHYDZpjKNk9br0PRiEj+tV4KOPJj+267RWo2Cet72yuU14qne0r47IXW/vp3AdW0Ny1KkzfiTu7wbdSCTY0vBcURoISoRuDkDIu9oEH/yd4kfywcF8qMp8lGRX/nh73LXISecFXtGaH2thnSPz0V+bFQBHynDda/ehGrGr8UNUK8/HXDZEuZbdcTy6KUQ5i274xJEnSUa5+HTeAIeSRTOreIPHa1Un7qkpTXnardYKB8G2GUnZ9QGPMhHBN/CNm+tDpeZTOB4ylZdi2xFma+xv1oojpE7jPT2eLDDNz91i2HiCg/Tm3FZFHO0D/OQTIIlpfiildsL6noJyAlx4QFOACZJ5X12SJ89WhYcaX1vqVscbMxQ/c1xseoFRdBDyi4HZrItP9PggwVS8MAnwJLexsfxMJgxpoEZzhPNsBWR6cMJmRIPXf352OgSwgVmeQS21CWGIbo+1aG8eJPN1wwmjEInTueHoS/F83sWxvA5S1yY0kJ/SM0HCuTUHnZvPb3K5EQVuFAIaa6H9HEMhNQU7zs011i9CSq1wqE5Y96I3BWMxsd9wWnIGLtArAYdysOv9C3cF4j2SpYLuNdMlKVg1PwS0GI0vFN6L6lpkpt5pY4kPa4fAzbrIPUIjqm/2qivRMjz9psxOjaZWKa1T7HEY/eA0Af2Il8AUWgRYN1xPaVPUghOFBUii/i7Yg3jDoJp7MPq38pX2aIXHdY+P83t/IFz3PAAOjBitZWEROJ8J9XZOyH0K0JNUKhrX6bPnHrMzjNd29BZLha/PjIXzHYCnTDj6TIhz3JPhG59pVtCS2p5Esz7DR7p07ld8fGza0/zKBJqoGhzBalZckpmy34FNBhr+vqrIGFtqBobUMGTgoX2Ke7OeMIcNZ0zeJIDOnFoQnw3U+VuIH8hbUsNm9vuXniAU9ZSMxSNuaOK1IVQqDwWw9C5L6hK8Vwal9rFS9gfCViG72AXi4xEWD+QM9XblZyd156RCuIzn82Z+1bBxvM1MEON8H5aNPL86rrp3HFuUEQYiHimQ7SKJruAUmcgBhPZ4GkZGP1L0eCNoVWuVe5Vyadq1UahQxwjceBWR1oVd2yNJFZGcgX94a/l7z4+TkieD9FRUPr8kEcJIOJzli/mMfOR5KCgs4Zq7qV/8eqVHh2E7QLrud023lFaZ5Xw/b27q+jmCQIPJU9knvTY0QZt07D27oalPrnKv1wbwCElBDVNFZnac2R8jT10gwVfQIA7l4SHRMNbCJN2DA1SqcdW34/PsoZ091h/AxeB1/3DGoiLQDfEupIU1NA4IXN3hSQK8spCTggiQ+dDDYxl4ywzhAKMOHFWLMVXU0vigz0MT8THq2nggXY6MfwF6+drIoz40hi1uAWhZpLX+9qWrlbqkfq8lcxYrDdfvR7qMxmxBDTzBTBbamkaKZSOX38dVuANKFfv8OE3XVnC1cSS+Zp5QsOqqwvDWG+gUv0C2oszz5fB4mWOWJK9Nh9hY1HoQnrTAKIvc0uOatcE1jfA1TeUXvBerhefTMMf1Y9YIqXDweB8CXzXr+FbkC7V9doRlkuzrquqGQS/iaNl3xf0sBMQzTsdK27JrXoQ0Gi2L4qk0q0mWkcrhLN0TxeyHaV4OFFYFXTsLeSJ3fz8Q8pMDdxrJtmRZ8BCUPMUfgWigiRbkBAWL/yTGH3lLyOQCADWXW3IsJFMXOF3XD9GiTWdgZ9xcT/pApU3yXl17orrQRtWnwRYD1Ezx894rpcjixoR8OvKWiY9QAcMg/rAs6WkcKd4PTRHAncTSVpPIk/S3jBsESbWIUCw6PNUFZ4ja57rfWTvpiRZijIR9S0ZszOs2R7s/WW8TbscsA/DKLMIEO+sCC4cFc68znwFBpSjIhBGr7BRrmmVvztwugfPluq46xEJWVrRLcAJvC+h/8edAGkXylAE2TcO6KtWT9XsOSF1wrMkXfjlPijRYpei8ZhTGwh+tsADwBe/HaZ5Tv9xsuJC3xTCQNjk/aGjkK6XZm1SRvutM0aYvxOdrpchnOndDPbgsX/WH1WI/qnSpVN2wM5jrUsZzIrAQ7ylQJ+Nk6e9ltR87NQSy87Qn65HJM1zEYrD6sb+5jIDDZpoQSIdxRTDUDPqNseqxP++ovSG7oQ0kWxc+PcYNZtk0GclEAxTLSj60WcuiZYtbVR6Y10/1Qk7HDmzYI5C7YMz31rPoUMHDjgTM9f2Q4CgPlOWsB1C/5DT9094AfHP1Y6jK9y4jwoAM4D1wKts05b3gm26WFfk3qhLyl1tTzHcBvix8T72KjOz8QsiGJPX9U/WyNap1kpI4aSKhCDjYgz6RI75ON41injgTh74QnqA2bXIjx4wbtTCK4E6taS0N6Aj1Xh94Gm+zya0FPRfqPWWgyiX1J0Af2ESzeU+nvhZdR8bC5eP3kdcqJDcbDmHSDI2U9rKN8zP0VR98h6Ld2RwaJ/nuMvGedKxWGh37tR79GNXP9PkQ6siWi/47HDWYQdHPg9cSSgFoNOODmZkO4Wct+MRWzeGOw1It4tfPoOkPFMV9wvuSF8PM8EeWQlOYa1eHjZna+7G9v4r8ABb85UR65rp5TLxm6nQ+44QHwdmx1/a0LGRh4jQDoCO29U59d8iFt+ZUkFMyvWZnZuTxxZm3067kdbR868+PmOrbw7/mJTDx0L2+Iv/eAGTmbTwjCWd93PTDoyvtKnIcqo9IzbboqoNWWiwGYF8GjIfae3A/JTq7HqFbT6CFtnTMLg+oKyK+SdutwAx9Maox+5/J4jg1LpvyNTz78WwF2g+dE3+lvRWltYZVORBzENDKp0fp6Mgtl+ZenAkQrbgbp1EzXUvBFn996H/yFtKNnhXvkUjivDMaAzMJ02FLAKUDi8EJaUfsYsFNbvFImj5ayNrMeeOseudLT0lANDqGxxOiN8rjMQOEmOVS0ZSSBMwgxHsuo5XL+bxOclzNwa9Qf/EmqV/ZMPYr3TWr6eZx3IsUH97yJvrX9yqyY0RgQwOsaNdeslXEMI8Y7tvzSdsZz/GDVpY12F4c8Yo6b7+fflSFU2OkYYVi6pyUgrquA1Uz/chpcO16n6Z33BjR0sEW+lcLByH30rrwrDUIZVd3jcm++/jjAO4gDZMF2ohv8GNmyA6OqV4KL+ftMWtz836xEF9O+SQENrMKsD7Xz9QbD8KsTWKxXO51M0HjREQmhARz5QQP0sSxdQTyPki5PrtmsF/EzIwe0ExFWufp8lU1zRQFkIk6lqqF+DZMSVBbZ2T55NU2VIfAGIHKmKTGPlsqtMw791bt915IcDXGI2YGoNgIyG+4TroNF1u3bfodXpEozEnh7SV+oDcJWkFOtFS/oLmnfzItgE0jPEGH94fSfLr8sTo+9kDGWnIQHFMDrZjhOyTAybwNtouV5ED9xKV85VbAdWC47ZUTjIoJ7Ryb1LRfAyxS1LJ6jFjPAToKEDQ73MBduwDxFqQr7+f+dq9FPdGqazcGIAzotc8q0RDK6dXD29XDBbGj9Oji0caGozwrLm7BACBIUTojYFcA12LLUbANhNBreaMgsxIyFDrr9G0zJkTPCd6yUa2/6JkxULtnDlr+pnpzjKTAn2/gRLgdYI4XmPNrpbmh1hTHyQrMut4/wLE4cjSwcPBD5b7Nnrx5wBOf8kN/uYU0nzu212h3oiEbC48ldCqM1vSloOO+QlhA+CL8lkqAdshTXja5BPjRCzhVwOab/n5FBvblyOdWfiEdJhuny37uG8fVYIze6J4jn8fYsw3cdIvvWg8f4Oxdle0lbFhKjpNfAzz+vAXywyDKskoPNhS+y1yR1oiTLfSHd4c22BLPFhip6yRoQvHVShtztVohH1aaNFd6qYyjgCpKvczE/aSxrEX6Q44kiOgUFzpdomfpa/+DW5AFs6uf0vMJl9KItJnk1nIIdvDj2EGNIg01dE22leRP7iU4iw21cvBnF+4ixehM+CIC6WbaLsfABwI2evfIYch1+LhRtWrdmwXEVreOuKqo3RtQrAV34o239h4tRzIdc+R818/MxeEacKiIONt8vTuRpmXYmyM/jnBfD5G8A24D/cfy8ijcn+oc4AztewdYe9rcrwxtw2lkyXK0O1wx9uUneUZZJAkQ5XEAyx45XCzeuLNUMBU6V8pU/S6F1BIH8AdYcxYgkOj+wp7bK9QEdfDXyYbZVP7Ja8VHPSkmdEIY/uxujsWuAAdfFh1wHbXzTLWOKsOErmgpAkst5+7U7CdckRSBoTtWN6rKhIBLnnfCPFDqEwKmHRASsPDnB2jtknqpUZTGauiB1Oefax3baAKApF+34f1pha9f0yLBWIBNyHMTOSsTQAaSHTVotyiHMZyOpk2mBrJ/YrJQ4CnBvMf0W8Vlci88IrU3zG94LxWyjdNi/7zh9Qe8PsYnUobnybqShjh6E0AI27gCmL0vgH9qLrdMumK1GnfJSNPpGLKrLABvtm5wSfj4jHQwoZ93/Ils8ZL57fuF/crTa+Mx6Pj1FBXNWDhw8o76K6F9VDBliVp4WA/RxMmph9AwXFAe6i+wPdMWt0aQvYDu3TuPyjY4Zcre2C88VLTAR1ynnv5mwPBnL+A2exLukinKTP1y4sfHpTEKhvk47gtzQm49tDA0GasN3od3PGcT5euEEpTe4WtwHUhoLLVOww1jWKlI2PEGJ09R5RKgvXbBvfjhnddC72JnHOLqT5hpZ83kfoZJNf3mytwN8ML30ZL+g4Rbulq9qx4dprGNQalw3O8MfuqPyOidtBTVGlitz6wRzn3hNRb1ZKaBSy8laDJy+r275o+dlUzIQ0xq+8Qjl3EZ881L/YHmhg85VLNCeVTz4C/Qet6zCWi9jmFIObJBG6n160smqZBSO7Rj9w58PavHcFdXKl6ahgq3xaG53H61BXvfASGAS7mb0xIslffsrYhOfQ3M7BP38N0RePegfD7u23/BSKlPNpMyLtmz7EX/MUM/yMuC2vnARr+YxXUr2x9vSjA3+bojyDO/ZJ3p7H7m2UAycvI+nNVyoAySRm4Nc7psuoACE91NklnVaqEWvQWECI3fIzKDf9Ogh9uWqOzMn3m8VdQpfmoBQDUoZTD78vcsfa3FaTw77ooeAI6+PmiPU2DE21IsoF3FO9hC5suPDTqrlpF4b+cegvl7k958K8h+dc44udOFE3RTZamupt2BDG0PAUhaD/RHwaAqNvTfhpIyGPmdHPNRFBW0D5LaBaZaaLe++3BElnJT66mceKtTMPqqf0bwtBCerp86dqylT7wm/wmcgX1rAeXrbYNedFfVXogAbC80ki80AMwL2FAIoY7WNSd1ql+000i9CZcGfE4qXwTPyR1wPVuLyh+Mo5uJ3pzAkjz/Ga5XjAtIn1DJ995qt/lFUV9UegdNe2MeDMVKT7oCxpLziQ6oENvZ1yE4rvYZgdeIrliP0hw4BsfwFhlT56ULh3cUZdfypzK/heGYi9MC8nt73zgEUf3tvFPao6tJPAoB22wtmEdEz/X5qaGuqULPnDiQh7an5Ur1pFIlfr/JI0PQO0A7sC3Mh/Z10sLRHY+O/lo6lyaUfn+M2yCup7AqheIyn/KUnGsTcGPm0gpJqzXI5KEs6xsZ+LmNZXKLk/PCQCtCo183sCAHBebzfOc3Aw9Z8r2Y8dxHtZE8HaOKxEfel0Zb4LsIM+Agf2lh0JYgWWiRjub4EArkwzuEaaO5vErnC2f8O16w059Q5PFDexbUTrtUwm5eRiYuLtg+QAihJMuqamGSbui0+FmUxnhaW5/WeAAhD9J8U76sUd1XNe4pBBCuQFybniOrtjBu9BPTEZtRzIoQxyngVst+X/UFMb9W/UK5N/+O/Pd+PKv4JMPlTFUES1y03MN7TmhtOvYvuKwnuvG1pAhXdtyngn3vwIaJP7dSTAFeB3G8cmDh89o7fXnq46gdiLyS0wDPqUzivcFFiJA65BDbe6n3TOn6s41jVHOUnELA1QGWXBfUa1h2qYuU1r6d3WI+8kovb7C7bRFFpFdLVak8iDgKLUgo6QMBWMOqyU937+s++VRnWrpI1Mx4+n5x9P0NcDB/WaK0V7FmOU8ki5/9kStpCIPXkJqsxk2QS29P8edwB/aXNyE/qoX62jbF+0BcerJxiDKujKJJUJYveOsj9tdh/aqvGFFL4HDlrDvq/A6cOYTLxiuYARtqsVbxl9acHJ/1W8YP0JNW+DYN6OyHf5SAf0S19HUVJXrOuCV1H1XREtByJ02bHJASxpJ0FvRqiqo6B9Obs7iHNb2zAMOx1/zA38A1sydHy3MM6K85OJD30L4LOJDkTmenkVHC5k1142SeqZXHC2J+DZ0YufF+bbYF4QfffgoF6vA2l7RPR0FeM3BBPS2gRxGyz/PQ564Iim14fJPlbBooFVL4eYKrlXvc6ePTl1lKc0mtghroow8GLlKk1zY3PCdwhf18vKbv5IU9uSgILb/wHiiOskWK0FTUNOnFazUAdQCsb8FaQvQOHeipXgA5vZKQkU8t8GijNUtRdJKhFhCK2TQGU5IOq7OZbocIetC063Yx5yt7wZ+d748TazSNnSowURwY5DY+CwUi05dLplVWLw+XaS/M5ErfvVDKiTaMUr9YJjtt9PiL6brEOh5YKhHNQjsdipYPNi8KaMk8FPSr4NDeC9EOk55FNw1Gant4XVfa2KO76KhldgekPTvE7OGyOxKvp/HxG5aZ7zxGQ7w5Dw6cwjA34NqMK+zUelGSCa1MwLax6cbpwBsoj/eAVqXpAjMjgqFv++UbWQ4NCYxRm8ZTeGptH1amyN04tcxbRT8WWoiDx2JaqPNtNaAnxwDEzPKWnnidICaeszELJfgvyEw+oC/vYmM1C130X2enWiG0U0pLoCvcWFqMnwcb+ygzrcQIV1/mndn0zOPk13SIjeSyP7d9UHVZRsDMyExwYfE5H3ZJi5hCq8kRkc3Q/nnvykefQSYBWic7j/xatW3hdpM+6H/iT7hbtpj908GVT9yzHOshRTCAHO7opR+QoF7BOJ9R13t5MREYC+FbccQmk0oN/BGRxK7iYxUdp156x40QNO7OdR1xiNXLD5L2ANCj1OJ2nDY03eEkbgeus1crlMQx0dZXeFmi1khfuHxFpjnghBRYtst36hHEhNI0t9NB/EiC8+nK0bvh8KhnPlkgPEvSMC1gFgiVlnw0ai0kDSxWMvNzdnFD8C5Cgz/Ddnuq9w0lczTUPjL0GIWHn19d3otBTsWfKQctPDu1SqmR3TvXl6f5hJPx08v/joHZhQiDt0/lO2HmDyCFaxvQL2h24zfDTv+Kh7gcYT1nCT/nY83r63gJXOFNGNUkNrUc2/WzikZ0RD2hdPSOEunPjWLkfqmfJ5++v6zdab7LG81cDFN7yqlkviuAoxa/zzbfovZZweQHZol+bblqY8C5Zd6qRY7F6oodN6Hz8XqcAjiE/3w+lXK3jZtrVDGcvB/cnfV2GDWSPYNfh7PVdDPvGT1siEVtXKYXwFi4L9ZT17iRrFAT3SfTuQ0bw2gzmE/misrfWVDxdQAM6H6HArp1tf+cT+AG7tvSUKhxTUDXX2hpphFSC8ccsgMJzmKRy2FMepHa90E5o9T5zXKgXhI5SbKauz8Mbi3uyKdJqauYZSk/I3QYMUbLKlyPQ2vl/h4kDMDjSIseHyvUReVms3DZif0WNrkHB9y00ouYyHu+dS4ASCD3biRbZKdiY+b6JmL9u5v1ePSy+1QpCYBb6Opp7YG02bkiSPbmCl6RG137wYYPZfvgW/itgR5c0SIsuC9Ln18n6Z22hF4DzlB7FnOE0EH+UK4rmH4RoX77xlDoTHJReVVidy2SccbwN8l5YCoFL8S8g3edcqMa6qAVMBYQ+d00T/R16rFb+8tA7903ogBU2CriOM7PqdQAg/OwZISkVehrrJV30ysOrJoxuYuJT7IkbpHOM/eqfaZmPeu4c7ICYN5hPcQpPq+1vYkATAWLkthp/JYjjhNuRS6umdHW0Kaau0aP+bxrLsVztxc3DV6HX5YTUCbc9JWk/CCIFVB9Yh7UsLb2YAd2e+CbjyhUC1cgMLhG+fw4Zo6Rq86IcCWlHHU4Wx/kFtCJA9fY0MioaTz/+njzNAA/ED5vvj4rsRrtUX88KA3w7rCMPmGduPInYeJIVEz1ig/NSZPduNfb96NtF1xjPBxHL1+D//Qw44TD18hmdhVU8djICwu6fHUHrWg+4z+bUJfjWO+U7nzrXh4O5zfmXOeCcWptO0UTcGOEIQcJpxj6O2Kg48BnTUCr9ODzGdP+oOKm1LR2RdxqpWpja+tzs9btG8VpZCwdBdFUztv1ebvjQjjfrFobAkUJmwYJyQSz4VHKIbMkdKpcIQIVXQLNHRD6O29Y6W3c2+/f++f8Lqnvq5Sgfa+DXpPWZLVvu6fVjiSNOdstCzAlkuvkO+FUWVf1RIHc7FUmb8t0wxDKoMjMJ1zgyQufbm7qYgDKZvUqfaqlhzkYBSMDOZhkJydqAbgRrohEyc+BqhXLsm7qxfogSEoZzMAuqQ5dnPeMvxWn0nCGLmCS/VFNFQ0+oQLJ/2iTqVZBqETOwNLs5rwuyBCjIoIAYHTLS6ARgY88ovrJW3ccSy60sIcSRKiIr7Hl01VLDEUUVPBeaHhZkt7cbtwd8rx48TMAL4EZOF0pe6TPcZdxeWMUroEB2M+Kn5efyDPuJW6dt/ujBVdU9/Kpdba6RYwxLtrO9tOcAK41w6ePkg9aehy44EB7hYnCQ3mGYyFPlfStfSh7XEU+z+ZWvF1DgPr7cSDac9UpgHrPPkaR4jMgxxrMtJ/VlcnEdYAf/gGTFWbsQFaFbIoD3xOAjIsLT4lvUgrCHGL+HPZPlW+qk4xOZUcA0I/YyTjrsTwKgO4gPFRjRoN+lnxo3xyajb1KwXzTYWu175DWqg8xrrQuvn7t5d61pXuKzf5RaH+pKdPBCbTUAEvkMuXoCzEt8eNR1Xq0RClQNb2d0RrtNnaJykRlRd2v8uSCuolxZ0xO5etaeCrzY30DDII/qVMSPIbUZ7Q1xfbol42doYsznRPg1k2IrihepGJeDK3OAfkSXOP0qQnabj4eDS1sn7hskK58vJekjAByqQJa1WGUaRxk1Qk+7Lb7RzrGfDOfG+gdBATLe1FpyXVFuTi+WLNyKoffPX9icsDA2T2oPxNFEjEDPPnt/JJwDQPTFVMZJzxClsSBhFBRr+jADjOytMt9AL+GOQ4g/YkHjK4u8nEf9ZOCgt7kOLBRKj/XgqjgAj04Q/zYo30XoUllGKprWBqHUT9/Su+h6RBAn1hXL+MZ+kyCH+WGsyjNqcbXOaQdA0AujiDGSWqPb7DQ2Yh6hZPox8RvImap7zXSVgUeKMexVn0eu6fAJYk8ShA/1GqMBfZn3o7xqgWiYnlaYQbgbS6Mi05jBXCy7SiZgk6Siqq5zPpFfba/wXjtrSvgiiXv4y6QvlgbdSqEaHTfBE7yv3tmoBSqgKZ7g0iYhcL0GQRCNh7Xj1uzlBMWDldek3zUBQd89QzXI1MAF55VPiNPlqnGJ03Nsnuq+li6NXQvJsn7JtUwSTpYDXBIo/xQ+WUF/pPcQtGdGyaYj8m4bX17C7RnMhhj3dpSxMP4SwbjwtuzRwIJHieoSG1NmkS67tMUCnRiYC4zPQLRH6NtAZBaKZ5qHrxdOFOYD4w4Rio0gyeLuTFofrAt6Cc/oApolAbGGvGuKBEqPLj5dvohodLiLTs+6OfBWyMbw3JpPpQAgvK1sHyU3hlpHhbVnFLeEsxcbGgwi864Bwee4iwX18i4uZouqobhwPgGCQVIu/MQdZqPaRBB0sNaXFtuPnOzGoiagfP7VTUzmfXke10WC6aX4PRHxomHYvWS2T/00u7HG0kle3vi5a3zh+94pka7GOPTRPoO25Yn/eL5NvSIrIE20I1Vy9PF3R6G/BXKjmGPYjKepVL37YQuibqqJAUpPUsy71pFUJVW6wgGJdjxW/WAHOsYSZKRTkYr3JldpAhJGYbUtRLnj1EX1D+jLa5loleK5kOSATN8KypeoH9jGVVMzOSgOw0mTvCciXDbg7Imp68+k0vNCdYAaa8jmhUP3F+Qz3suD3SLIagTFxem6toUjNQJoxUFA8xvEvUYY63zVX63FS9/YhMyCh0I22oanbdxGN4QPVh8CUCFEqAzNPlG84zV4b7in8nC6LR3yJa+aIvfJY2SQ0s9Vu3yrSSlkQCWBK3sJkJmGs1Zqt0kv9I3Yr8wMx3JH0GF9Y3fNcO32VnwJ5DXMTXAWVh5QD9WFcWCpp/S9GDwV91/K1+t1S/xg8Bb0v++aQWhaK0cqWZveZqeo8Oq1dqmYwJ/9intn2AO+aPKtdRZacxEPRPgclScGCFXlGZ2cqFZWzfemggunTaMlO1X1gtUSDyCgGiAh5RuTG/P3gHZCV83tty2Zywi0q7Y9kgIorGYanVemUHNGS4nTGF4Pmy8lIhOI3d8+Ia4KU7UF6evjY/Bf768GL/3TKBhjnwmQHwSqhAL61KiAKIUaGUI7DaX+jDeG+5St3fcC/D1bYhQoBVMxfbVN3hjG88ZQV5yd5s0pFu6GLe20usr8wbY/nm4qdzHQYjXXJvQ/Z6gP/uDiJM+qziPW+WHyPMrfLFiQsKXPG3mlbKJkhJzChm3YyRXERBqxM1RL6nShzgA6HeI8vSWhnRQfd5gLkz/xCI34tiiCBsNxtLD6cWlX/52vk4LN+z5AL7mOpfYKx1cKU4Y8eTjy6xR8gTzfKY301NJQwXslw28KTGvjcxNZdo3OMs3gQJMiDdgBYQfUXaxJ1hyr0aLHZEV2LsGbjPPfyD+NsSzZsde919HK8lpNz6jdRr5E3N3rWZDDz44IydYpUrfVZ9D+dwxrZPIIr4hX05KwAwUH+kxWjdMAYIEZZqdlLLTG6yE3QQiCt+PbFsBpsshBzqX8TSDFcrYdtJD32yaGYCXASjRs1aLeXMbPySf/f9vXZFSRgxxFb9Uf6kTK5Qte3LWEhzsuUJrWu/QZBqfrvrGJDR73/Hw2+P4hgBJBdbrfavHKy93eSiw7Op9d3OY9ZhfdTbts8X0FeK64m5qNzfZ0zSVqoWUBPa97izeoRseSVujHU5RCqJ2e/9NlZr6zNufaqXsP1z5JBSRuv10+v97hdudxLKrksz7D1dgvco2in6k3v3Hq/OsFjeu52aLLpm/NKHQ2d+ViuWedt6vqixC+lWRuD0L9ec55rMn/thX6VdfI+nVX++8P3fpZf2q3vqmv97rtVgtXw99ZoUcE2VEpdR9SzSUTq9t6FOEx9zvykcI6NF3dP2mLGGYkvmxVW9RoLRomaU1OYMmV9aGwkcfurf8bSGv96IFbGAvdoH+ofIv1n2mghlTHO8NLYk97fpAsY/GPfY36lhT3hq/qk0//zPq8l4C8aqc/12D+mqn3zMA4MFf9XmFdmnP23kEcL0O3AsDdL+r1dTwjNFfb1lkKZR/1+e+3fL8GXMRxher/JcG1PxrDUz0V00rL7n5vfzRvudebaup1b80bn3O0IjBNaa0/6WxHG+Q6kpQMFMYXO9MnsCMFa+OGIG+0bqFWoLcTe4mfKjGrI9ugXH6u2Vy/PQrPmsYvSJ0heyd7CwMCZYm71/Sy/SU1mCAjqLhDn+iWgG0C1rMCaxvlI/1t9R7/liYoCaBAl/10jr88fm7rXBhHSV/11LD0CZbpr+qlm0hTlfdpb7XG29d2JOpcZ9SWPDDcYJNGwJP6jAFgq+2a8SGO3VVkLMwbza+Ysyf7mfmaK5snnQTZL9qfhV374er9QxSP5bXz0hqdhkjvcxUcJMgkf/1W/1lJ4fipob7RAHMBd9k5M+IKCJzkmpozwjNHK62/1/tfdcWo0iy7dfM4+mFN49YARLe8wYII4T34usvqarqqerqMz23Z+bcPutKT0JCiIwMsyMyckN8uXNFLtZpooKcup4yA80B3fsBt8xXjVPv5L5G1wOmDxKuHU2BvmjcIPajAToUyT0D/TriigZoZYwqiqzBVy0Fy/93Ui5mgPHR+Y4GEIkMBBFRCZ/O97uSD/iT+OK7WgXn1yWj8RCU5vLdbUXyntyB4FUmXt8PyJYwqMsCaZYMD/sN00CGXs5cnPLyAEPoZCZoJ4pnYwnkywa2YC76Ayj3uOegZbEq/XWkAtTDuueNauUjbzeIXBpRH4P2Fl3rRHo1yhWx0+mEPBAzPPeSlPK7hVIBf+WvWUJOQB0EY1dHLwDPu3q3SMy3m7FmdF2VSC08poeBoG3Y2/PwAk/m1Pvnq/eAKCauDxQ/mCyhvzX5s/NpYFhBnXg4TWL75VJwgqferr7UXqueiJ51SIDeb53F33wT8YOucPs5x35IN89339qbFwPu7Z3qnbt2YU2oYAX2C7/L+IJLHOFNRja2N+eELq4XZ3Amv3IOvx7dMwvWThsouHHrbRpP76i0Ci4El7DS2/acwFzZM/ouvTk6DO29UkmGBLAoY2+K/ub7k7VphUIBfhDXuzVqPubrY81OaZZUilwvxYuSOPPEpfcdCUeFukpOqDE3hn/zgUyDWmnokt1xmoozshxMCMWD1NDqG9k6t9d1WdDWKxJaYyWzI+CUVF9Za3WNQdnUtUtO3NXmnVCoZ1LAiFYq9fWJr/A7BMtocicdcn6OZFV4lL5IALxZ9Uwseaj64ME4SbRGYF03rwOs1tDoFXQQI35h4jGjc2i5DADYCTGQRy3xbTrEmg/nkATyQFWaL6PT1aJ7rK4URCVqb/VoA2lj6m4BPhFKPd61yDFa5upmB3d3796ETJdldEcj5xs67UjmXfkGOU8IRW3ve1ACsONmBbjvNzEP9pGUUkj7zbO/vuB+FFLe5cn3vPenLi336sYaWlo9mv3WxorxuPtN7nUiTtFhbSFHegCXdV9hQiK7ly5N3Jm8DavCxfJqP6e4YUzQFXvmHjl7X5xWORPph88KpIVTPIDj/FGUYx7N0QhWfl4erlFnFtIBzRfzNa6Qp/llSYZC6gZvHBQ0DBU1BzhizFSlFQg1hp1OBMOl7CGCnEm7AYAXwuXieqKNIAD99Zq6HuPpkoZXfPHRU9SVtYq4P0YdDc5ORg/zDMSF+Jo3i/F9dVu4z8N6P4H+vCe4iS4weX63IFHToKHmH86IVtuqZK+EnauIC03xKwvNObdXNynHDh57kAvvpKbjZLA20o2v2r7JAy6Xyzl2n+PNH4COf+HyebCvKNsFbFkttelgFZ8u++rG2elBshoUJvXU9p0zthdPN2KIK6O2ob3v9AMkbWuBDlEDUXzZTTfVF1pn3IZ86qcLL3SxwDpfuXkkx7112ejaNtVQGI0re7aRS3J03UiwwAbjI459Kdcu3DbtenfrvzITwX5HSgNEHqGmXU7pScttvZinSnKd8Y3BxzXHFCtnUKZ869nuQ8QM5J+ERtMGNwcUwUYoUdo1tSC3MJS3LnfyJvb6Vs6Lei07VB2VNjNi2hrIGFZR5bWRWzYmtltHIQQPKqtA6pfxN3GEgfXMXctWi11yOK7vbiDajmNqDCzyX/iJ+DeTDQTxwSTBp8sAFI9iDrb+nBZAoQOq2wvpFEPCdtwGIjFgZkrxI9IU9rVz62Z8ZU/rMeMS4OxdJTW4hML5cgTyEK3q3eMY4vVmLTL357UjuQvSRgNiJFnhxSAgT+HNb58QX1x+5aV6vEfcaGR75jvKgYzyOd+MMn+VyFE2gjZZaJro3IYadm5IFyUJxFcqdr69DyH7hQMIcB8d9bVChflh4sNdQ5vt9OsXnPSexB260pJKF1Chs1+v+yrTqUvDeiFimzluCcwHg+ZHR6COWbbH52za32acKGyUoKUr1a7w1boDSIHN1JbUfZPBByi5pP2A9bG4SWy06d/YrhTRiUzkSDSko5crW/c0dr+M3vTuPxq9Z+ja9Wl3zzMIgnrNNw0oBSE3LNzQsbW+l2iaqVfLt86gKVuokSwSqaT1dCnYq5vGzPXEjZs9ShJyJUkarM72T5WgmxbUfFHMhiGhzB5fZ6Th6KnPhi9uRIGXAQCYhhckvqQnvXrr56YeR9rqTmcG3zjOWtFDDG+YetZL35Uk9fRffRMjhHZBAjFL4FhIojZCTguejm+jLwUysukgaWn/cae+OJfT3yBH1D9FHc0fNdFs8TeeJsBPxp/WrvD3dRo0kcjrbjuWXH2ZqBHPx07Fc0M51ya9w+6Ncb7dmzyg7+cCl41xH8xqRCQ4bdXYX/0Ob42JVJ031wVgEDM1vdO92US6WonvkLbe4cdCo+rpZegSzVBEeb4froQnbM/Q33jHTHXosp1uvdsDB0tCPondWMRxDx+9r22dVtzDn0mxg+y6h9/MXKfNMBTpqvkdtp/SOOEnALkc1hTMi9XGDnJZqXUitmTviwjJHqAqdH2j/xbsigkGCCuUfDW2UsonVdVXi+oXKLkznTeRofbuHfr6L8QY0dB9lUTE0EaW3yI2vtzb2Wrd6HkBhbODCNlcpr5ax2uztBaOJUIRxZ2gJ1AlZLfO0BxQFCIoJsZXLWV3T3yjlVNrChXRfbBg2jzAAxTELs/kvEhv/OErtaMbp3cpQZ0DsK2x1aPbEOA4awkBvkjkSWhYCn+OVmjQRuBrkjtxBs2jkupKgPjQFb54ryIWXobotDY6aFmXXZEaR08gPV4EhHftslfcOV6IQPvqXVWbf3Itnrm6kRzSONsIFVFX/9mBNCUhqzNj1V1EW3z11EnFTRLovSOrwu5eHh34Au7RD+FHgK4ozaTwNztiLBHM8JXUET7ji0qg2TUdbqvkWM2EP6ihYXKDWoH1UnJE3urBqKxdPE1jGJq1Bmn07AIPCWER8wLjSgqwCjtIOLRB/NRAduvz7UiowBMG+MOOil5u+FRDLs7YLqjIB7ex9wtBEK+AW6mFjaShUPXqYmtS+1hI8ahRXSO4wv0ja4KgqyVbWEBHD8BA2gIjKSO7ZwaB8nF1eihMak7PBeo8oo3RfmupN2DKJyZNtdE/wWyootBFEMC/sR7xNBO2OnauudajKPWE2IbaBruzV0QYOsHC5UaxG1H4b0UNU2Z8smDzhkGHa/j0tGxyrn4Y9rEnhZrExZczWzM77MU+GEwhy1I2Im3wjEndUY03jcY+/fGmdLusg52v3OTSxKW4F+go9Q3ObUMDNouw/pqLT/9EDoQ1sCxrg2zyqCq27C4cok33cHCnJTDnpn3OJ4pY1C53m9UwyB5UqgU9A/N62rFRzDqF8qwJ2sX0G6h1IbI+CeigZDJ6YyH8xH0DnDwzMn+MDZ8s6LU3dpTUUaY34SEJYQiJaUxunIWR3hr/4NzX/Dyn1kCG3LGfif7yXpom8VbWkthqc+noqcneEjTxzaIY7oQ+V2V+EdUdftL6a+bQUUkm0aIjOr5HEvIUmG8vjoEsA/gk5kqkiEZfnqr8/uI/8aAtBKN+wX98+BBC4b9APzPnktAv6O88YYugf4H+U8Tr5M/E6x/y3A957oc890Oe+yHP/ZDnfshzP+S5H/LcD3nuhzz3Q577Ic/937CA/iHP/ZDnfshzP+S5H/LcD3nuhzz3Q577Ic/9kOd+yHM/5Lkf8twPee6HPPdDnvshz/2Q537Icz/kuR/y3A957oc890Oe+yHP/ZDnfshzP+S5H/JcsDrwIc/9kOd+yHM/5Ll/+5DnfshzP+S5H/LcD3nuhzz3Q577Ic/9kOd+yHM/5Lkf8twPee6HPPdDnvshz/3bhzz3Q577Ic/9kOd+yHM/5Ll/lX15H/LcD3nuhzz3Q577Ic/9kOd+yHM/5Lkf8twPee6HPPdDnvshz/3bhzz3Q577Ic/9X0iei+O/ACP/gTyX/gVG/hLkueT/F+S577KVfM47oC1is9Taz0Sf8WO3FkzPwpAFeffJ3l06aSTjdTEtZhougmleu/4lmrbGZv7yDJQBD9Nlzq4a85wsjkL64YQXnV2xacceJ+x1a8p9sIK/yXVh7cIsbMwiX8VbT3XxqfX+1eJY+bakkuvqYXRJkEMjDzSf6XZJz7wOJfMKf4K+fxFFS5n5S75kxsCvg7c0TXGb5S2IoX2pyUrzJLEZcFIT7scdeM5mgAtH88ggxl4LXLH3XpaGoU6ueKryHKtrsOfx3tWO/OHhIQNjeHEyiNzhlPRQ1PZoOQasi8QwXla1ZMiKp5w+h5EmFpcJzqPaPrN42CaRxjo8rTuTB2wvGNMAi1owSJZLFHk03rLcTE7JWxCAukuKmqoRFNymMyAZtLuaSnrBhz0rjSqJmnhkGCTNxWg4LEsmtm/ROtT90otkoL7oUUoHWPaITYajoGBQgPLuARGQs+d5nQk8XxIvkBVoUOl1myOzQhyDzOA6x43AgJVfiruFA796Fv1URYJd/KZ5is0cRLKSI6AgBg1yPCqhetGVNxfYoCLWkWBzTmXI1VaIqTKZE+ssT3i9gJIT2/mkzyoox3Ss58w3DWlMEEir4D4oq1s3LmMflvP0MBisZiDxOrz2gDcFbtvNRzooOXOgcUISk82YXkg6Tt61JkjzK+OwwB3Y282SnxN/Vx65u1ACCuCsONSmb296qVCVpgBB0AeCO7Hu7pvCNmDtv2sJ0PkBFo9dF71elJy7MOqZ8dBY3tElgiYvhPCI7OWyDIjbzYyf0Pa1IFxdD53x2IJFhdiRu+7GOoAq2I19YK+jJuq+IkhuhCNNYgxzgIq2uODSDQ51iZGSvr8mAqjgySS307a4h4YKwbFByVpetlgYXBnkxrHPaorjbQDomRepR3s1K9815fax33sXoPiOAetbozqH1vbwg3YQCb59+qW/1SyjKkjBgkpuB2r/YruZEYZwEuGM1npmgeIB87I3mOLthFP7UoWmSt3vAMd4J8JRKed+jrkMuZX2nnjCbU+BJOJ9tbheTOBoqcvc2mY92TqYkvPdoSZ82FaFGQqyjSUYdE64D+HGX2sK+G82+ZI8zmCtsc0ZXsIM5kJDWj5e2uGB2xEcRs+HfmO9/VXR3H3b0x3qeaw8jDWHrFyOmHQPE2EROdJmNiG3Dt6P8S4gXrSdPYTlkrPc/fDYalDeLUoPtxWCVLzZnICcdq2bzIG1T7xFYgGR0fpEYpeRqbMXZTCVngy5z5bHXA6gC5RjlTFoiAqqc6wQHvJpjaDDUiyzzdPljQP1yHOOOFkpVzrBS5VZOthjOXknTU6Vi6f/emdjk0H0MRwNjxujlI9jO8GwtLPQ4tqvaoLEY/SljtpFGZb3AolV403XxF0SVIsg5jbTnHSrKpH2Xqn9vFTOIwbJpw9KTUohqoodOP3Rg/2LFxVMceoU3bA6tvfasL1129s+aPIK4RSWKqDhWZzMM/zsNj9HibCHed4Zgnz6K2AYD4dq/E2iRIt7704nKSqks7V4pHbweFAqAPDAYJDy3Y/xfDx5DFjUfGAm7Sx2JS8hY0IYXhl49YJsVmex2NXKg9gTMxX0MCss3m5FUA9RLwjKBZc2VCsZQjtfpLXmalMRv2uRP93ssO5mLK5ZLLxIuS8Ra6gVZWhYN24lsJbncLDbSMQEULYmFCMfeo5ZXMioVuQB0hrykVz526mbBVC2cbqXsAFp27NGcyo0uQVL/EdSXSU8tZhTR0L0oj4fWMNmTsOm2MTVie5flJKEZdRcwGIEO4+6ezGY2ZxS0+BzGW46XygM1DYxaaHE+43Tml1uBKAkWvrilEc5HGCN2jS3aT8MmaS2AiWacKtLfKps6LWV0WzXO88egIu1kURJSB0VUrzxy4JLJTQho5e8iFGr6b+wu74oglQWgXFjQ6MNhLgwX/4W9w/yzpUcdmuFaSx0ZQSzMwv7TEz7Zm7XZN1FmnwlIRPxb8Z8iqYb0ChfHytRIHR/zWDLMCCPQh0TH1b2jGlmdSbzpCVXyLDXSwEcpIsYMdFkEC/PMG4QC07aXIXMtTfUEWnFwGt0uBHT9ho/4Cf4I/c6+7eUSXbiAMswoiHxIPV670+q8yAeWFDLc84MRQIKnKAqvIF3V85fYp40dGh3WUNPl4Oy21cGs0arE3zJx7MBwuQ91AnWeAQNFhj3G0UIHpD9SwsvRb/4mod0effujk6MHYlxj8Fug3ikJto79yFaPYMDZoR61Wm9qelJdDc6kKCrwRfx+1kXp6Azdr0Fr2tG+xx1G9htkVMBNJYNvXpka3A5HjnNXETNIBGQcYOyCwcyjIGrvnbRz7nWA5r9TmX6OZvaanROh04UpnQ0NMhwJicQtBZKS3enQXYpQr5V6wfPGhewnZklKCXJR4xzgFAzw2Zurfcs5/Aa3hZdvlV9WPQW3dj4mbAf27EfbzrAmeVTetZAkNiWg01gp4NYZxZTJpvtmCIyxjo/78GCCc31RBxGKHOhtnIlWqeieqoFf72GEgf5Jueh7ODo7nSbznB3bxA9eznPSZ643nW50Mgf3KWWGaeuxJiynHDzdrplQNoZp7pT3QyCt7AUZq6toKeGU8Uvr22aCJYYV0JeoyHofpMD/2XPdBDeMK7hSBlid63leRA1ZkmBm3a59K2AhGvCXUwun5NL1sbJk2kfJ+i567l+fhaM/pNRzlCNhe0RyFybmMtKSPq9ECb5zitQJB051JAgS3+6xU1rmSfVwGq9GdhFR9T2MHTDaVykA3ggxUjgbm8oKPFpcDEXFd5ZpGBHjvJy6AKVIrxv86fscFL0kK7CygWOXQ0uIxn3/PUI0ofDxbq0bLwZFCunKnf09aIF2lf8J6pXdMCdNpCcwAH0eO0P19mxy+aaXJGalFRM0ROiEFnlONmtWf7I2JRd/UgHSxlOJySEXTPX3hsDeWHnxKjsl8LC2SW8ye4mpb6Q3wiMuTM3GteZ0LncQptK2oIr+BPXm1yKnGFMiV+SAjaOFIxwewaynDVIOEQHBNh+XIhwmXzcTtWrOOlMoOpJd8bNxTo0IcYs6poI15HaU4kiA+X/PVMCLzXGmAKhApIUGvFP/4aA/fdtxCZ8R6t8k9KYlytRTz2HoJwJnc+OC0vQcsj3js4ezgCKUYDzioOR1Iozw7qiyP3ggQche7o93QBuIqPqtiu0okR21E8KJyNcJi7z6/paSyQUvpS+xpYUDPRZdaDrS/bBaroUgbVUECEkSEYFo8uJdOd6nYveD7RoOQevAmSXKOBK2orY+VOF0MzpQU+vvNOpcwDgfqYPo2zwbM5E53+s6/O2rYTqAUDLQkz+Sg66CK6gXsg+YZ2pLud5HMZI822pz5CTr4JrMiMzGqqy0pa5wIXITdxTxy2Rya1asAtmwnGRseyDLW3GB/CvZW6F8mCuG2C8aJKiHl4sazOEu7D7TDkp691M5hLS5S1hAyDyK8ScCDdakC3YtMfMMFGF3NN1T4hw8DqGO2OweJmnuQB+6sWc18rMdRYn1t2fFNtI2Zl7K9gzFx1Gj+i9GamUtA3KUxn8ATvzBHGEGmxXk3VPszuVjt0rBeNM0RsrFeIy2bHcjeviCTl8k00uDiQW19FXunU/YFfsiJRxNXfwII087/dSnMfUlb2Dg2QvSDZkpPVuZSfke5KsyUijEwbFZYqWHc566qIggtO+7nBSg6lqxv7MVFqfiAyEaxgpBPAAGDlGPnfQo2e87snpJJMHil3L5jUx6EqbLZWH147lrIZYGC18IcE4xcTEjI3xxIuxYF5RUr206fSZ0PscdYgSHtbn+rQL4Nohr+Dx4+ZlVQK1FO9dkuHMpCspyFpU8QpxW1QrZsxTdmtAPOIA0xCpwIu+YCV9hl9jfaZ+zFgcacBI6V4fFaKdtmruJaqHV0wkm8uU5cirYeQpmseCy8IrvksXH+jCKU+MTTWobds8uoacWGlzygTHNdANrFMgzlcbrLI8RgM8aQzI76aXvvlbEQjJFWN9h/cXsMa8uZucqQhcsCLPe8uFONyNrc+rhUzAn1gPI8cUrBHVyOX8HW+B39V+X3QbjxnNY2V0vBiKJkyIEwSD8o4aFBJVxs8mFNKEdTjTjU5gwnqqZook8nowj/0BL0C3iGeDsQw4RwXnMMobWMoln1gOA4dH7DPSU9V0QbrEFaOGW9yoIqTEkbKYsHbOUPY85cKwhEqDcxZwzgHOSXnhcNJy105Zy2du6hUMxXDhnpCixai+itQFsGO5AVd6nj53az0gFUY8eLPs6a4rpCmcE+HUYwKco4JzSvgtObS51NwxhIwqd+KkLJFbsBSbsDEjI9FVfBPEspKZFCIUXm8Up5a1eZvETUfzU7efssKXzPhIH4FsDlyYsknkMXz6cgFHImYnRabgq9U13Z1+Aj/or/p9PyPO+Y0/cmTK93OyGmCziFJKT7HHpaiQipJjfGaqnM0shYw73Utov3SD1fWyO61nn2+yCV3w23NjQ+6lGWxMXQm9YXjuIvmby1ypS7cxW/2MMj5Nbqb9ZAxxO25bXtMZ454iXpp7xts79UqKjonJVnMKcQq187da9GqjL/p2NbkJd2SS9Xhu4Z7MqHupfkruiZ5eRKxuQ3DqtZSpzXZj/I54uRsTgJ8xlwl/Cac+s4+Qmfi4bYaWkUpTOwdVwkMtsQ3XxzIzXeP8xdqrGsjnbxZsr0PWUEcZ/C8W7ECTtOfpoXzVUOZz7jVOP22Fu2wI5JmcUPUbt5UtPIkuc7Oe2OlkEKOu3lsZ9OIcJQ4t1LHzl/NXBle83ia+McfFOSVshqd3NPmVJWSGkqZ19lLGsL54KtJ/rYykeFvG9Ixow69Cw17JwieXABIZbvD7+fns0sgwfWaYQ6o5ZVLNp0yu5VAlYsTw0Ps7xj1M1+r7G3Xegfoiffr5sh/ted+8ukB9c/UTSpRZXKG7+YwRobF5Bboak/hkHS8RmPO7/kpbYTm3HFczJ+CEOojaS/aMKBBFvAKTDSZGdovLc53rM8PMi9M0ZJAZmjPj7nUrIyBSlPCY7ofyfl/B3mnf/Pv9Ay6YmwzX6cScP4SAU3EtU9ra5xmYrmcyGeDKZcJOBHQmNO6IKfGzrje5Z2TNJ+oKeIcdSXwmvW7KMXI5iToX835l3usXnVTkEC3BncCp+l1hDVpCG7M8v3XW59jFx5WtY4Zx+EaHtPwpijHHVOyzvndg/fRplD0IjzI5ctI+J408XxnmEEsJQ0arvp0SUKGM8c/jDT2xJ7iSWF6Ri7rXs3/inx3j/YthecYcHs+uUCuyijqTniv1xEPvY0a4rA+UmE6XaWbBZNO3Hi83v2S429xgNmU0eGHZD8bmF/+p3aV1jQ+FtZhIQ6Vs4x9TWMCdyTwIdDvxFM2dB9zjepxJfkFNo61ZscDIy9PHekju4MLjHpzNP/LTU3DCfWQmUeABShE2vOSnXRmFBXwiAbizCYSP06O8iQL3vOkqF/K3dKd6k1HElziIernGQ3QB4yrDLokFvWr8qQpd82Kl1pVzepMezfPXe3GiZmdbJ744QeL5XfSgISX3wH1jKSVPx92fnFMAenl3eo6GeuMcBsslvUcIF2e9XTLxKrPmgpnmOQzDS0RBFNhu9MzA7Le4IsULOA7cB+MS7i06teM0U1AcR2ajEE9EHs/CiVftJTRRKXFK9NQtWbb9wQ5Kx6QoCWM4DjhGAOVwCqlmR7qx5jnwMfdeJOsADp9g8mTXvFaUGIvaDZmja9EVGo8boaZp4LFAV/nE5AZGtinXvPc0vPzSYq63lzEZPWvj/h6ciOi9Jc9Oz8yPh/zThZ8o/qrKQ01BkDpNFyYo5mtwlQeAKNMIrKxH6bNjLl/oDkEFEoX25jh1L8JhxjSgxoLnSDuxn+1ko2BKcEsTKXcqans7iHxPSl4GRc0JwdxCMnRFKVnINfMpYE6bVUEpb98VVdar55ViT2vnveFMc82Xf4m3O5udcXQrn9QZ/9CG38Flc9HVON/Z7rpihZbNMHjSi+o1vMQ4SP1Oba34hZMvoY6Wu8D4jr+H5vY8nADfTYaNmN2AI8fsy4jtATKXhYKNdPKBQgzXSO3SMUxXyDsGKp/iUZhRbJqiycgSqQNqL3aBFGd1KdZlOBAXO0KX22qBNHRrQhadUy+4YiVZXQC8b83m7sOH4jdKETyPAr2oCKjK6AqyLW5RoSUhMPkjnYomOXO4p26eWcnfvnAggbIxG+gunE+E86XH0rKgW6Mt+Xga1XUdS5A+mw3IuLH96d2F4Pa6p5jPXF9Y39NHzIlW/JoVTtwTk6jhh/jwXvRLUx5IfWhX4KE4q9LpI1Me/vyauq0GyfXlUd/hOnNUbTao1Opb9iUXGa8Kb+Kly8KJIhlTVLE5qmjcHbnkqvv91AHRej9Cz+VSTpSwq36CGGk9rjSUzabAQ5CF+ZdefzmX1Gn1cpNKn7FT770YeILfmmJzVmKs9+418sSh3VomDE9J4UP+UmbNpbtBKgF7K7qHISzv+sstx0y8jrV3BZHdJYIkLXxzdJtT7xZJ4Hc7Z7z+1ZwRcNX9N3k+fYmvkS2WmJE6HtA/8fmwXu5k5GQR6CQ6Q7FPNs7u3l2KVKdFRh/cJLUoRZTGa7cG8SVspERj0O1+Jg0aUjS8S6OtxkKVFG9wqerlsermbR10i3yE5t4f+vUgSqW/HxvJlQ0KrWF2KbUZwpTLwSXZqE5PdapmKefcSsi9XZqy0hThJu65/iHUwngPl5cvXTtQBzHgi39ROvb0jeqkPSJu7c1TCR6474JacpO63uY+6CvQP44N4+fgV8EjpYRTEm0qv4r9/tJkJGcFkEZMNOVqvm1tztqmA83EBgxSLa8sbCW4LPXi7Vz99JpHk0+3l9l2GNhglcrlNGp6ByrmYJeGVL15xrDa57gjYFlyYwPS9LNJbnTdHwr9xrWkZV506AwoOPEgNGwoQI1AgECyE7o5ayHUiaNyqq51Tg6PTB7MELRRokQa2ebIU02pcs4KAnQ+uS/zEWLmeD92iLuAtKgxvBdx45Smmk+pi5igSrkfDXg4yRc7c+pRMEz1C5UDawXdGk7SWPGEs/Myx42zYN19vtyqTaYtl6XvY0NMSFXclrzz/dvwJFb3ubmg2sc2tZJvW6OH773l0Z6B1hDhEcTxYQecJqJDQ/jIjbWFCokJL6IczHIoR9fwhsuExntpuPjk2vl1Rp/+FDNz5UVOeRU1XCykk7Nkw94l0qzPqJeaZNXQww0sIEEmauI+auCpwzWgPl6wt1Vn2ZC0Z2/ksUyIT+9zu4dIPLFl8bgnxHqPE4OOSe/pDbtzZTyXdKt7X6jra417sCjwKmTG1iEoGKhQd+BwyAOigPAHwXDSE6Tlt9llSLlcQaOpaJvl0odsAZvaBkN1Q4KyYFHRhseV8xkuAZnyTQg6Xojj6HaX6cyDfLkgaXZCzR1UOF121TShjIZnBJt+s/Ar/Bjv42q4jS6wvTxP9J0Jj7vaWBvlgSWPGT6PwruXItt22yosGbpBGODeIK66vqMEWTeDcoO9p3YxdwZiX9VaDuUrGsDeH9HqmWsK9tCKtgIvRenco42+SxbP8IwU3Dywr1AMrhpSs6SnEqSl6bDale44w3w8w85Ngz1bgx7c/VUbGJMq4vvxJWOH9uNDjobmSlq+jDq3c0RDNJRINMyXaBjsMyRhh+XDyCMsm0HOhoWnZp/hN+r/9Sry77+kA9ANbQLnMo2Fa1DWvzdisIrl4sL4VIqiePdl/NtaM6BfCOyH1gwMoX/5+bHGFPoLif/cmfHdx//+zgzqp84MMU6zpOueP3VonMM974gt5+b8Cx4GnRRf+yrSUzjZ+DsNF83jfgc/Z8dsehxx8r4UaLDou0c7vweDs3/DgaDjZe7Oc7Kvl/53tcSQ9N9fP7bH4NDvzQGB/jwBMPUfkj4F/yT9n6SetXdmHLvtPGq7NvtxAv5bKWX3IvuHMvpuyDj085C/fTZmdTw/1uyHi/+eHL7+gwHm9bspoOEf9f5b59G3S0zdMqbZ11/9XZp/fCHkN71KczwW2fzThd7T8uuw/6mZeghcZ1vmNSCE5b+chz4VhPFf3+z3u5kyxi7NpukBeoL+0FKmeeye2bcepa8TmT/q+jcf/fMWtZWPObP701jPT7cxBp1N70Yo0NL0trF/gwnhKPYL/f3rxwYzmPzVM33vxn5Hn1DoXzchwyvT7kibaKKnmsst5cLP/wX/3xlM3rWzGDePGgxByuo1A9L9+oX91f18O/G7ljLo/fq9CfpxZr8/Fdig/fW+unEuu6Jr41r4+6dstj/m4OtsgfcheH86pS9H/P7dV/zrj2b1iyn9Ix3+OlVfTOWfUPY/dCL/oncgsN80LELoLzRM/Poi/6SzwEmgtTj07fWj60Ao/Kd4+t94j1OP4td3p32NWv/tgPBv1319CxzwbxT8yxX/rGv6XQv4J3orvzOJtI5Pn5X+aBWnKo2vXxURHHzRRBL/dvx3XXwf/aEyfq9jvxv68L9UnELRHycOw/+k6mEo+sOFUPI39/Lvi1O/qww/w7l/wj/e46l8Rw34R7UAnxvxfPq59v3JaZ+/Ojz/67wgP6jPL/j3CgT/gfb86v5+dXnh9x7v3+z+UORn1VQ5n5wQ2JJD8kW6JL2Tk/BfyF9KNU839qP7Iug/qZrYj6qJoP+zqkn/b1LNf8qx/UM1+4uoD0Ihv4l+8J9UH/pH9YFx4n9UfeB/NVf6j3mb33Ui33LGv4gaUMiPXgSl8T+nBhT6Yw6AYvT/rBqg/1dq8Adw5xeMpH6EPNDbkfzDqAWOjGx8nEMBGcA/CGXwLyhO/UMFAwe/vda/rnR/iL7+YmUCEvnRSWEQ+ue0kyR/vBCK/+ZCf1o7QR9y183fn37m3KXa3TNwxv8B</diagram><diagram id="85A1lDbhxlwWi_vXjpzn" name="Page-2">7LzXkuPImib4NMd292LSoMUlQBAkoQkChLgZg9Za4+nXnRF5qupkte6a7rGZsBQBJ9zh/svvF+Df8Euz38agz9UuTuq/YUi8/w0X/oZhKPgD/oMjx9cIRZBfA9lYxN83/TbwKs7kexD5Hl2KOJn+cOPcdfVc9H8cjLq2TaL5D2PBOHbbH29Lu/qPT+2DLPll4BUF9a+jThHP+fcoiiC/fXBPiiz/fjRDfn/QBD9v/h6Y8iDutt8N4de/4Zex6+av35r9ktSQeD/pUrxHlvuf0vV/1hkV0JygSbz/P74WE/8tU/5+hDFp53/30u/tFE9h8ihaiDJkppV7Ov6Pn0ebj5/0SmJAvu/LbpzzLuvaoL7+NsqP3dLGCVwVAVe/3aN0XQ8GUTBYJvN8fMtCsMwdGMrnpv7+FJxiPFw4/wf589L7/WfC/r3419Xx82ov5u9p1Pel97lkv69+mwcvfj/NSMaiSeZk/B77OjY86z9Iyb9A4u/7pm4Zo+SfoSvxm4AAzUo68OzxABPHpA7mYv3jU4NvEc/+ft/fpxpdAfaDId/qiFHYDwwj2L//fC3wrZoECj4l/7jm106/l/m9dPybVsZx4o/LzsGYJfMvy4Jffnfc34Y+ovhvEEv0v1Ysfy+UyA+a/Bfk8q8WJuzbbH5o/s/dR/4Hhe4PbPy38ux7l2tQL99PsqeizSAhumn+G4VM4NdlrH9h7Zzs8x85Mc1jVyWXru6gvrZdC/mbFnX9D0NBXWQtuIwAnaFq82syzgWw/dz3B00Rxx/h2PJiTl598KHzBjzdLwLzvXuwQLL/O9j4K9W/V2GQP2oSi/9dR7ff/BFL/GC+VS7/nTNCqV8U+j+NX/gv/FKDdgngPMCQMYjmomvBRZd+s/D/mT58C+bpvykLxw5sDm4aF/4H/lfyFPtH80jiv3AUZZlf+YkRfxEziV+Y+TeMqiFPevBLNn+I8TUA1v9lbKn/caQufo484t/N/G341xuNsQMMTsA22qBJ/pWTLl3TQFb86+5WiurfuPBHaGfg+4HgNv0/OxcM/kqHf4F8/+l6UCfp/B/TgjiY8s8F+n1hBDNQrfYzgiHoX6gXKPXxlr9XDfQnev69alDEr6rBEH+dqSN/0Q4YnSCALmMRLnPy39Wg/YGVv7Nuf6VtIxHqj7YNY36QJPL3H/QXdv70cH9wXMQP9q/iJvXfKWb5DQ3+12BDgvrXgkPivxIc0n/in/6BiSC87uGv/dhFyTT9EwryO5aEQVRlH8bqy1wXUPt+p6k/g330X2Vv/zJtYqkf/wqD+GfYj0b/bkv/09nB/MIOM2m69Quuf9Dff8w8/g1EjBSAuvF/skH8PSPBMy4XUbxc/kL2USj1D8yj/s6U3/OP/DMT+Fcxj/2FeRB5BW0xw51/WIMhUZ2AEcjP/8u6b9DB/tez7mdS9M8VL176GlD3/yrc77hGMP8NuIb+wrVHGxdrEX+Fy0HbfmOz/65A8i9j1z+ARYzC/4xdP6Hg77mFI38Vt35NRP2TWKNoPtUD/vM/N/VfBQhIseDnRVrskIx/p74ShEltdFPxjcXDbp675k/YM3e/8uEXpRXBD/LbJ/820PK9eyEO5uBvOPd1CcJTaEwuxZvXzQ2Rb1nHgR/tZedXOwO/PVXwj3C5cPB/njrFOII3JCivvq8upP3nDwPvAtzl1yHrZME4AWYQbVSzhI3RrubVdN61X3qYplrXc6YTfGMMoQQgkzcSfKb8xq9YwwIKMIbgplI+pmEZB+pRPLLknlNg8ptJ71snX3IqabvXNZfm0EG74FboZUe1PRWd6qlFrrjzT/u6qQKnXLb5aYv8GeGqfzMbZFZMpGBYCmz1wdr19fk2iVbHYgpRCpW/iJfX5XLR6LUYLwXcGGks2ib3Pq68opwb0hYMjoXVY86TauyjKW2vqOysunb19dHfHq+7ut2El2F4eUwWxnCnjhNQYcVG51QApOVDhHFkpmjjOxpUBYuuHIc/cZcbdvKeH5lFtg1qPcGUbqHi2IvKN2ZWePC+kPSV6Aa6b5YirQ9zo9ehA+LOy/xNuo+Y4boppVLxA0zlH/Wmh0sQ0ekdXLIVpR8adp2P/HylaYtfl+dF1ZyYNbgIrMAVMI9xufmCbQ0PZyPmBQxMro/PRN3L4A4+xjDpTt72iTXdtEtXJJSB4RIf5ri3Ey949tNdOyTXHrbeploouDHy2MHE5IlJ7tZJ6cl4z6MBU0RDhM+0LHQf7YPtle1t4tbM4tmTFaa8v8b8aUXp1afFq1l7uaCTTzxS5uPpTWsVbo32UMAy8oMo57UluhuL5UIYVjEuhWhtXsVV3my3t5OU4TFfMwbjsikemuHr1U0xkegMN+TjvLwrWTxcx5dPpc3CdUW12Zf3pmDCgx7dWzeAPcbeUGUWoRHKNU1zssuYFIyybDabO/18tC8kHpSQA7u5aWTNr44P7dCFEfCODqZzjQknH+v6GVI8AGD8gx+K1X4OCW3I284aL02Oi/zUJ9HOLqiWEtV77vOTmfi92TCPI/1Yup30tO+uizJWbpK6c8dc5V3KiJch6gtHAa/AwoMwX9/k1o9PQV8C2cqKw/b9kF9bcRFHeiN5IQb7fbbjFexDFJLotuRFO1S2k/CMRO/Ns1Z04KibuOPoe8s500vgGPalAB7zG6G+NTK7GYXPPst3drXTELkAoytWLMO6orLhSVnj/gsXXmDQ8Ql6xl9vgl4SyeNHwgxaegG385MTrSOK3SNj2IwkhrSqQNAgFsBh8PZdWgWUuRB4fzqGQYT3kHNutE2Ec/cke0GXlde1XJoznZ8Y4206ctMv4Hm8tMSRNM7X+ZXWKStfRJrhzudTmjOgoPMTkmd96sJaX0fMAU8jNkrVr6x4QZ7U9Hq8lZRBmVeu0Y5LdXaH3Epk4G6OeeHwSX0obrdKepSGTiyzMo9SCEI+Gp1VLXaVxnLl7ka7G50avO94YyIvugmNeP+kBZsNpd2Tv9NxSpLktAmHQlh2172Nh6m/IzqkAoIctIFQwxB4W/5ZXVXdZ8pbPhtoMe9rKHCkQ4RZsNzFxn9WFu/k3G3vq8E4HBmZY+IS+z6HHNPheBpeGZs3ATPOk/hlHvUa2l4REXzfea897ptQ91qFhLrjXh9BsrDFzZTcJmeExAfTSr2kAnyVVGjhItewjT0VhOIKJsyqpnCHl37MPN/S1IRnFKIZuIs/HmZOmfnTO17XI6/AHeo89vA4Eb95ednlQuKp4UAt5gBsIDROyCx5QSI9EF20NWViOkx5G9BGus67pyp+3hQAHHgmeODpUvXBJCzXpEJMIZxlYupa+XFbDaiJzzxTPXM1DRHRckE0Xux1luOmbfPBDh+yZ4uiK7ihtS9PtWT7oRISlWiDds8HokaQzL4vUH2aYXsFrAvOLYbDqN5lVe9aZnQdT7oD22gO6LsT2DPjrJ4cxk40IqQR+uv99bg1T03LsPo0H7fiqZWDx1clUQMvLY6IllzOC8vzO+txS36/XWWPb268xoTCl7tkJz3YsIy+BsF+cNKtw9PXh0A5DmyuaKgpzmSJpdxUYs4CjYiSI9vJZRhJZ8XLhGWoMRlEBIr47Y5Y7iOTKVnpmvdanG7D5Oaov/O+E7EZKKnEtRB4iZ2/x1MZ512GUp67K2sGmZU4Y5E5eqhYnIgl5o3cH9cxr56ouGF6m7nhqV+MBH0R0IKH7mMxMlrf0Ge3l+s7Y5/LTeRlK42szLALD/MuhEReZEfyqYJ3ZaR/YL5/uzR0XM09kddDJjQ7wb+ri57nxxhbguVydZOqVT886xPoO+dpUCIktOyzt/1UlEbMh4cWKM5u4HQ5Hwp9n5p6HjJte5nypHpR1l+LVXZOTRFMbpUTSnsznHrdDcPOtOq663iUE8/1JSxeXQMV3wu/v51+FA8l8qxtUdVi6E57qCBKILCo8iiCZADWm+l2lnsT6MZaV5V9cyNlQ6JvA9MUNb8kQXMrrZoYvCWdMabTZKPPh24KzN3nakQh6uN0EBQRByCohowoW3WUDo7alzHKoac1pMvLsAMnG933U64LEeIEtW+C2xGvw0vt/C2PWOlek3lPTBfLbL0OTEN21ZCloNuUsyHRCxuQWnAv4qx0HTnXrQEaY0OeoUWoahjh8yOOByRWXI4aM025miP81qPKyU0NEmmZms9ObklXC4QOwFpbZ51xxCOXtW6q707w1OM4jZLzyt0P+UmPtIdeoeEWxhNN6nvnxPbNE1BFwgjM9IOqZy9CzRL+3eZVRxwSDVgkvr5aUp4p7tja6mV/vGpbZrW7jeeyd5F4aDizkbg7Kg79Qt6nBftQU1VQdoQzGMAg3EnL+mYtt1oQ8wR56TF5f8Yc1VFCv/oKdDMCJB4f7penS+hobamZSET45erXsVudwh0TNlaz9ptyoS9+M27R2xOdu9RTqe28sKJyCEOTIHYR1SG6VY/mti6zV11LpiHAbp/JjTR0Rb+d74k54zvvOw5JOi2GW8SibI36bjPfTC9eKc5ZPDvi7cVI7T1P2kKiLNWfdu+R2l6ajLLi31v+GKJkKU9yn0713krJlZ5f+yh7dSQekdtTjh/4vUoAEMljk9ptE9AhLc4dp/DP63J5sT51u7pR30NDDZUGZ+Iu4uicw4vaYB4OJV1NSM6GVRn7QvtcP3POxX2uK4ZvDhC57bYVq6Gz/Pret1BbBIAj79c6k5n87i5Z3XE+i4sngOO3hMP6vfBMqyoejUMmemjZlQUgfldpjG69qebIHpWQkuEdgry3xx2XLCEyTTG3F7W6DDC+mcyvvdckrT5vD+46WWBv9w8y5DTJJJbEfWdnRipuI+WijG0nKcy7xEWWVZboNUGfUtAwr8w33KZdpAv6KgOjm9FmyMIcLfH6tshybwIAzgnEteDcCqg50flxMbAX0VLJl/WmJ7XKhjx59Ch+PpfqyfjCjcjfpmhyxBy++Pe1lFMyTULG52+aN+FlwLfFEaySEgCIbLaigT1eu1sEaOgIRyFG5QMaDoteiss1NKm550nzgp04mxH0cVmZ+kngB/JYTucadk97YxcFRG8VjA2K++v5Kuzn7+II8SHxj/ZoWQ9ta3MpwV2HDUMujpdMm7yOlZRlGYwH4Z+/LlZnyB8M+g/hOvFn4TrO/KDRXyN2jP2rIvZfWxHEov2kVmBoOyUwofn//oim9f/7Pyy/QhPYD4z5A88IFvvxJwkxnPyBY3+SE/vLsiy/1lRfwRgFU/PpFqmDsZiL/7aF1b+MX+Qfu30wgvmBsL8VT5E/6RNBqR8U/ieco36wf1U17meS9U/aRcJ/7HdIu0+bYPT3nBU1LN3XDXj6+fn90NfcHz9+/K5d4muFX7oowr+wi+I/uZvoL+0lwtAfFIH8UmD/KUEM8+NnRvN3UkP8Sf4b+8t0/dfqrZqMMNf46Qv7P03JcQr5weJ/5BL9p3lviv1B/FlX31/GqF/rur/w5jcaQb4Ak/3d8oD+0nDyS7L6Sz7/nHHZGMQFoOo/DP8xrY39r+9IYtAfxB8d6J8W4An8B0b/yikG/6s4xf7CmP8VTSy/NdD/7bf++Z+f/Hn3/K8c/Nt/pKXlP70lHmrjz7bKnxwm0R//zjb4f91qf3H3O/ZrlVgNym78KvCv3fzvqev/721zaRCpsNhvbyf8UaUh1/6k6vgnPpL9wWB/kUr/POm/pe74LxYVa/gB//dGp98Z42/s9U/VHX+pX/5a4vz3lQ8bWDaUvAvnwfElTq7WJ5Z1tZeJPLhxIiLqCQfM9mmjPMdd9nJbGe/5CXml6Jr70cZxwgTXoQUuitfhBiYI6/KyTf59zxM6RqRUdOsV5qhpHOkvz8a/NUnU51LFZd0pD1delCfSegG5j4OOnSGeXME/Pmt95WNjKpnofoh7C5yJn5+Dq4nX5xvsiW9MW9y5Km3sJPCrmxXD3BrMESEed71OpZ70FGrAXJ4rs/i47HrvgQulvlkIn/HCnoZsT8tvn5a1tYljmF97si6exCS+4JRwuVzlm8q1sisGiDI9UIpKpXszOexgRWf7bEx2fBz+ehLcw7Z9Druw6qDFfVu8y7bw2eORv6eQcDPsejNgvQ6Q6Ra9ddVvRjO9vppYcoTKumbkJS85uY8vWoxKsTJPloS1JwE2cJdvj8tVb8n4DRY4yiTZylBfqOsil/Gbiag4YJ5Uf+Muonh7ak8pgIXBcZiGMKZY603GBsz+L+1KP8nZxc+mqMJNfchR52XXQULGYfEDWDSsNki9sTc1nU5v7gn+VqipFp5+y2F9yvJMiUHpp0QwB189Of95chf73bt+1DuyT9R+sE6DPTrSc39wXedtvD7LxFiLuto3F79rbBnFVoVEa3uZeuH21ItMeNzMa26jrfNW3mhTzLdppWUa0OWuZv6Vc2wV0MCJw9pbr9T151jEl+MySa/fr6M/JNR9i9ef187DR900S/zn8eCmzrvyghO/b4zVIXD/vA+2qWo+aoe9fsdsteAU+SZeRG9ylVo+jv61IjZxTBTSVUeefSYQgtUFYtqjt0f1ytNx6STu5/Na1dzB/bW+18Kb7lS0df0Cno8Ta+GRkVvYLTa9X5ywVzdHiusDbArhbFv1nnpwjln527UzgOv153WYGZ99npfi/F5PJTPXTGoZ777v8bM+KGbqlMalyKEgQ8nh4a3Xq9yN41L19/WSx7rgfo+LdkEVE3X04VKNbuy3Be9vyc+TvuWmG5Pp0PfYt2Dx+goZatucv2F1CZ79DH7y+cxqtLX5ZwBU5S1yt0jDHS0SsYf3RefXcXG0VAz4OHqaldB13CG28kRtUmTm39f5g8Jqm5qjglIKzpZvGieKwu0uakAmrvaIFLYy++gj/Hleb4rjgxpnOS7l6+h6Xu8CmnHV32Vk8i6xZ4lssFZyGysvJX6jnPm+37JLkZWiXcI9D/z5RQ3levVExM3knv/ip4Tx4Ji7k7mVWNjqi5OBJXhvSre88ugpqECe4EMSfRuzhTNeefnkzevc7WL8xtzGGaqYuy3dA9DMFCg1D2rw/CaWFyQW7uLlAYl8PLL5Yk+Qb8cQO4OJcI54g8/f1OoQpzfqOj5vBLZS8ONnn+8+2uG+CyH8vn6C67e5cpfocgMy/JAGxdEnipIQLsjUDzef1ehRgDYdd5qQ/svFU3NvtGFlTXSnXr8CsTR05pVaRP7hpAxY23Ed7GKg1N0e391cKkXgqSgTyU5olH2eKyaQ5S85t/mJ04CMF5eEbxQxQGkPZvxh4ntiTS/rHIruOOwxAXkw+cAElu1oqqMi9mkglEz4kvPkgsIyJcyp4rBIQiAEzSA6hU4U0BZxEwCC5925xKkQGnRbB1LJ3ydGoWoP1n1K4gEML/iFqoKBvLn3FfqSkWpyMJafbMAgzG0YDBJvpemzhG6OCuktOCyaa4pXsBKPKf10iZPK/PI94bFCqxujSVVHhfRyaG9l9XuR61WmwwLdp2fiHrlicibrCnHHvqWlK/klfmgHzD1PJk+cDpXh7xi4yaxypDqE1V7YsWIu1a5NVdtuyYBg6e6NQbFYFcm/ob9M7yib9rXPnJTaeLK4LBTwwZwbntoUdhgsHujMTEpMkuJjgiUTgrB2U77rUd9sSJyv+1/4YbInvoMHitA5iE4My5lw55OS9lj+Nunbaw4XIO88cN/Pxd9oXffJi7W2wxcdNF23Ogz2XriqImPGrS6O+gZbkB4vB7plWJ22pYvLUiSsgZ3voqZJ9FkDS2LTgnrhk/oCsALBZ3cPd8eSrMgFdigRrEz0wJAm6qt/78BGLcwRKFXnchzP7WlZ4JBTDZ43eCDstzxaPTxW0/ranu7MXT/nKy/39ompoiXBtH3y3Kv1+YYQpfCNqoCUbDF9xllCdrtuAziGt0uWmEMgFyIGK/P1A+gJB1YD4m3RaXrUUL/hDtikfRFrYMLGnydZlg9wZv5ZWsdKcj5byrrKAYq9L3GaztYxFzdUE++QLtxQ15px1ugskNYO0ZY8hBJYhXymwetrljCn5pJZ/nODx+Cs9xjrwyAkweXzOa/yhlzS7ioqnxW5hYOlujdejOhmCxmPHcPgP9xEh4JaNZwQEvMOC/By5YqmP+rVhV1HmlzJsbHV52V7G/ikj0o1Tk3AaVlGE8QejUVna6qP0SOF95XWyMCwcdxjr9s5PfXqDqZCuX1cnRf+6A4eEoqHuFpSqvx7752b1bUApwmwZeKarQQ8QVYrxfGGz4YL8ATRxF+04JSisCOfg5Mf3Zrm/tfsyyWBVgw+T1aItgHS81neKF7QU8BbrAqXP4J357zbpwEuez4w9VOD+eIud4VeF97SXayve4Gb8jZ4y60oodBwr4eafRicfXH+wkGc92drPL4lIYMIDf4E8hd3HtkXLS7Cf/4z0kfSWOu7PfNuVcMDt3D26VcIvb017sFfYT/PA+gJ5Q+vmglzFh1BHENcJa1w03nDU5kZ7VF7XR8xcZLN+0zYTdLCaaA9YouUYrTfgg12e+Ge2kay7UCmU3a1vBpnUgw/YuXdYvXleicgaK8CMlw4wnJI2QQusckfgCU8B3AF4AbH2dEneriY/Bd/rt/8e0pfvOO+9YGrnl/85vkvXl8vX3LB8eaXTEjXn/z8kqr/zZ6hC8Q/tZYw65+Q6fmPssMfjfyEc/5xX1xmfM/ZfpnDG7sR/SYfCvlex6U1jsIiRyy7PC8AiFX9YMmIjbIaYUE/5X26ucTVjRnGL5kJd1i/e+ZczZrT8Fw1KsAlE9/3jHTFVzfYXQTRXia7g88mpuTGGppZQHAr4Kl3CxAU7CeNa7jB6y/yHvVFBaPFX2ipX3/Orf6oO/eL12cw1MxeP/kCXJGuX7ZSeWMHcj6qCQPirvpJxMqnJMeNv5xkoFLy6oTvUxKiUj+JBGUXt4DF9jRZoCGsUiGuga2cs5YzE/FOQct63cmosHtt97Ko106CeA/RuU5F/SJXw59eUn3pvf6te2zF4LQT3i++PbgANVAD6qoodAWslfvMZG9WeAVWDDxoB1GIOtm0dsPm61H717eMYDuI/mgtcgZWwYmJpgK7dilXmE4T6yrY3lOsdolAUKPML2UdUue0eIi9N4ECIQ53Wc8Sv45tvl7XMg+W44FqfLOWj5UZJzFhhywDyIng2Wst3NhR5+5UdlXJDo1Snhh8x6TfT4BjeNwSAIla0pQ0QNrQVgMOwNU4fPPMrD7QlGz32oDAadwqzgNO5yZyEroRUY/AyBH2MSnnrW1HhHECsALmRahnXuxWimKcxpzQdZsdpQ4EuxsMmxS6kWoQhvnXB5OmSIR9+ugWGzaTPdZJx00updyO0oYpQyD2ol1So9fyfcVTJWDWNvAkxRHUGyYnAwos2ANGQhtx5K9s7qPQbN2txVTHfRcqyo6tDRFHQ7Tu3suJfwahCAj0NhIGt1rYwcYrEJ0wDDk0lFKuRTlXrio+LYcmgmkObmmbosgk2aSpQ8vMDjc1tw+czLHKAnKWcpZcCoNvB+XrGjRHh2oNqg6q2zuJRjovECtCdFBCOXDWhHSNsm3Ot/hksckZlc4l4QeomEnx1KwQhZFGE/rTXAREDhAFdolM39tQb7tRVH/sDMTdKf6CCrskPVTfSL9C8PXSEdOo9+HmHpbLpsfTFZ+H5fk49YoZDA/ME6HD13qjStg9DDu+u8fieUE46qW/jK8qGJcMx8aqmJsQkLElNxogAY7DmMlquxVYHaukHSdpyyNEbkFtEE7qoGR1kP1I4ziIMKtF1oDFCq+2f2EF12FTCTvWyDDmHnbq8TmTvlvbhQxHt/tLVZJEKuMJU2qxhyIWdlDGBEN2VC5pVj0yxhYAcaCAd4j8rUTE6KeAl6NBUOhqvERxr14elykI024uI/Y5xUB6AlQ8M1ZCbCJChQWVCorCSje8RdksQhbnbo0NWzMfuatfuq0mcd1rgR1sfjRcauZccA9C/AGhh0fP+GTAKhLc5ftKSBlaPVzdKM9x2K7uI0HyU2qyVKeFHnpeN13WZt5zq/2YgvPTQ9wsWMia+LYkBuzwpG9L+t6/YwgIllKl2voI5dKAgsD7RKMVe1787gV7yhQ6JPV6gOjVyi8Ck86HFvWYkGOJW3vZsZevmo9pJrneGeNSus3dkPc1CvoCnESn32qM3YO7IqAlQvvq8Lr5MNNHZhpla+eDlqERgPnAQa3mmtzYVy9b29qsSPJmTWSmgr5rNDKLly7R7xrAf3eO96PtddIM/qTpeEF0S2e2Zdvu8+V8ifnReCOIFCcHX62+ZcLVXExgz1H0flNE0Yuvr8QBmE0a4yhZvS59Dgbh43oV+OityY8NppNao2Dul716c5twV69oXx2Ru16edwHicpvkqFNn/Ejcnw26kUiwpeG5ojQglAjdHICQV7UJTPyZ4kdi4kAfqjIfJdmVTW+PuxY56bzAK1rzYy2sc2Q++gkGhMCRMlz32H0oRuxqfAWqledjLhuiXMvuOB5dFKKcRTe848idJKNcvDtPgEPJoplVvMHjtaoT99SUpjzfrdYKB8G2GUm968OLYPijKfCJm+tDoeZTyA+Zykux7QirNfYna8cRUqfxnh53Fpjm+24zbDxBJj05t1URRzOBn7wDJDHNN6XUTthcX1BOgAs3aAowQbKuq0vy5Nmq7huKJfR3xxMzFD9zXGx6AC46CPnCgDbr4h09TCSYigcmgTjJbd5YfiYThjRQojnCubcCMt04YTOiwetN/0MVABuY5R7UUpsQhuj2WIv21kEyLzecMAqROJ0bjr4Uz/tVHMsb2CKvTWgg36V7goRzaw06N5+v5ONGlCzlNLBZG+3nGBKpKdhxbj68fhBSaodDdcJuSL0pGJuJ/YbTkjNwgVwJOKTDu95fDxiOeyRLBd1jpktSsGt+CGgxGh8onIvqWmSl3vnGEp8B12CyLnK30Ijqy3vVlWgZ7n5TZqdGU6uU1il2O4x+cJqAvsVLYAktAqwbrqe0JWrBiX5eldGfBXsQT5hUcw9Gf1W+0h6tcPvM8XF+7w+E6+4HwIERo7UsbJ7nM6Hezgm5TgF6kkpF4zp99txtdoaRgWGczVLhw5yxcL4C8JQJR58JcY57MnziPc0KWlLbk2jWe3hLl859iTfzTXuaX1lAElWDI1jNjksyU/YrsMlAwp/QU5vMW2oGhtQwZOChfYp7q54whw1nTN4kgM6cWhDvDZT5S4gfyFNSw2b2+4eeIBR1l4zFIy5o4rUhFCoPBbD0KkvqEjxXBqX2sVL2G8JWIbu8C8THIyweyBnK7crPTurOSYVwGc/nzfyo4eb4NzNBjPO62W/k/tJx1b3i2KKMMBFxSwFtF0l0BafIRA4gtNvdMDL6lqLHE0GrWqs+/d+nprVwx0IdIw5M70vrwq7tkaSKSM7APzy1/Lnnx0nJk0F6KiqfL5IIYSYcavli3SMfuR8KCl+cmLupX/x6pUeHYTsQdF2vmm4rrTLL+X5e3NT1cwSBBpOnMjMdYPocbdKx994NTZm5yj0eG8AjJAUlTBWZ2XFmf4w8dYEBvoIGcSgPN4mGuRYm6W4cCKUaV306Ps8e2tlj/QFcDF73N2csKgLdEO+DtLCGxkEAV3d4kgCvLOSkIAJkPvQ0fJBthZDBqAO5ajOWitoaH/R5aCE+RkGZk9LlyPgHCC8fG3nUh8awxSUAO4u01t9edLVSH6pfa8maxUrD9euRLqMx21ACT6DJQlvTSLFs5AJbiGH9xR1Qqtjn22m5bwVXG0fia+YOCauuKkxvPYFM8QuMVpR5/jg8XuaYJclryyE2FrVvhCctMMsit/S4Zm3wUSN8TVP5AeditXC/G9a4mlaNkAoHLAJP4KtmH6+KfKBvn4Vtzyv7gAmzHSa9iKNlnxX3VQiIZ5yOlbZl17wIaTRaFsVTaVaTbCOVw1m6JorVD9O8HKgP852wyd8TuevzhpBmDtxpJL8l2x5OKc1T/BaIBppoQU5QsLNXYvyRt4VMLgBQc7klx0IydYHTdf0QLdp0BnbGzfWkD1TaIq8V+0Hz0EbVp8EWA5RM0XzulVJkcWPBeDrylomPUAHDIP6wbeluHCneD00R0BAntJpEnqS/ZdwgSKpNhGLR4akuOEPU3tf9yr6TnmghxkjYp2TExrxuc7T7k/20QNwEs9Q5swgTPKwLLBwWzL3OmAOCSlGQCSNWvVOsaZa9OfN3CZwv13XVIRaysqJdghN4W0D/i98H0iiSuwywaRrWVamerN9zgOqCY0++8O08KdJglaLzmlEYC3+0wwLAF7wfp3lO/XJ7w0LeFsNE2uR8oaGRr5Rmb1JFeq0zRVu+EJ+PlSLv6dwN9eCyfNUfdot9idJHpOqGnYGuSxnPicBCPKdAnYyTpV8fq33bqSGQnft7sm+ZPMMiFoPVt/3JZQRkm2VBIB3GFcFQMzg3xqrHfr+i7w3ZDW0g2brw6TFuMPtNk5FMNECw7MSkrVoW7be4VeWBef1UL+R07MCG3QK5C8Z8bz2bDhU87EgQuT5vEuTyQNnOegDxS07LP98bgG+ufgxV+dxlRBiQATwHqvKbprwHfNLFtiP/QlVC/nBrinktwJeFz6lXkZGdHwjZkKS+m1Uv26NaJymJkxYSiiAGu9EncsQUjHyimCfOxKE/CE9Qmza5kGPGjVoYRfA1w7SWBnSEcq8PPI232eTWgp4L9Z4yUOSS2gzQGzbRbN7Tqa9FM/nFqv555LUKg5sNhzBphkZKe7yN0xz6qg9eQ9HubA6Nk3x1mXhPOlYrjY592bd+jOp7er8JdfSWi/41HDXQoOhr4bWEVAASzfhAM9MhNNeCT96qNVxxCar/923Q9AeK4sKmdTF5MMwMb7IVmsLcd3W8MUt73rbnS5FvwII/nEjPXDePicdMnY45TngQnB37eeOKhVGYOM0A6IhtvVOvHcbCW3MqyClZXrMzM3J74czTaVcSAna39edbTPXt4X/0Eph46F4fkX9tADLzNp6RhLM+Lvrh0ZUGozR8qEyRmt+iqw5aabMYgH0ZMB5q7/H3g6GzzxK6fQdS+JaO2eVB6IqIT/LtVkBDH4xqzL452RynxmVTPoZ7P56tQPuhc+KPtLejtNawKgdkDgJaMXuUjo7cdmnuwVkA0Yq7cRo107UU3PHLh/4nb2G40bPiNRJJnHdGY2AmYTreEkDpwGJwQtoRu1hwk1vckqaPFrK2ct44q9550VMSEI2O4fGE6I1yu80AIWa5VDSlJAEzCPGey2jlct5jCBdXa/Ar1F+8SepXNoz9Snetarp4HPcgxZu3PIn+AV8OjBJGBDY0wIp27aW3ihjWEVeQvmk74zl+0MqyBtuDIx5R5+3X04+qcGqMNKxQTJ2TUlDXdaBqph85Ddau92l6xo0RLR3cof/Z4SDkXloXnr0GoezqrjG9rz5+O4A7SMNkgTbiFXyZGbKDPNVL4eE8PWZtLt53FOLLKZ+EwGZWAdbn+pl640FYtUUstss9LhbYnIjIhJBgrpzgQZo4bx2BcR8MucxdM9gXYmVGD8JMRVrn6eOrapopCkATdSxVG/HfsCVBbZ2R5ZNH21AdAnMEKmORGntvqdC2rtxTfT/3QoLVGI+YGYBiI0C/AUK0MFze+vtNP8NPJgpz4LvQYokf6EWCVpATbdUvaO7un0wLYNM4wfyCP5TW3eUP+HLsDRlryUFwTA20YobPkEBM5m1wX6wkB6oZl/KntwLWgeHLWE4wKha0c2xS034NsEhRy+oxYj0HwlGAoNnhAmbtAsRbMFx53ven+ynqiXZduzEAYUCufVaJhlBOPye8fE64IO8oPbp4fGPDUZ4VF7eAAQhSlM4IoiuAa7HlKNgGQui1vFAwshIyFDrr9PlmLIieE7xlo1p/0DNjoO+eOWj5lerNMZICfz6BE+F2gDkeQOfXSnNDrSmOkxWYdb2awLE4cjSwkPmhct1mT9484IlP+aY/3EKazx3ba7Q70ZCNhdsSOhVGa/pS0HFfISwI+CL8kkog7JCnvGxyCcRHD+BUQTTf9NdPZmBfjnxu5QfSYbJxuqx53TiuBjx6onuOmLexZ5sbjDW61sMHqL2rsj2EDUvJcfJrgMfvl0C+GURZVunBhsJrmSvSHnGyhf7w6tAGW+LZAjN1HXxrVMRXO22s1W6FfFhp0lrppTKOAooo9bAS10xjWYv0mxxJENEpLnS6RM/SkKrNJciC2dVP6X6HpTQibSa5tR2CHfw4dlCjSEMNXZNtJfmTewjO8oZSOfiz+yLlgNGZ8EEE0sV6uxwDFwTR6NUjhyHX4XKjate6NwvIW906YoIvbbsXIFgL7sQbb+89Wo5kOubI+azvmYvDGnCoiDjbvLwrkaZl2FsjP47sDebVriC2gf5jeXgU7k91DnCG9roCrD1t7kuGtuE0smQ52h1WjH35Tp5RFkkCRHkcwLJHDovFG3eWCqZC5wpfDetSGFriAP4Aa84CBBJdH9h9e4SaoA7+Or1hN5V/8lphqifFhE4I05/dxbHZFeDgj0UHsY7aeZZaR5VhQVe0FIGtlnN3au87rEiKwNAdqxtVZULAkueVsA6UMkMQaQeEBCz8aQKpXVIvNYrSWA09kPrc/NSxjSYASPpxGZ5mK7z8mhYJxgbRhDw3kbMyAYxAsqMG+xblEL7fzVtvMjWQ3YzJQkHhiT2m3youk3vhFqm9Yb3Ca6mQbZwWu/mE4zc4PsYnUobnybqShjh6E0AI27gC0N4HwD81l9sWXbFajbtkpOl0DKOrLABPti+wJHyYIx1MqPmMzegtfmh+eb3gufIUJgcV6Pj1FBWtWDhw8or6K6GZKlBZohZu9k20cHLqITQMF5SH8gtsz7TFrRFkDyB7186jsg2qTNkb+wcPFS3wEcQHAXxHwPC2B3CbPQnsGy/KTP1w4pvp0hgF03wc94I9IZceWhiajNUG78MrnrOJ8nJCCVLv8DVYBxIaW63TcMMYVioSdrxA5SmqXAJh77vgHvzwzGuhd7EzDnH1K820s1ZyPcOkmn7GytwFxIXPoyX9G2nDffauenSYxjYGpUK+Xxn81G+R0TtpKao1sFrmrBHOdeE1FvVkpoGllxJsGTn93l3z285KFoxDLGoz45HLuIx55aV+Q3PDhzFUs0J6VPPgL9B6XrMJSL2OYUg5skEbqfXjRSapkFI7tGPXDnw8q8dwVVcqXpqGCrfFobn8/WgL9rqDgACWcjenJVgq79lLEZ36GliZGffw2RF49qCYpvv0HzBT6pPNpIxLdi970b/N0A/ysqB2PrDRD2Zx3ertjxclmJt83RHknn9onensfubZQDJy8jyc1XYgDZJGbg1r+th0AQUmupskq6rVQi16GxARGr9bZAW/SdDNbUtUdmZzHi8VdYpmLQCoBqkMtC9/ztLLXpzGe8dd0QPA0dcH7XEKzHjbig2kq3gGW8i8+LFBZ9U2Eu/pXEOgvxfpybeC7FfnjJM7XThBN1W26mraFdDw7SEASeuBfisYVMWG/tVQUgYzv5Nj3YqigvZBUrvAUgvt0ncmR2QpN7WeyomXOgXcV/0zUiDeouu7jh1r6ROPyb8DZ/C+tCDk698Gveiuqj0QAdheaCQfaAAiL2BDIYQ6Wtea1Kl+0E4j9RYsDficVD4InpM74Hq2FpVNjKObid6cwJY8/x6unxwXoD6hks+91S7zg6JeqPQMmvbC3BiKle50BYwl5xMdECG2e4cQa7qaOQKvEX1yPUpz4Bjk4SUyps5LFw7vKOpdy2ZlvQrDsRanBcHv5XnhEET1t/NKabeuJvEoBNFma8M+InquT7OGsqYKPXPigB7anpYr1ZNKlfj9Jo8MQe8A7cC9MCbt66SNozseHf2ndC5NKP00jcsgrqewKoXiMmZ5So4MPZAxc2mFpNUaZPJQlvWFDPz8jWVyi5PzwkArQqMvN7BhDArM5/nMLwYesuRzseK5j2ojuTtGFYm3vC+NtsB3EXbAwfilhUlbgmShRTqawyQUGA/vEKaN1vIonRfU+Ge8YKc/ocjtK+xZ0HfapRJ28TIycXHh7QOEEEqyrKo2JumGTovmojTG3d76tMYDCHmQ5pXyZY3qvqpxdyGAcAXi2vQcWbWFeaOvnI7YjGJWhDhOAbda9vuqL4j1susHyj35Z+Q/9+NexScZLmeqIljiouUeXnNCa9Oxf8CynujGn5IirOy4dwV7XYENE7+mUkwBHgdxvHJg4R3298TLXR9H7UDklZwG+I0iSbw3uAgRUoccYnst9Z4pXX9+4xjVHCWnwPdsRJZcF9RrWHapi5TWXt27xXzkkX68we62RRSRXi1VpXIj4ii0YUBJHwjAGnZNmt21r/vErM60dJGomfH0+eDo6xPgYP5jidJexZrlPJEsvvdHrqQhTF7D0GQ1LoJcenuK34crsL+8BeOjWoBd4yLpmRCXnmwcoowro2gSlCX83hv+FvvrsL7UR4yoJXC4ctYddX4FzhzCZeMRzCAaarFW8ZfWmhyf9VvGD9CTVvg2DejsK/4oQfwR1dLLVZToPuO21JmqoiVg506aNjkIShhb0llwqimq6hyoN2dzN3t6ZgGGY4/5hj+Ba2ZPjpbnGIS/1uDAuIf2XRADSe50dhoZJWzeVBdO5plauT0g5tfQiZEbj/lK+kP4wbdmoUAZ3uaS9ukoyOvPl+ykBfQoQmbeD33uiqDYhtsrWc6mgVQhha8VXK3c404f777MUppLahWUQB+9MbBIkWZg3TfPCVzxvt8e02vywp5cFISWH3gPBEfZIkVoKmqa9OKxGiB0AFHfgrWE6B06kFO9AHR6JCEjn1rg0UZrlaLoJEMtIBSzaQymJB1WZzPdDhH0oGnX7WLOV+8Fv3e+P06s0TTvVIGN4sAgt/FZKBCZPlwyrbJ6ublM+8FMrvTaC6WcaMMo9U+UyU4bPX5Hui6xjgeWSkSz0E6HouWNzYsCWjIPBecqOLT3QrTDpHvRTYORvj28ritt7NFddNQyu4KgPTvE7OayOxKvp2H6DcvMVx6jId6cBweqMOwNeH++3qNT60VJJrSyQLSNTRdOB95AuT0HtCotF5gZEbC+7ZdXZDs0DGCM2jLuwl1r+7CyRO7CqWXeKvqx0EIc3BbLRp1XqwE5OQZAZpa39cTrBDHxnI1ZKMF/wMjEBGd5Fhur2eiiq1/hsh1CO6W0BLoWMK8U3w829lFmWokRVl/mndn0zOPkx3SIjeSyX9NMVF2WEURmZCa4JPupBictYgmtJkdENkP75z0rH70HmQTCOtm55Z+qbbtB8QHnT/wJd8sWe38dcOUT9yzHekgRDCCHK/qRDxigfpJxPqOu1/ITicBcCN+KIzZZVGrgt4gkdhUfq+g49dI7LoSgcVeu64hDrB5+kLQHgB6lFrfjtKHpDpW4HbjuvdqhJI6Jtj7CjyVqjfSBy5/MNAeckEJCp96pRxATStNcTgfxIwnq06dH74LjsKqQLBCeJWmYFrALhEpLPhq1FgYNLFYy8312cUPwPgENfg/b7a5eN5TM0VAzZegxCg8/X7q8F4Ocil8qBy08O7VKqZHdM9eXu3WHymj28u8isHchwuTtXXlNmPUFSGFt4/MNFe/Gb4ad/s6HuBxh32cJP+djzWsCvkGBK7wFs5rEppZju5qraERH1BNKR+8o8f0dRGLkvqivlU/fX9butJ7lhWY+EaZ2l1PJelYARy1+n22+Te2zgsk3zBb92nbVxoC6ZV2qRY7F6pM7bkLH9HqcAjiEN02zUq5v4+IaFfwyJ97E3Vlvh1Ej2TP4KlmKNd3Me0YPG2JTG5fpBTAW7oP11DVuJDvURPfOdG7DxjDbDPTJWlH5NQsqvg4gArpeIYEuXe3f5xO4geu2NBRqfBTQ9RdammmE1MIxh9GBBLVY5HKYk16k9nlQzih1frMcqJdETpKs1u4Pg1uLO2I2KfV5mWUpzRE6jBijZRXW49BauT4HCQPwONKim2mHuqhc3iwsO7Gv4k3uwXGDIVrERN79qXMBQAK5dyHZIjuVN2atTyLWX7tVj0cvu3eVkgC4ha6e1m5Im50rgmRPruAVudG1L2x4UzYT38JXDeTgky3Cguuy9LkDffv5ltAPwxlqz2KOEDoYP5TrCtQvItRX3xgKnUkuKq9K7K5FMs4Y/iQ5D6hS8ECsK3jWKTeqoQ5aAXMBkQ9fLaZdiOXc2l8Geu9eEQWgwlYRx3Gap1IDDM7DV0ZIWoW+xl55N/3kgVUrJncx8UmWxG3Suedetc/UrGcdd052AMw7fB/iFO+f2t5EgEgFi5LYafyWI47z83V4a2a0NbSp1q7RYz7vmkvx3OXBTYPX4R/LCUIm3PKVpDQRxA6oPrEOaljb9/AO3u2Bbz6iUC2sQGCwRnk3HSvHyFVnRFhJKUcdauuN3AI6cWCNDY2Mmsbzl483dwPEB4L55OuzEqvxPeq3G6WBuDssIzOsE1c2EyaORMVSP/mhOWmyC/d4+n607YJrjIfj6OVj8O8eZpyQfY1sZZ8Xqnhs5IUFXV66g1Y0n/HmJtTlONY7pTuvupeHw/mJOde5YJxa207RArExwpCDhFMM/RoxcHDgsyYgVXpgmmPaH1TclJrWrohbrVRtbG19bva6vaI4jYyloyCayvl3fV6uuBDOF7vWhkBRwqZBQjLB3q/zKYbMktCp8kkRqOgSaO6A0K95w0pv455+/9zN87Wkvq9SgvaCwo4krcVqr3ZPqx1JGmt+tyzAlEiuk8+EU2Vd1RMFxmaPMnnalhuGkAZFZt1hgScvfLq5qIsBQja7V+lTLT3MwSiYGciBkp2cqAVgIqyIREkXQQWuWJZ1Uy/WB0FSymAGdkl16OK8ZvylOJWGM3QBk96maqloYIYKDP7HN5lqFYRK5AwszW7N64IMMSoiCABGl7wEEhH4yC2q77x9xbHkgxb2UIIIFfE1try7aomhiIIK3gMNP5akt7YLd4VxXrz4GYCXwAycrpTd0vu4y7i8MQrXwASsueLnx0/kGfcQt87b/dGGFdW9vGvdW90ixhgXbWf7aU5ArDXD1UfJBzs9DlxwoL3CROGm3MOxkKdKetU+pD2uIua9uRRP1xCg/JoORHuuOgVQ7tnbKFJ8BuhYA037qq5MFq4D/PA32KwwYweyKmRTHPieAGRcfPCU+CSlIMwh5s/h+VT5ojrJ6FTvCAD6ETsZZz2WWwHQHYSHasxo0M+SN+2VQ7OxVynQNx3uVnsNaa36EONK6+LrMMOudW3pnmKzmwrtLzVlOTiBlhqIErlMOfpCTEv8uFW1Hi1RCkRNb2e0RruNXaIyUVlR96s8+UDdxLgyFqfydS3clfm2PgEGwe/UKQkeQ+oz2lpie/TLxs7QxVnOCXDrJkSfLF6kYl4Mrc4B4yVY4/SpCdpuPh4NLWzvuGyQrnw8l6SMAHKpAlrVYZZpHGTVCUx22/0jHWO+mc8NnA4CguW5qLTkuqJcHC+sWTmVw6+ePzE5iMDZPajNiSKJmAGe/HK+SFjDwHTFUsYJj5AlcWBAqKif7MAOO7K0j/sAfg1zHBD0Jx4wurrIx33UTwoKTpPjwEap/FwLooIL9OAM8W2P9l2EJpVhqK5haRxm/fwpvYaWQwB5Yl29jGfoMwl+lBvOpjSnGh/nkHYMALk4ghgnqd1ewUJnI+oVTqIfE7+JmK0+10hbFfhNnhxr1+exewosSeRRgvihVmMssD/zdoyfd4GoWJ5W2AF4mQvjE05jBXCy7ShZgk6Siqq5zPpCfba/wHztpStgxZL3cRdQX6yNOhVCNLpuAif5rz0zUApVwNa9QSSsQmH6DAKhNx7Xt0uzlBMWDp++JvmoCw746hnWI1MAF+5VPiN3lqnGO03Nsnuq+li6NXQvFsn7FtUwSTrYDXBIo3xT+WUF/pPcQtGdGyaYj8m4bH17CbR7Mhhj3b6liIf5lwzmhbd7jwQS/DopRWpr0iLSdZ+mUKATA3OZ6RaI/hhtC4DUSnFX8+DpQk1hTJhxjFRoBk8Wc2Ow/WBbUDM/oAholAZ4jXifLBEq3Lj5cvohodLiJTtM1Lzx9sjG8HVpPpQAgvK1sLyV3hlpHhbVnFJeEsxa3tBgFp1xDQ48xVkurpFxczVdVA3DgfkNEhKQduch6jQf0yCCpIe1gHRj77lVDUTNQP1+VM1MZj35XJfFhu0lOG3KOHFT7F6y+ptevvvxQlLJ3p54een84TWeqdEuxni3kL7DtuVOP3i+DT0ia6ANdGPV9nRxfw9D/ghlx3iPYjKepVL37YQuibqqJAVDepZknrWKoCqt1hFMSrDjq+pBcKxjJElGOhmtOux1oQhJGYbUtRPnj1kX1D+jLa5loleKxiTJgBleFRUv0L+xjComVnLQ/z9777XtqpZtCX5NvEbDm0c8wiOMgDc8wgsPX19M7b2jRdy4VbdlZMXNrKx1ntbZkjBzDtOH63MwQOMEy7gQs0uEN7/G5jkHxJIj3b3a2wSXbwmNVuhpL/UJ7xkAdeIagFZdnwCZOn7y0vgD+ptEM0No73rUzr6h9a/chAoDB0L3hkFWfZYkHGTGa6TcUKG+0RmcO+myIG1ybOhz9hCyGF94T37DlmjIO60Clnpq+tVpFK1Tbix5P+UwYyrVGa+1OVzcUZyUdkBnOlRJcYOMXTR0H6c76PvPe73OubudhVfFpLTpMBJ341wUJ4U+2tFpIr3VHewXAu/xyLFJDSJIo56I7uhZklzS02v11iczDJXHgoyuW4eiSWd64moMaibk/HY5OopNIFZUFnoOgFnbdtabMaaYdwRX/Uc58kSCSXGMdbeHVDhq9JfwBNEJ23a+2vdXJkLKofn+hPGitbp6c307g7orWS/QwiBLPlor2GDgB/pxEtQVZ8JBSfr6FQo5rJjZR8mToEe+5AE+SXSAhU0l1+5AKTbq5LbbTBGBfG9yKMMxMI87Xt8/KXxLBdXQY+PENrKzjBVXNSP4uKVwxWpxfWO2386b2/YvH05nni8IeyytC9zvdb/PIWFZPpYNEzKbKoksu4Ebay4I+HLZpx4FnWsFthQg4n5Z+XcICLay7mzXQhsT9AboAkB5Zk+CcFCXOdALM8pIGqQM/X4nnQFy6cn8YAqH5a7H5aGWv5y3r3mDuCusX6j2vkDGk82+Zo1QZ9DnM9vUSOQdEdMOHYdz7gLtC11tPnag5TtP3JEQa4EJiCgl/PeRI7nQTB49Qdtt7zodKOET4G9LvFp6Gs3ocfaKWgyTnG7zxF5IcBgtnQByUbbEZzClSgp6xMBs9XK9CytTtsMfrwJwJYkRNCKkabk8AAnavLwKwi84MAm781ia2FK5bzemq0AMdK3T5cYbWGP/VZzm7pPU5/YyN0oMvc2jbGZnP/nz+J+dK9LqlMK+wy/NP82JvbW9lBlvjU/62oA1bQ9gMq3n0DgZDsyeM51Rf55OciOp2HvYXDt9+3JXSQNjV7YQVKDrsfrO2fRyj5gbwHVvwTW4ID+KolCaFVd42t4OGh3gHU2VvTPO17vmRYOz/5MpNV2u+l/TSuW/PPnEv1N9//XS/+MTbgKOlN9JsvBfnsB61H2a/lr14V+fzvN61Ppet1xNxf0tCW+T/jOpWB/FEP6eysKU3xOJu/zWf13HlUfsH99V+f2uqfIYv/cU5EN5eL+nt5zi933DHmnV70Xl8q1mWJ0SBSHsuQGThQr0r4BYJHA2NoXuN3KmIOrqGqQpqV+2yhZ5wkjXRdnyK+4qbesIdIqAe6tsD3rYqxHTsb/6b/gfJv8yM6Ia0DHFsOGnxxHZb08YeRqMdNjwy5ur3vo9bfr8P2Mu78Fjj+b1txnURz//0YAbD/6ez3sbX+mxX1IM6nX3b0GC7s+0mp5cGfz7LquqJOqf+Vw7qK9fey6C/GJT/ZaAln1ssQv/nmlllaAS6l/SJx/NvrlG+1viNnkBRgzUmIrxt8QyrIXrG0aATuH73weXxRBrQ5szg4Bv9LjEyCHBZTj+SXRuew4ryNMLnsuw8+/8rGWNGj+81fCiF/6TI0Vu/1690ixIAyToCJIAdXS9udHu/cQMT0dWLW1/Vn1kz5WKW/wW4O+8tAm+fP15VlBYh/E/s9QgtUnXxe+pZZ/Pis0MCOd7R25IRrywhLkAAz8Mw/ukxbO4CVog2Gb/7thHIL4T5DTom82+Oebn8EtzjEB1L7KLy98zv1pwjJ/v01NQK62PXztp+HUGjSrVoIBJm/39XfPh56cWFFYgwzfMvT8p8V87oonUheuJv0AkdQbGQfx6cuVRbvNMBQWl3msGmgMGkPajmd8Sp2fksUXqBdMXCbeuoUC/JO4jjpMFOhTJIwf9OuKGBmhtTTqKbMFvKQXl/4x8lAvA+OiSoQFEIh+CiKiET5csU4oP3hC/bFev4Py25jQegtRccXi9SGZJBhZeZ+JtAw8lY9CQB/IiWz72H5gGclS6Y3HKLwIMoZOFoN0oXqw1eEg7GMFczTcQ7ukoQMtiXb22iQpQHxsajeofV9HvELl2ojkFvRapbSKfnaIiTjrfkAdiPs1RkXKRPVEq4FVezRNyBuIgWIc++QE4sOLbIrFomrXldFtXSCu857eFoH04OsvnzBsLMcfmHH2wFDM3BsormJ/CqHVFM7xooFhBm/g4TWKHJJWc4Oua+pJ7tR6JqGlDAvR+myz+5ZuI33SNO80Sv0K6a759a19eDHh0Dmp0M0NibahkBfYXv8t0whWO8DbzsPYv54QpbpL7cedX7V6vdvLuKNi4daDkpn10aDzNUHkTPAiuYGV0nCWBuWpkzEP+cnRYxrdSSYYE0Cjr6MpRe73m526UCgX4QTxf6/RiKrb3lt+rWVEpokrlScmcfePS7EDCSaFU2Q0NRmP4Lx/I/NFrA13zDKepOCerjw2heJBaRquRvaud6rqivV8mtMHK9kDAKamfef8cOotyKHVIbtzVF4NQ6ndQwIjPVB7bG1/hGQQ/0CQjXXJpJrIufcpcZQDenu1CrEWovzR3gJNoi0Bdt2gDrDXQ6AwGiBF/MfHY0f1qxQMAsBtiIO9W5vv0ExsvuIBkEAfq8iJN7tCK3rV5chBVqLO3kwNWG9OPJ+ATofTrm4uconWpNSfIvGP4EjJJ6+RNVsF3dDqQzDfzDWKeEIr68eVDCcCO+zPAX68u5sEcSSWH9KtrRvWEx0lIeY8nv/s+3rK0ZrXGWkZav7tD62PFemevrvAHEafosH0iV3oBk5VtMCGTw2nKM3cHb59N4eLH5jRz3DE26Iq9Y4+CzVa3V+5A+v1iBfKJUzyA4/xVVlMRLdEEKj+njxvUHYUMQPLFYotrpLF/lWQopO3wzkVBw1DZcoAjxk51WoFQ63PQiWB5lPOJIHc2NADwQrhaPV90EASgv9HQt2u6TdLnjKUXei91/dxE/DVFAw2+nUw+5luIB/Etb5fT9+qOkC2fLbuB/nIkuI2uMHl/tiJR16Gh8brcCa33TcnPhF3qiAtt8TcLzb23qpdU0wBPI4iFD9IwcTLYOlnj637sioArHtUSe82kvT5Axn9x+bzZM8oPAVu3p94NsI7P0rF5cX5bkLwFiUkzdV7u7dvLxosYQmX0PnSOg36DoG0r0U/UQRRfDbOmv4TenfZPMY+zxAtDLLDub24e2fW0IZ88x6E6CqNx5ch3ck2uYZi+R7iI8RXHL7kwJG6fD3PQxt/MRPBrIOUPRF6hYUj36smrtkn2LZLcYP1h8PHsKcWqBaQpv3J2vCBiAeufhFbXB5oLkmATlCj9lj4hr7SUrywPj10czb1aVl2tBlSflD63Yvr5IWNYR5VzJ/d8ShyvjUII/uisAum/3r+LIwzUMw8j357sWsBxm3mB6LiubTCwyP/iJ+K/TDYQxAezDN8mA/AviwUY/bk1gEI/qOmspFt+EnbgduCJATNTil+RobDnwW279Zs9bcQsKcDZTCcNuILCRbqCxyfa9MznGOL8shbZR6MOJCchffRBrCQv/Rg45DnUXn0D8aX0N16q9/eNO4Ps73hHuZDpce83oyy/V+SqOsGYn2iamNyOWk5hyZKSBOKZisPLOT4h+4sDCHAfXa1ao8LytvFPZqDdftt1CSf9hsgglZZ1uoRKk/193bNK5yEN25WIHebSEpgPPsYrugJ9yvMjvnfT+bPjROmgBC2rVL/B6jMDkAJbqD1pxy6HL5BySccPNsbiLrPRbv5hu1JEN7KRKzGQgV5Vth1pLJMmf/72H01+E3pOe+tdcztBkK/5IwGVIBTWE7dMbGuzCk1zXX2+nrfTfDxRK1llUknbWSpZ1UtjRr1x4+5MsoyoJEmD6uzY6ATd9SDni2IODAlV/v69Ix1Hz2P++WVGFHj9AADT8YLMV/Rs1l/53PXrSnvTHezgD8dZL/qI5X/mkfXTbyZJv+3X2MUIYUhIIOYJHAtJ1EfIrcHz9eftK4GMHDpIevr1zqhfxuW2N8gVjY1oosW7Jbo9/sPTBPjJ+FvbFT7b5o8hEkU77Nda6KeNWvFyHVS8dJSrdmkGexrj/nm2xwcFqvSqOiv72PWEyHDa6/Frew14b82k7n65LgCDmG2Yg+kvNjK0SpxBxpbB75VG9dvK0BWao4jS4N9ccMKODP2Hd8zWP0N+0L2vvXFQEnqRmMYirne90Gzr27Tm3q+FFAfIaUf4y8x16wxDkZ5eZLDTyNOM3wBEup5zsKzPPnYRaaO2mdiTYywjJH+DrJD6Rf89mIoJPhBWKsVm7ZVczLpubk9qXKEkYwZ/JkPj2zv0+y7EFNFQtskiYhkTy+8RG0tZvzx7L2okkDi7iJAtHtRv7Tj3p9HDsUwoongQ9AyyhOw+WIYLkkIExcT4ZqTs4YtftHJLTakj5gsUTLs3DiLEocgfRZlq/PVSWte0butSgTwHYFtj6/ewgzMAxFZGgC0SeRL6rOVriTboY0zA1iQZcTvNq5bbWoD40BN+Wa8yFk5LdHsH/Rj5kKtIi6M3kJ4kAeE9pxoVb4lXIjB+W1fd4Ruux3PPtJJLnhYHoSJKfTUDCFMSsr4jVtNDjPWl3zKpeEkCfSeyaizzi+jCV/CMrxB+B+iG0kwK/9Ej5imCHVZJE+FzvqwFmt3Sj7bJ7rOb8Tf16ZjCojagvdQjIrX2Y9XPQ7xV4/PpthaE0YsHLCSERcwJ3ispQRX2I+PQDvFzBzn9i+8nQgeWMMDfTlSOj45PDURyp35FRT7QpvFVCoKoAm6lHraSjkJ11cO2pH1hIcWjVq1GcI2/rrwLgqGVHWEFHT0AAxkrjKTMw7sjCJSP69tCYXJ3Wy6Q5xEdjH71T10Dqnxj0tSYXjeYDXUUkgQB3I31icZO2Po6uE5tJ1EeCbEPjR32Fr+MMHSGBUmj2J0oX19BDVNmalgwvGHR4RY2vpHPrvoKwzH25dCQuVi6ozV7wE72zWAKWVUPKzI+vjXrB2rwttU5tz3eleF4mGDylZs9mpDKrEQneexwbv90YFiEfW2F2Lxu5EA8PyzLOiCavOqarQaJQ4w5Cz/evAb20vXNcqOIVR8Kr9ssixxBplowc7Cvtx5b5WJSKM/aoF3M1ECuC3mYs4B+lPyBaiyE37jvAydNThbvqeOTFVVH60BJE2VGG/4kIQwhMY09Ondl5K/EvznvXJp7ay3kU7hOk5infxqGzD/znsQ2h0snX0+OnqCJPxrFcDf0UZXlJOoMbmjzXDh0UpJZfNIRHWeRjDQC8+c/joGeFrBJjEqkiEFLjf74fuB4vvlUcS58PP7ybz0UBIGRv+L/gcscx/9K/ROZLgn9FcX+mU+XoP8Kkf8uQl3kvybU/W8gzf6forv+7ziY/T9nskZo4t6xvztW4B+PIf8bO/J/wZDNTFN8/t3XRvCF+f+BjhuF/vrnvNz/cKv/W87t//InQEO+z/H/Ls02+v9Bcfq1Tf/94vRPJ5v8OdP3v4sTHfth1/5h1/5h1/5h1/5h1/5h1/5h1/5h1/5h1/5h1/5h1/5h1/6X+nd+2LX/V3fY/LBr/7Br/7Br/7Br/7Br/7Br/7Br/7Br/7Br/7Br/7Br/7Br/7Br/7Br/7Br/7Br/7Br/7Br/7Br/7Br/7Br/7Br/7Br/7Br/7Br/7Br/7Br/7Br/7Brg+rAD7v2D7v2D7v2D7v2X37YtX/YtX/YtX/YtX/YtX/YtX/YtX/YtX/YtX/YtX/YtX/YtX/YtX/YtX/YtX/Ytf/yw679w679w679w679w679w679v8tc3g+79g+79g+79g+79g+79g+79g+79g+79g+79g+79g+79g+79g+79l9+2LV/2LV/2LX/D2HXxmH4rxT1j7y5BPRXEv8nem2C+usfOuJ/oNf+t3Fr4//jdLr/zHH7TzS4/yXj7n9Opzsv09Dkf0e/y5KiSFL3J7efa//u30URUFn/y+y6PgXE4vGLXZcFPb/5+/3NQAbPO6Z6ugkSQRkinpHNspFEvyOHVZKX2Ee+0oavJ56mbWvd3xeVVnkKopffhrkPukckpNmB0gtWSVuc2UPTv/rWYfPUH+q3UKTL+RlUgZwKnHTByNU7ONDng+PCnAiboJw+dKzb2lIVVwWNtwrB9rDGhvRW2NlO3+9yQiZBcOpsrIWPImXEeRJX78N+sPmZD7ofxZWGaQoUY4UKBPsVDBef7QMa+j7Ddwx1A52DpdWfD84GOSKmALlS86GB98fK+f4ntgB/CyIF8m8YyLOVVskxDC+I3+ycHXwTZGAlLUEE36UA7/Cj3MDfb+7+neIYFC4IDOsEO5ZaR4FSlnTbNzkcZyT3FQE8a7SFVzSlx4oHUQJBoP+fZKn76iIzMF2ygfAzOZsh+ZU6S6/8zEFvWdTSLd203XLSiTJrCyOweM69r+syyTV1ORXV2ZlMBgbQ8oL2DqV/Uwz+lD7JpZAvO6jppup6hEeeUhQMa6oxXOWAkLuT3uVn479ps6AsDtZmvMq9bwzq+M5heXE0Zt8VAyFAdFzaqInGt0okwx8psRWsXJg5F2h08dr3ZaDTdZLEKAvslTLvGZo0lcCbrA06C6FZS8Av81guEQtTCDGUScer6l59nXvnAsmR9H1nuFCw7dlGNV3e8DeMT2LJ54Qj782bg9b54mZUt5adyy1IQ5ItSsIipdD6kdxbJ3iOAgPTEAZR7+Q6HPZxEZF7td0bWhUqKgwFHYx3jAfjMWbp4iB/MuXCSKwVRC4HCT8noXG3gcKDTRlP/mCdJdEyTQqkeX8j0/lLJnWSA1M04lDOTofhd4zeYvfF0FYosdyjOqPVugAy89I62Jj7ZEVnsDZe7OppJg8NY1pWfK+HVLBgCLAH3+F6yUKoXZW/A776MZcdkCs/fG5nUU/MEGsu1pHvd6ypEKNUYE6DB30xtqJfaFHNFTZrwicmY1nxIJBOe1rPe2XVQZfpsagRe7B6hgTyL4HhR3aJJncYbWkm4n1V4jg5oOBRL4yf9QUKpe9Sdt/xLhUnnVdn3DXauDDkJSSQ5H7z+tLJjs6jXzSWU5gmNMg3csjvNVcOjaR7my4VytmZs2QC9K2LXLrwnYZIiK9fBRcXdiFke3eK9jBuQfGMXdvfK+oAcER20eQx5TbEhdL+Zpy96FwBM/bvkNytUFGP8/rxFAtt2qv5ClqSXN/ide6Cwb1WETSlHeOIaaUdMt+Zz1bSrR5IuJXyr+vEZR2JWGQZDCWXG8mIalgL/eshuEhlaajhf9YGnllHNIMARy8Tw8ounOuth8XcamUdJTsf7H398s9mBdQGaKffVsHmHjh8KaA/WDyW0CG5JfRvaXh3RXJLJTm8qKmgLMEopWe18XKfoXtx+rtO+T65wKhKfuq+r/iL48gTeWBmKQOmin09u14h6eQVFs9D6UFdn5KXO7gGwFHOlPpWXKw7CEbcnG//JIS2XMQ2zHN747FKeQ+a0/R+Xy1M4i40YZxR4N4SrYHG383oBuG9lbIgYqxwlV3F3jECeo2g+omOaFppoheOpESobAxYL0QfLuI0KiSPqahvr3EX6aXhcrX4CrCAxJHtzdvR/dLy6MFuzakxNCGks1Tz83wYaoYSXksqob/AuYatfIA6lxOso+JMhAjxwMqkomHB1QL+9B9Fm60gkwt8NKtkVricI0nIo2ajmRdxGXsyzgzDV9At/qqLJJKMLrx6KOrsNivX42N4ai/wW3gVspxQ3kob7IWHpOuRbObbzC04ecNx0HzclcQWonlXi3rRw+tCKE0P2yRJynqq5o89a/zSSc+khc/sSuGK5whX3GJxawhXKlM82TF1HjVQTm1mRRY5SwLnRbBPLFnakqaIoa52qsA+myp3Fwiz7EIPWtwhc7ltRvpTqMKYdIWFtvItx31FUcICiS61MWU7H3IOqcabEpT9NbztN8boGmiQhbX54RcuP7/TRHv2x+tIvDUMl5eEEw0uBTnkqa9xcXi5HR4J/lyPAybw80lAnnH2J008ma4/ye0lf6/2yd1gr5eHnlD0MrsxBb1V0Kvwvqi5UCNS5hL/zeS6s8ytJZrHR2WxgcQ+7kBmpZ66qb4lhm1xhq32UJO+o8o8gShJ+8pC96ZHRm9Pr965/ySK9Wm+FFEwWMfYp5eEbiKzBpnvhOvzyMteeCDptUGus94m50lO76WSme6qm2XyNm5tkCcKMZuwZkHQlpZ7nejrliMcBBmw3NKwpM4VhBoyRLhFBCJLAVKW8IbYjvEuNspCGeJKygwGLDTie/JoNVzdo3SI/Um6sEvNnt4ibEg/pxf3TPQL6z/FCAFhfOPzmmgzRMCr/gZTwOktLN5L7Q+iGoSNoMengqWPS4GpbFWfydCOuTDuUFleFVKCsgwyLIJXK6ilz12+jRut9wWfeZu2Y54JUhMiRYE6TexYM7S63ECI+xqcuRTGJA7R656Rd/iw0G+oDQH/UFVr1uvtf4Lcjzbw86gCfYkrUXF6uvEgJy4bNkHMKqLORmMCcC7apLp7oKWsvZECFEuDj9jjZ5JhgtSLfNhuwxXkCxQnFZssq4mU4xBQ7riyYMhAHDSNpij3UHJgBnxjmNctpKl+E3T06nikQDLzdsLKVbA43yCB7TiECzSRRVQey1yQP3wcz4DjQKWMYhKxVRO81x5JbJ8C1B3jQaCddHmhnr3ryD32Bb+IZU2yWnJj3EBm0MoxJI5DY+1yvLS1dqArNtx61SIwRiDGzfGhlDf6WorQiDraWM2w3WdC4WcRBq5B7HESzpwXiPho7arko92GYXTpzhS68VOt+RbQMJ+KiAxawZfcR4tbKJb9jDeamWfwuxWkv8JIyvFpR5ad9NvdUfcYdbi1mounYuMLhOjbEITza8wpkAXAfb7IE2Df4Esjvk1G5OOGAOBK/Zu0Bfb8eEGw8y4su3SMpwgnk2aM87VT6lZqdCvU0h2nreXhoshQb4+HRc1Rp+gcQD55WiJpNPT0DVRKU6c10sTwWrnVvC37hEiUdqn9kTjfCEWPYU2gVUoEoOkms5/1FbMVFBloHXNVRSFBQhUjW+XTCOO3StWWkWXPIdvMzzCVCUghAKA6dZ6NkhpZKHP0jqnpmZHp9qqqBvjzIX0WT2vTHm8Mfzj4TH8hbUZ9N6DJlWHPFbQ++DyhJcfTXrkGERQjBi0TfdKrCI9oox+rlXCg0U7EUGNCxfNYCz7RPpBtFUiDyYgXX6wYFGSuYE+1x9xATz6yojHVt7jbcZ21FTZuAd4PSSO021zX95K4lg7S7CLiqidhPhK18syO+AQdUudaU8vaS/Xoo+ZJIsQXkC6pkVdnrRWGBMQNJI6Lv0CYTZv4pGNtHUOXpGoTLmPig7F18H4hStbkVMlQ6ljqYrT04Ag4SrDKBzMa3gBgRd4TM/SWXWRchkPrSicfz+cUMKBVHkUOM7+DgKs+FfxNb5fvWln20V2fdvEh1lOIkJShZbG1GSOCo/F8OX+vLFHD8TAv5ArTNT1xQn7hSgPrky3IokE7j4jFL7WdFRILMK0qzrHuE8H4lae/n8qbN2Dpumy6rUHrRCRTWC2S0o+cxQu8aEVRM24Ii0iGBqUttjRwvxZUS5h5k6Sn+qgoVn5Wa5Q9+A1pNRd5RHWtquWsKIFrEyD2QCW72pRziuV4NJ03SNoomkPA7yoBLZknxmjx+9me0YLwfpQ2PMzMehMgcEwTxuLczjhdVZqusyaTvoI2Xi9iZ5nhs63Tk+wvwqnnGrPhMQdAitcv4d46qXf0mf70r0dCEIKUu8+oueqNuKgq6wK9L030WjkS30hGUSHZfJDwZof52Yimwdz/Q3I62lixUIyvrH25CrLl5cIj8/GkENO9jMUi5o/QNWnPGbr5uHCjQS0b2ti1ex8Iw3lPlCjlmUAwGcJUIQijVx2JbAJHD/Jkn55/+zo7GeYHEi5kIKZAjNgAInGNmqSauYThMabw1LwuqKvRT6xPIihPPtHXqwEd5Od6LMNWfHZyGejNNnWucLRJGaD8OAxF0MI380Fb5gmp8ZAZYhRPH1eUkxFjWKFDpGVdemSd2Gx08skkHlQOKgIGxIAQu6pH+5zbI8yHNVETurUyofOY3C10t3Fwai0Esd2KFBi5Xe3e5wAOZQEO8kaoFQ6yyLvdhz1mfnYTZBc12Fr8IjQntpeCW4nba0SGXi0Nw5cpM9DOj/oUU6aLMD2VAyckHg6trlacXCre0c3cvNA+43tNxDoNN8dPXq5hvTaZy0mijIJWczI6d4u4ZCg3088uX83s3TfCR+TJku0Scb2zcRfIKVXPOxBDZ/OL6L2aqp9rIRWCEr3phgbY6ZJ3M0HDo/KejYFAEyHsKKzLruDKwHgu1PttjduLPVjJzSOuUHtqeEwgRT4eNv8GJw4MEruCGfVfGQcO5GFAg8sdGxK3x4knLwau9IGQB6owlZNAC9cRz5dTCKFuTQ6HyjxetbEIYav10Fe2DCPHWseH0DIeJgNmI0b01MD9au777RInSFZQEbQ9KLVTd45pSg4FfSK2DPplfj3V71yIHYC/uduaQp3NBXviBq9W9mkaJ+dtTvYwFJwLwIUyNjT4/ECUjJyUhNVpLi+whAcXCEhU4YGeldirFkpp/CBO0/y2in1+vF7XPlNYa18j0z9JaRKW7YEG2fT5CBtK1dwAAnt3g1L59ZFRrTCpeK8kWj3HG4o10wt3t1ohhy1E7mjMOE/DBBh6UVXV3Z45OjbLqTw1d8muZH3PnZn4qNf20hyBA+BEJZ3eZ/cuwZpTGseGd9z5ct9b96RBPSOD2lcxNyiJZyqbCljJCd201qS5AvEvTTmjrsF0/ciHjV4ZXqmrtu8QEdu+ObO+7jpzN5vlJQ64tU/TKRjX0B58sEgV3kaXI8+dkbhzCuV4NaGObEUUMWXGY7vjsI74knUAixjQSbpMd8TJAfZVNko61AKw/NTeLYt+BJYGmlV0SoLDNZRIYyH60Jnon0TUh5F61515ovDa6lR+QqhPFa1rdRVh7LAbBpatJUMxY0rQp+OQclV7BNZOx3ntDUZTQw2F0wphxVjCDnmSQU5TUyN/vqWaNY+Ey+nH/mR2//Fa1Yxq+bP2j/oFt2jC6d4OyhcILBqdGfSBSqbSVTQ87/MkUj9U4OVO75ndiAqT1lPKw8iU4xsjuU+3mHMnP8URSzITf+Tq2C8eJsh3TFXxObbj7Uggzfu1RWuWlEy1ghGulc+bE6yXHA10KOcBX2J8veL+foVlvyMoZFlG/5C6DGZRUhLad/CyIdNQpU8CG1YhihHRDam/vZgaQTQNhRsoUuAlqDoqX95H6p44Tl4P795yM7oGVC40zxdjWVzp0cT2Zr3EEXHlxvdVqzjsi+rO5FsU14g+DJ2BRDUdgaF1EwzZDukBWp4c/JB4MoIMC4ObXfewqnIOkEZod9BLIOzWegNf7nP/a/PQQn9ESYMFuz0nlTcTxoleLe+CQq18h+Kd1nhyNFMdWhJ5uFcdHB1ueluyXV0IHIU0Y7YDSHg0DZU4S4n6Dyp4zo0R0XFb+UMjKk2h26irACDveht7qp85ioTV+hjSkln2wtXFsF+q2zFPGV6KTDDcG61SiPTpR7N7B3jddzvNux799g4pG+dYXlc/EoowzUnkuZHmJtgEEF51WLZ19taRFHP0eRDzjqN33Aju/LmdIaZXDnWFS3BulXFlCvIdAcYXFRs/IY7LSN5O5o24aLrSvecyYrXwTYt82ZcO8su9Rd/gxKxvbwHM05R2cnDZjduC5nTw+QVCDTXxkMM9xUFhHQJ09rO1k1xubzHzyWnFao2LikRLzZw6yhlrTqSHSHyqZsdc6A7T0tPeaQKzNoq2UtBiZZ+fRZkrBPqgFXhiOfrkQcJy7GGSYAyK/aw4Qdek/Q59a/RHG7rWmX5lp1u5bNvEeP2GyWpYtcThBCSurpr8QFP0SrGDVLOotI8FVeXPK8Gh4yGq3OcR41OVpeuF4+MdcKzyyRZ04ERr31ly6MuN4iYGG/lPp+0CvExSftNHVEUEtBcjvvfueHSeXi7JMg1vZRe5+yMIPTZR6BeFqmQZ9iJN+zSx9mQqvmAzAaJlMojzh8uPolA5T0YYOKo05qogVN89Vwk0e7Yb79gu8GgNB6eB+Rpvc88jGAmRSEUXLKywKX8yWsZvG4d3UKrbdGePXcZQ0pakO17MiLap9sB2RdpNi/pwZxxkGBcR60UjtvuTFeDjYeAAMMixyXc2StG05STHAs1Ccx1aijGrST4KgnhMuA/EIx8tNthUM7jIWD15t7hXo/Fd0RdgB3qv8VI5ZN+tUqbJyNObH6mYA9l5Ur+Yo7EpJXb4dKoZvgZERyvj9XTsctt66I4QQd9ZKC4gjLllyVCatWrGYT1iT4ZUAzBK3FZXkQKH3sDFfFIah6ctChPElTyV++/lcy8zLoQR7TILq8cwdzlz07vQZaEPDSvrCXvH/axs4YyMBcWAViAxXM017qdeQR0hoFv/BApwdtPRsKIc5DFRjbK5mkQ2Wu9vygZzVBzQLsIk6ukhHEYkgnN9Ot/RdAaSJHH2fnlhCdpSRLoNsgKq9FCxIgmBZiOlzmoovLWKDR46SGLI6BidGDY7qSHmMuE5OvJHrEHf5LN26FnSxAcgwXp/Nf76dpBV2yLh4alXU4do86q42Vur4MhT5FD3oldequ7qAyI6No0UISMmAp2qxVvpvWjkxiU4VsqMrVlQenSsWH4KkTzltWkhc2+Ix/066ERBR4YM4RH7NjqqywjWBCQ7fBLST4Jc/ccoldPbkNPR9GWSwDWyv73aDLJ0n4d6zUuFXuaKneHZjGjnRi4JyyBiJPrthThzsllQUUbv26jrjOMVCVupxkdr9t1083ntmGtqacrOTKPX5qcCugXTfe2+BejTGbM7LChuPEbItxRN6yUcmdUdj6xju1dPRlUhGBT+Bji1ZkxlMoc7vqYlgazO/dmoXXWQh8T3wNz0h5n1Hu5M8AOr5n6Xm1zOae32Es8kAtj8k6V0dWk5LZ9WQnffqRucLVRd4Nh02OroTYAWHtE5tMsWjfI1hmIhXKuMKx5KKMszH8hRCJ6HkcPJA8pYp9UoG/EstsFR6cZWeHVjhwbNwgKtRfPV++ojgSBnzpTnh/YHJ5eiadxKuYLrad2e9fB6AMcvJDU6W05qPT7r1cGOe4XxGI3dFluPJg4Vyn0cw7sekJQiXSdKM9H9UgzAT6VgBFY52My9bIYJGfHvK3e/0Oo/4uhv7Y5l1pRVxNVvnoaezOG3RHKHIW/4sc2gsqc9uGXXwfgDBTqcvxXA30j4WwH8fe1fFcA/17YtGZt2hmcUY3s9v7y57Pyr2i604h38rHbHcf/GijqM/+MxxihK/1MtHYbIv50n/PfFdAz+K/7vKqcT/784nfY7F/JgftXPeSg3XHCaHbtBrWD7TwxZzyyPytRPegmFDfj69B9iJNcuPni6fJ2CwzJ2+RBkVRSF6Cl6LBfYTnr7ZpFNdbl9zFVblmp2A+Gn5wuvl2crEvdMxfa+vvR6Fk/xyWQtyrHcifIUZsSNrtMQraMI8Zm2Io9wgpL7LwKdpkL9ttPDiZ+RmIWxf8vp6H8ojyULjOnuCSEC7gD0lAHQtLE+LevzVGe3L/mSSUsmZn2uVnhHzk2CLN0gi3Niqq0sja6I0UJ25hGGtZkXA1ZPLBkKaAvPMfWuheixF0xyf3I7//tqmpxm0Y3SzUDPjqUX0jsoldM45DvmKK0HizCczuB3+Hm96KrQm7omjzBnLDqdCtR+4vgdaXE7z1QHa494Eq/AKJKfdcXzetVT/L7yo7ytQcFkjJrej0SWFsMFTFKa+63VFlOXjs1tjF9aoWBgHCfnKfS7LRUTvgkiZ2G+PTMllzIo+LM0Sj5gtMrjZGkVJDXCsLKtV4M6UCm9rQEm6gzL8NgjvH/x2qWQ5UCmnfUeeZ670bqCUwXZ4JTf1XHOJsFvagICfJvpmLGUQ45i+t3aeZvrpS8XhLWzKFPclof3FGFdG4rGOIp/M8guplzOBEdVZhg5rYOvqVvyfJn7k41vpJy+dO7qivOUQLII7cBQRXBjH9kdzw8n5bzcGWdmmhhyrq0x8s7UP7IMuje0oD+5jrW7ibEpBw5CpHZJG0yBtDwbPhSbShht1zFOYIxdxviQbRkNMzBDZ7LS25mQ1whMp6jqwxt4uQE8qd1bQZ+5oFNSoX3aI71fti/tnTHvRT1LkWJXo6H2FgvEaNqlx4g1z5QkDwis+P68V5Ut1g9ONq320b/nLVjjpURakobDOmoJKOScnA5QS3KxhdYVF5o3jwHI9qHolUZJVBAkkZ6/CLJxr6JvjlLU2Xsjy2nn8uF4O/CebVvQ+rerZrhdhCTUCm+RgabrXsPHWojXA7RrxJx7oSnIRQaHbPYP4ddu6lS5KW+a3UyZr4h2XrqXCar2sxzHiNnCSo5p0yqHBm6xVD6ty5yKEJqWh5HcUEgyMI2xsAd2O5znboUQGmRnsq1ra8bwSeO48RIU6HIG0RpbogA5lRDXcaG0qJf7eGNpwNzOe+dStr9l2oBUkJeG0fuVrTFcMdN7XimfO08D4nMJ1lQT9x0R+SzbOxe+I9EMIDr93kl8GeIZ2m2dMg2oPVjPgdQFgepsGDdyU2fJWxhv33l/9D3wIszJnN6SDbvl50hFGC0Pjncd7NbV80PRcUhGt8bxt8axGFP1Av0Az0bZIeCSWaW1XBhhl3fsbZ3st1K9es3e4Gahfs5qNkKJYo5bEpmZd9uXw23kNpxzXfH1xPf8dcbzRbIYpzHBnu0mMbYgWy3RIUNRzfRZn0Vk5DzS7brtuNWDRh+lbJ5h/tR7d6xTaNTwzsxwZR8qrbYiurJlavxkC4yBFE9cf6datYIGW+nf3470vXLMGNtwRQ4w74nwhR2WsmI+smBCbV0Gqb3wBi2Ajo29viPdBPnKB9+hWsoDK6Y9Pvgb5ed7yXVMpCTfjfXpS/ai5AAqStypYmyf0rcJ1jbOOh+MV12ztEnQziJ67M/TYXCTGb3dCsf9/EXfytSWks5cDyhmPniA816p0e4OMdzwPXrsL4D0UngMtvAwjeqVpwMEVr9BSmlm/1zJuK/EmyxqD1WdTv08gcmOTk/gczulwQ5Q92WrbQOdnC1+brNK8X3o5+nI8DPIQLD3rXeJ2tNXalkP5wiWKEZfLYlu8hoTpGVzMnHQeJZO2rM8meAkRw0ZmKpV10aXk1ZL4RJAvLiq4w3ordDeEkRgEzysDVgeKWU9MM4iNvBT2AyGayUUiUC3y1Oiyy99AFMo3ZVt65XIaRDKHv8kSbLHmiYDLIcivxqJB+Nj/4JFUBs4hfmjwcuTB4shMML7ex4Ki0NEtFhvIuNrYlqS0eYs4S1CG7CkKjrq92Jb4Ux6cEsoWBOle9CF5b3q2bv/hr5WgkCZ4Xyy5/P1Wacxem5pIjS37+rwuQ8WIw7YRtpjS2veT30MVtfngZw95PAVxwnbc1+sO0UOFXgfvB/mNr91F96LTXZkIbM58/anT+JscTrVaky70IS8FOSbJn4fC44rAsoZeMGwLkHcq0I5qoWN1BzMI3RpW+yzVo014e2PbKMtciR+fSCQlAFRWsXaG/UG2U+qMBBmY1zvOIU3vNXUEkdgcp1Bq5yzJKi1FGX8Dvm3ivJVj4FW1Rfl79VhYnziggCEIG4vBQAAqzIaxVPidmtGFDAypmC3emwotVTiu2q10bmlxfDWkRgz13DmNqmeHHp7an43kO5pQnX0KR4CEbPQHUp5C5QMhdgU7PqiD4eRdy58FsL3uR+FDArKMxIDPPNgc/SwrFzwVOqhBlQLa5/gE3ia/5k++NNp97IquscLBkueZABAZIwVyg2T78D/N4u1R8zakN28c7bvjUYsLVMfFVpU6IsW9TS09qVOdF6B2Tb2Lhl093d14C5GPJpL7w3mdqPU7dU16GWwZlbofaue7gLkI3CLR3mEM2AlbX/BpRtPTjmIl+3AOD5XP7s7yFgZfZG0eNnr7y97IGsyjHeO+O0uls0o5es187puHL2BcA/jFTlbX1D8tfkqCufeZ/zcz1ZcvvXIot2aCzWH5jGL+9qU1yCGR+ErITW9o+/nBVoEbEc8rWnjfedsct9bss/0daWWScnbSmXEVZvKzs9cxxAlu29X4x7sg6+YG+4gt0vfbxllFsa4AQQz1UaXOMgGjMRKKRDszoqUAhfmRgKwj99ZcgreTX5OFGWD+8fxeU+bZN/7z9cFqoGpXr7hZK/XnH3wtFffHsY72nC9rtChfO5kNsZpP3fQp91WBQ9a4X67Fm825g2otdkPtWACdQOzFwqgWOOnbdDWxPZVGDtqCQm/EHqR48gCeYIu3J6D3G4MWRcLSOPR8g5QJPtkNIPcoK0/vDbHJXO58a5I8QJz4OMnjxcdWm/lBoEgj29QUTK07Bzfdvrx1khLCsRnxzhgP6tEg/RriZLkam/YKQm57ypHrJ9o/Wlx1Yg/+CsfIfqGGGmZUnmV89LTR155Ql3siHn2eL7bqVVUqyEP+eCnpOSKjh/heXWpB5B/BvueHg2AUbsw+ikzqIX2EHpDszO3EiujSXjjbhyImcqT6ktuV3zuDWxA5214NcUITlPI/U0zEw8DTwsVQSRNXaUTwW2D+87oxuMNVJjg/YJBxKhQs26xnvyZrf4CiTAR+EAvy9lc27oXaOj4dO4ItNKoUPqio1Olq6eOmrzRu9VWf02QiKNj5FrUjFcNYhofj0WUgeddPqLVk+qo9aMb1NAo7G1BpKx7nyZqNBHmzL3svcHksS5rTQp6EK4qAdm4XMPwvDwYM87td/VmXOMhgXIeSZFh3nufrh6Vp0WRQmWMVSBXeTSZSHapxsvtyVMa5SBsLta417y9taZHBLPMSgaTpCuLkvse+6BdLCFXA/PKsax8Uvetuob3MKJ3cUEt2l0AkyDzhLfyaFFGyFIMGV3U7aUv0NPrDp6/thAlVa91vioWrIG+9NcVDFf6WHBsLnC7JQYsFlhP9UBg6m21IDx4gXPHSNOidjocYok6oKKjeno5BK954/Ukm2XwwvBv8IHpPH1c7Rl9v9ygNgGwZjGBxKRNP7zdfFKxh4P6kgVaKg2GzdVCRGt3s5siFd9uGU2FP0xZgLuZw9FI18K6zzb8570FKNSO9/soYiBmOOQh8gl15TEzifXwSx5T3GFpUbMlkipydGn/BiI0m8KMSIp+qM39sN+ArkqdrXUA6bhY5zvKiLcNSVsYlSDQrUHN7+vqdfZiM64QgfUyPWqFpO327wbG0yboco7fVRqXKtf0I+jgwIUE4bjoC7pS116u16CTlJyZEB7Md6zSowhqnQ2U5ZZ2RDMSzfCiOohPT5tvP1InZ+gQjXKhyozX5J0ShAX4h2sJaKhO+s3cBuq44YIpNo85SdjDokXodsMBbomX3qpy3yt4CDEU17v01hlsM5cFb/oUiCJyKBF2oCK9A2mXbusTvZZgKFc8IRY1WgZ0ETm53vk2fVY+OIGFdVv3uiELpDHmHXYZIDyXht6nghFeXp18bb1z3aLI9ZTvQiFjstMdf0LAq2zULtsZOr2fSY+bvmVpn/cnvQ0af0flAoXa/ASHa2e4U+3A2BxcWLxrPkx+3E2n0X1ZgzuWApuAr+ytqmO0TM/GWiscrdUWByYTvBMftHkBgTFVU6GGogaNB9tDHOuItkLwBQiepmFdifnq8JMzre22JZGbVseDYjfx7G8fjjL0O6XiAAOX0TT+spZoBRRnopENkx91+trxOIUm04C4t0Scp7ny7fVQKiN7zeNchvlWODuPhP0OCqgTKLqgvGFY+Wck6IS+vVdhoCSF6BC+puUdpey3dw5ZUwP2iV5tJQAG6tXR1Cx9z4orQN5a3PTAm1VKpgI6ui15HXBksqeteO9yw0dCf++JiVnn7kJCdgtVGuM4pE8YGMY+f2danJJZ6BxYWIO69497tc0ZN9hMAdnepdm3+8O/dUCAWpqMP/DrijB6xtEjca9jQms0OABMLG7Y5UdtQyUUuxv4bbg8kFnwyzpDySmsyzePDXecjL7t3uLWNhkhLC124ZiyKpdksCrYR2Oll0SZ3sW4Z+RZYgEei79xWVLinGrdEvLG6s6cz5yJD/XLuHQ778MJqBgYMypK/dvVP76MVfNDoylzAG5NEfkb/+m3s2U9902eICa3k2Nhil3djUEgKwI78Ocj6q8JePWLL4DVb/mQx1OJB8HTZAKgYCnHWBp+A3LyomEzPc2/FDPpH48vrxxrCR1T1/xiGQa0Eixoi0r8E3OPCTAMQScawK+T/rK/zV8aM2BVzCc6q37Rd5MTR9p7e2+3V6899GU39xPfuzCJNPZiOFxBjIT90H0ymji21S1xu3j8Rluq9OB1RsPT50K3yos7g448Bb6MvtIsTy1pu6W7t0QdDC8MntFN54f8VTKR1qKsTAqMClI6rAlKWc3BAwOwrwyNCmcjpHkeohyHad6IO059Rg1NP99HXRybyPP2bpZOjRItFVYVE5aSyQUyvjOAsPxLQ8iQ7OkxANPDEnCDKyrB8vhtA4IJx7uonMpAloCFIpRyz/1ToIMt786XQiSmT7ae9k3S34G7B3s8XO+NIiCs8HDpqyWHhKNdblDaLD2qC8Bk4EGKjCqOvmyaMTekb04gMJQCZlhM9FPlVkWLCVitNsFGqA82M9k/O6isdsaYHL6agxSr0BrWu3Pas2GLrHNRoJiWvg2S1b1vy1sxdDoo8lsh2+LFGKaXaj8PHOdTLGFz3gFXiXhtLI+3dVjSKebB/rRPRn642A2g97y8vv3iFAOWn20eD+re7xq06BQrFOdtgqEaS23yHSBlW3TtzpHO+micm7nXB8gvhBWQb27nm1/vcP9+IS/jSBgZUR4nT9wOtOLRNyfKO98dJxBiFLF2IBmWpYDI8t0wGwHgNbvtUslL3zdCT3az+0p7E9VoTLceWHpfN413S0MUHBbILhWBaQokr4f1GdoFncE4nQFPId5RhYxJNbCCnLGF2l46LNSN/uEO1/A9eMcP0hE9YpYHQxRsSspq4CmuB4I2KlPbQmkp/d7d+wrOpp9deuT28A7i1oYIxpUGTBZBfH2FVxxTxPkG7ffAmPGMMUS3jfi9l4/CvCNFluLDb7tOWkCVJFBSg34bijtzAnMW5EH7zBclQq99/7tfExvfMf2bZpsXb80KZqg8Bppz9MyMA0+OvlTuqMekR3nvWfkrrwSyLMiYGYtYQgQIu8XHslXBZs0A1K9+fUyuNQkCQniCDmx0cxtJI8NRDdBR6v78fNlUM6caWAo6CDh7EFD8EFRbbWegUtG+5yDqfuK435dWmc+zz6BZa7GPr195vJmDHxX6uhjy+RLh4WvpUzZim19PeV3TxjWM366zZFVFLRTvA4jQTMNWzCilBSxusm5ETjYs/xbCJXFc8kZLogyeFw4PtPzA5w6it6Ozng+gpxE50Z9RBfkKCpGLwELl48MkLCO8bt26sASzECZ3LhHDv9fpYCx/CQJHJ+o6IYZpPiUF3+oK4z0dG0fuIT3M/WMY2X3/npdcIEm3JTOmczGiHnlPH6ML1JH5ah97UrtZ4THDNmuQCsVsM897w2Sk+vpnir0dXvmV3NsbtUvxgqePNiXDCmKJ/tlZL7mrqiGVbMUnaIACDXsvDdvgpxNIAuQL8udZxtZXNk4q70f3VJ8ruR6XjETb8X5AgTVBFh+ygbMdGbbjEC7DLPllE0Xbh/jx9b+TrFyu1E9GJ8iCwmoa1kaLIWHJU2nzPXHRtuwetrAhDs7G9n7rkX7bAMzGykO773tfZJdr4SiBXeJO4v9i7722XUWyLcBfwpvHQDgJL4Ewb3gjQAgPX98RnMyqW32r+r72Q+WoHCPr7H0giFhmzuUCnTz9JOhPczEV9aBjDbEsOnf+sWoiGPNWsLhGQRwkzM02t4IdejgweUj3qVhrIVb+WyqzPNG3U7+9KRnaLkKtozJy2ew1f8X2hr3FmdFC85KIzzNN2G3Qb9n1q9V6/7FgfVdAGzwn//rCl7skT9/jHNi3aXDcFSzm04YIRwnBr/3yKSTnnxJLL8l+k3YOPiuEHu4qVMhCu9BiVtn4DIjgb7v1O9fl+SjUFd/Apq7en14iZZOS5nbr2yvgbpFBKP3jqaed34Cw+lfG3S4xQOFKQZUceLpX8fBBra33zc789kQWnDZ9I2MG+bp4wwY+4Ji24O7hM4w/K3cWKpITW24ep/mXTPd+/p5uvmIi8ymmO7jvqhpeUweeP/zUdKpid10R/8iyrU2ckIO1va533dFXTB8EKqjhuqn3XbB9yyx+sIsnfyr3v/bah8aC+Jq7yqE0VfNxq9y3r+sB64fQXYPi72zxBHKJYMxGdlPmLKIAvweuMZjfdM/8kMoonOPUUH2Fq03qb6tBn1kMblNN8tQKqvLx/eut7xQnOwqQP+b6u+jJRcGFe20+/y2b58jeIh8xQ3i4dF1GkAMdvMFfsog4+X19YBBbhyMXFS8yEtAUuDQ91O/nWXDXZcC4177+4NMEmae1YxsOA/Kn2s17XPc8ZV+ggVL+2N79mu4XqpP+8yn0zgVfqBxwArUb63lmcgOML129XQncn1kVfnH5WpmvYJ1xS8XLpvIsyKU8SZcJvxzMHZ07tXjyc+JFcIj6+rK3+xaWBJpTTSl3+7pyx9Eh6003rgV/7dbzPMg3PedoX6Rp2ODx7jXqkAl+TfV1ZGd4sjxqCDEcpzQc3h4PyOVrkrNPWyX9plkX435AyHbJyhrgkPcgX1XLKPEm+twOvyrUe55RhQmMj4JZUidluJEpeToNKDQmU/5ovrf08Xl60QoZwZ+1FXm+7h/AfmoU/Hxks8CdlL+82/uWQABZYPLpIW/odnI4nzVCJQoPKVvplskfuUV5ZZ4lV/rjcEgaNuAL3I/76qInONPyK67YyhLd+bLYueXxcbkvcpvsnLff/a91mK95vX1BIrEolilDMEmoTRQ0LRc5BNBlo1ge9XY8g0wbS/sB6QTKa1T6KYLkyB1bWQkAtrWNqC5UUC0U6Y0xoB0X+ugnxZ9Afx7GIEDpbc1NmGxK+0prFM7ExoSch5UIYGmLo2JhCV6Pgiw55PUENKRLILQ/qLsaTZlStvsHkJ8a2e1HikOdXovEu+t1hGIXmq3eKbZRjebhIB0TvbtLD9bP4/rQzfwq2W6QKYUUet0DeNdT7GJrZY2kAz2y3b8Qujh2xdMFgFTWgbJL+QnB9YXrVOiG9Ct2TL+6Vh/Ml7tkf1Di8rubqHsTiF6buFsBtBOZpOaFzgzItwmZIQXFdYBv0kWFyZawXp7gYZsZPm/mJoUinr0QAmNPCTRIr/krVC1J0jr69tHs+BfI+0yef53bI9SCI3ZJ2XukHlGMsecppa3MqBdctelzSsfCP4Rr7eQEAbcd3u5i/YdVy+NJX8OYir50BKTZjjezLrDmod9iwB1vmkIOcL9a5bfjxG2d4DYu5HJ+07+CBv4w4/NMVqt3571OXmuvaqjSiRPx2UhBqlOfBppEFNJDGvqSQdf/Cd/dE9cBojtH5lZW/epw7Dm5D4optukPW35HE5mv7r2L2L5/xW2hfx74bMs92taHRPLRx1HuvGBbSYOehEdf9iDnLA6GzBbK3FYb3E8DC9kRysl1trEevPdqsX54n8Em8S/UW6jSa88ZNLb8W9Rl0+tVQ/3C8GmJn/bOcjQlpaIG4mhPkQ0nS4Tg6fIRPr5P6udJrx8opBcTcOHZFtJVTNcvPfHDfmgXmrTgJzIriBJMH+0+eBjKu42EbW86td569fgrVsAXVAJy8AVqSlL2l7zLkBVeTu7f28/B1Ff2SUH8G212iBduRXdO27BnR79QjsKmxvhDTj812l2+BmJV/Gc7GistKvGDp4oAG+8Clf1YBqPOM6p8PRvBekPJjbchB8qVFLZSIdc6aw9+vLfeHwqKzdk0ELZ1ctXb6XEmuP1wDaVc4+d+gz7tFrR8PovPaNlAKlo3WbiOVSe6WceO/grlpaa/MppE+0j3NZmyNq0wergvfELn2guh7y4lCNZ60+TS+cXM1+d4YSlLRSV6PAC5FkjkGSyOVOSIHqA/5n5ae2TXrZgWBvRuKfGtWoFdmqVkG9ukPl4VTfNpmoj5TQdyhIw8+sxgKeqVP3cen44I4+JQfTO9Xwy8gGp6ZWQxa6BuxxHwTwcHBcZUsdId2Row/QeCC10VyJ/CiznUnPsEXEuA+ntFy2ztkykpEjnwA912m2JmJ3lbL/QXNqtUl4+7UNdxUKDgpcjVFBYo31sZmYhMcChlmR4CmpUtN3R67SoSKmqcCEmSUywFurltN78L8vsYHRNElQHKfckTIaouigOVc/IrbqpEUUT81XL8cvBYHC02Q9jcAgHIWup9QBxconHpOt4hNo8HET8wU+5QCLKBDgaU/p9TQVZbjFA1ySJJyENC8SbFdoj9hjuiife+KGJ+6LZ6o+5lh1HqdZcJt763gfeAG1lF0XHdx8YfCAnqXxSkTagbjfPTauzgWAkGglBVk3/xKBOt2yX+KHRJHtHkpxJr/hUPiPjeOm/5MvfUDYAPhQCXno+Tp2lAhI9NmgT1xkmWZnvjMHbdcyRH81YbRqA/muDdJf/8au5By0EqM5MB3ug82zdldAbyysq9tJN78rgXZe6AER6+uynU5HycPPff9LYJnGKIpGvr+Q8jCIR0+RloKOZOJ1VuB0nek7JbFwyVkndgOnvax2Z6c4knCxoPTys0m0idQK8ESlJPf4Xoc4/UvE3slESiZQ40bhLmvEgtwBXa0la/8+qyt+G0//iebq+B9vkD3caPkp9GZhgtdiIgvVUs7rc4IHKaJvwjRrtmBcnUKVeSwHJwTeFepcRByEGCfrtxROqQgFcbnQkPxhdrzCcHfveofp8vBzkZ5T14rER5Rz0WBlLq2wvkOFI37iS4YtMoxYAPszY9tM0v4T+sYtVe5+NyRUjwKjQDpaN5S6Aypm9oGQomXWpZ1IyoTkKunULp7v84n5Sw7vYGvMRDnvNtfNe3JX+Eu8j/yZEMRR3QOl6xFdS4HmCliBtJ6a2PVa+psj3fSH5JybpTQ+bKr1/PDo/nek0em/P3ZlIq/q4/OTkUxszZw1e0FVVStKFJP4Wg9TL+hDZ7SIydfr5mUt8VU9xXyNSfPxL349ZjflWqr0sFOWePnHkhP2Xmnb9M874sgeuwuu4R4VfMPHLxQParjkKf5h6FcAUcS8VaversEC77jlERdfb2BLj43vx2OPJtqPQ6rrncyW1OSHXzMTZfwdFymtmrgum9m86xHa37ZMOHYCjFO+pRfWwWJRm3ArinyhCks6oe0Etta+KAytqJITdtbYiXVnCovVnm7tDuHTxpJB8T4lJ6EaZbLhqcxIhUy+HkPHW3wHiXlgea8r2V1sKkR2Z2zS2XiazhRtdn4WMPgkWumUaEKrMx+Vd86RfjOM2u3G/4KjK/o5+UDXKpTinpdSb8cywAc+D7qotYwb3lstG6MH0eCm0XNERaYQ8OACgSbVZNKWbfr/GB8Ocwv+Kf51B10d3S+3NYz/0sbx34NCf12Qx9y8pl+lw3FtTgvkHji2RDDm+LlN4597c29IjQXFe/OhLitc8Cz9/MTmua0/y+aucdfAL2RoSQ4xrjJ9hdEfqnGwUep8ytsiazOYMS8kJSxTxJ172ZcU+n3/beuUIY2S8mGIIvCneKM4NQ+eI5uaJas8SxMq374JbBOyCEcd8/WozpQI3tTBz4+oqQPbdP5ZbidsfNlGlD0GxyeBafFKVROVyi8zmky5V0EwsZ8oIPj8avn8j6TCZvx45Z2tVxMWF+slF7wBPDv+t0uvRC3NPelMBa+yiiCNLgy47l6Njb7SuqINv7z1QvYBXGlMmYBeKyFB6AvgHqZtxUNS2iOfHw64KELxZbRNfsNDU9r5zZvJJESoUt4+srI9chmtOVeInVNe9moj7ujnGR4esU/mPHpCuWw06JjHqpoCjj0uJEXxkIZJROJbq7hbAAAUicdn8zLtaSCGa978Gqryb6rscU2KZ901VpX7vOW5ldtlap1vl+WYnf54e81Blm6D5bOS2gL52QRg/hMmhbpycHc4X2xJ6JeF1DzP1DzZG36n7XGfs4lCRubLdcsAWbI9waJOad3CA3qFXp9MZHBy1BwQtxEBP40t6HLPacsPJBvIlp+IfhE8hWnS4G1OY1FXtPTBuKPtxiaIdmLSPwRkpPLn+5zrcs3uqPTMiV5yD26L7k2TxLUPc+Z5tcajtx2cvm/ensgJD9b2y1NfMZXyGit9DXvredVAnj8PCru6F+QmxDy77AMyNSmnU3oLF+Itt0HK9Hk2f0ABmSTRhAM5OdK7WGZiThYwW5VJRPsIvzA3r9TJTxR1BvPkeuC0un0nFf2gUibZxayeo34/GAWU2F8csRsd7n3VGY8tXHJoJe7nqudzfFjQDaGnyD/adKwg98zTyQDxzaYBw35tJ1bZ9TyGFF+PtRv54oZtI3+kuV2oRd1bPdqbUc+Bcg2P0LUMDCIjvlnikHz+UVF19/hGyBvipq3qBqQkrPA5y5Vo/n0Jicgpy+qLcznsIeQRI3/GJ+1wAHMakEnsI8s1B+bIiDEmXEbnvzJQK09yt+vgLeAbyVejUSmh/NqMseTUxsH537EohlPun3y54KGRqco/vqpH6V54TYNznIr68cqiR91ubNCOHOhf+Bq/vjL1yqb5uDKdC7CleVLED1yYs2p2QJAiSk+v23r7k/mxdGFXQOCuNchrM5x9DVQqn/d5FFq69ZZSypO3bdSl3YZr8idPt64izPCdQtBTEovKPdpfDdETRUyrz0jUI5tuNDanziBBb4/nx9YpZH2aTipuguFs4ZZpSNjndchEEUeEngYPKdFM3XoAvp62mbe/4WSoPwWPgJGvQOwWeLbOvLnIggZigywRDe0qLmI8H9Bumfbzz6FeqTx1KeE5yWzXu+W38scghKD8oTvu2LA+Km3rNeptTgk837XhEKtJthcE9fgZuv9oOtQ5TDN4P+8GISHyH2nIOG4hSJnfRMop2o/NhwjfKWOFewDs2nXBu4VdcFu3lkAFXRYzajkYH7Pk7jldurravKbE8QkKqpS0E7t3cee91wZKzjXL1sMPm4kb6uqKIQLmYZGEH55vCvQEu42EEmgNIS2H2K2NqRGZfjoRcSCqBjWEJRHvCql1r3fdYuj+Qrl2S1lqJjqsoeXXvkeArK4Nwgsob4AtUTI7BMFAWf+MtcvI5PIXnaNJy1gzM3LttETkxFGx7adLuJZd5ARzbmCJ4JYdhwoVNAPt7OP4q4G+UcNcLv/K178kLhi3AYPuQ8LtYCwo+Zq0Fg5rh0TyOTFoKQKgVUhy3Im/2bWPjtbgEW+wksrTjJlIKraU3o4Gogl5x1HpXZx/MtByG2z2XDifkDh0tkjfWRe58xo/qGYtsCJcTIWX9xs7SH/JdEAvJODJyB/rj0If//XNWUV+KWI+bv6R0ENqlTCAy13LkkiaIxZNPldSeiFknkgrwkS/JBTBK5t2o2tLC9gOuPj/K4B8NVbbyxwP6rHlFU6aX3BGjRKYigdvRdzbO4fXeV6quKQRqr1duzdQ3rTruhL9KGuFmg/Vy163gZbEJhhnw9bsnW8FQmvTqFBjJF4K69cLp3uNxrkymIzGxnNakXUsiFMGXON3bmf0U53lVsQ0ufB8XdK28YKEAD7tDr1O/fyCGvgwuaXR9tIOF7klQ8r3G/4ck6fkvMc8G0kB/1txdy7QKElBMRvOni/WzZfUHBJltG0VO8ge+TamRcQpbJMeCCQpzOrDjjguWqYYyyyP8ejKKfEIYhSTf3E+BLuHBQltGlDgIRt/jMVF/ufKWPOr/NRuj3bHnbjvplqVf9IrSx8BcZfVxYAyP7U1NwDCLFr+O8iNNYcVez6WR/3U8qZ5JkPAbUDjbzHCFmCD5Cn3SAb9VCUtno33DVku7mwM2AbhmzJOqsM45E9XQKz2Jt/ytsvP3Nb2nMte8TIl/BBSaDYh2PnPdIXtSKzvOWQbhqSn+ftwMfPQx2RjlXTWoHAo5AxZZNYdFL0OUDorinEXGN8BX3+lH0HWOr4PE8b7/uDpyavVXerPt0hmL96BlPGkghxLUxUS2YQEkA1NDLIHoEPkBJ7/cUFZkScJG/ttUHQSvevZZ7vPOtVTcoFHmLau2GGtevWehkQBd3mvZfLlYO6h7dIDsro8HYMvaDKtL7F5HHKFpTTj0igfr25GZMOIG/LXkxeIXdJVmBalk9PXfUGvI/fNk4FPZDEfpJbx6MKnxufo5Bt7/tYH7wG5ZpmfvMReglDFuRXuo3FQlwAgtAGfG2PXeoMzCL7DdCDEiYCQIY05XVa9pt6Qh+iLNeTKPNSs+clyiRfn4P0owRv5kbJ7vr6TbC7djLx5c/93W3zsjA0kNdXPnMZujkR/ZhrB8ggpwr5JvocGZ5G3FG5uJqB3GpiUG7pzP5anEj+Cs7Xqgb2Xjg3dKN7odcuFhXFIgX0anc3lJ/RXaAkeUI56GiNm7R24pxs+bv7Gi/c+Ju90Q4VEwAcsNVDiw0SplbmBf/A/Zw3j5vncWgp/grm7SqFQXtSttWj/BG7Wqioy5Ep0WZIeYftegNmlwtKPXgvAa9/F+ZQfgXpUTnp7FCZRQTiISWKY1A999q9s/MLbRx3/kRlMFfecRHJ7T2jGsEZGP6CzPjn769rOvZNUUGyasXFnjGj8cepO+8tMsdtEUk/8cnMpQDQZv82jXpG/ydvZN3iKNx7ZZR6h6Dcyc5aJv0T+1XUDpQtu4hBQoKiiXe90GWhQxZs7oaDvCPn7SEq/inMqLTm+w9a/BLN/WLocxVKTizLOl2FBy3vzPrOD2tCv0nn/kz9l3gb7XmEcsPyI7/3f/9mv5ZyQCxejXN98NQSkO6ahgObeJHfn6VfS5wVzGoIOdICAm+ObCaJ+G2vxQD/M/TJKPwtYLlym8/qBCNLZPr7yRF3inWlkf4nzhWAfhndriFHspx1z2EnmJ6Fu/OAfeVkKZ9MsuH739CiLL/kYEm1CYzK40rMhR3qFb53too2SMHtKZs4kmlIgJC/p+OHibF+180RPEzcP7eI4qzbxBTVtOD/HVecZzN59n8pwqnjyF+hPdN1wPPGLX/IR9FnxdfSGn7XHJsJOk6x5HPcBM1K3x7O7hJQehr0Ooq/6odp23xuFKOf7Ksq34CRm2/QHnR2YZ2bAcCcjrbJ9AT34CA6q+8sV5TPoYBMzA5906jv1vou7NhhviVvkg5hkK5h9ABWg1Oe29df1n/omMX8oerRalTuIcVqgdaHaDW7W5yOPsRVLIqrj/U6v+1X6gayh3w9o/8jeo+VZJIPTKU4PlOcWkzKRTG18GVyz9z5kwOmeLjT87ceCoHhwFJffyQOHQq2z3tUOeLpILg+P2RqX9m5P8hb2FtXmPA3xte+MAoDz5U9H/d0f9vnXb/X2f2H3Q6HdT/+MR/6HTWO/+HTrf7U/i/dHr5hPP/odOmdBjD/63TUC2U/+r0f3X6vzr9X53+r07/V6f/q9P/1en/v+s0jkHKlph90z61xjE2IQUTMKcb/DAgUMAGWaluRiqoCuKdCwolgtURJ3ocLbfD59FdsBnl8PN0/mFnmuHZbZ/UdFwl7D5NkVr23kjvJAr2PaSEszN7ftMeSpf6aOPYx4JydDwA0d1zXgeBN9ZeX/Xa7KZQbqvgdipNUnnn3sTMo4g4hteL543p91FwCzxu/Ggyl0V1OGWymZsQABf+h50KhaACYZMNwIjslUyyMaaIXvbNUoBotWRF/2vXw2374eLTm9b733z2d5q5PAkceHBCKmiA3G6UzAlJW+m/ahqSq0v1iXp+J+CCCD8D0lcZ3iATO+VYMk1W408tUh50ImaLDpjmjQUNXwNN56v74j+66S/dcNpOS8EJgu3hiD1QS2dTf3rY4jrZfwfa/yZXWvcDVJSZ29NUN1HzuzZ6X5IfVOnxBffHlSFAVQ1/JNBYteR4SFxm30LdiyjPeTpXzcsqdM70Ysi+1q2CrynqbbPQHlIP71XwOQV2nA54kT0ouMI5q/7UfEoBqs2U89UiYxSqtd0rc0XJL6akBjJ4m5oZEjkIrJWvUBGywBnTVYTsmY7KW1+/GtKBBH+qvz84/cUCpzpQKVr6Wj/ann21kRNpeZ9WEwjCEV+lyGjsP/1xiavxgrjqe4I0+VOD7QZl46ib7NxIT9vHrZ5R3nMKlKsESKNe8wj9A4q+TYL8ou3x4dxef6zafeKkOMSpMwB4pU4xNfz9boMWjpWg5NNRNLkugmr/U+0+Yl9O5EAVocwrZ+3uSKgV2bkV1Rvcg34HqQztOcBF+Qg8+a9TNT9uIbMqins1nZZpJn0CiRKMR3AuAZ0IQja7NRtkebrnf6q9QP5iQLNp1DS7eXEf8HvfjOfbQu2caWyrzEShKrT5qt6EvlAMOygkR/S3zNJiICxCAmzaTGMcuobzxbPkYvh2HJEokfS4mpvy7QBn2r1fP9+KbPEveyKN55Nu0KN/uxtUy21+eyOP90E2BhX/kAsOxEJYcuiuB2EUqiSbzmvdKHfWl9ckk7k0Ux+/B/0I3psRSnOucnAXrsh89DVmaLLvgXDZ8d/Lw1DK3ABx3c0u6htdjBp7WQn+cdz/YYmnarAqlLlIaOFPN0g3iAHZ0ExXiTXNxLoK3wl/HjS8Usq5ihkoBvwv9c95iPXb2XXzGV++xk21xO4JfYqY3t3l2ypJ+8PgwtKZxTsnjklac5ONUge750NdarknwTQgboZILItSSRC+WKfgw7JjI06y88uil8dVnXYPWl5xpGq3tUv7KNsjHv/SGc1KoSgZ82cBKjCuWuZ7/KGLxwD416vB78YLOo2ZPp0I/DLVmRIrwM1OvMr8Vh6lw+jJEpZitekV9ZCgHSr7jbK6o0r/yq3Fu5gzptJE3TKPv3v4aTKnb/XjZNgxQRZ4HH39/0Jvd5w20FAjkfo7Y3fZgLIMTqI/Cxv7k8dJ5I++Vej8fCXWnFVmGJTs+HeRZdcQWl/A1J+B79zxsla772jo9CtvGay6yvJrFlFYiqsZc2zRBeRGbyKlhaB4hkwBxCq5qQr67WPIXPz1Qz0j2s0r2vaSbuoZIkF4dlT7Af2WlrlO8NWehvYVcT3JZrrZyl34IuMl114di/g6cnoSh8aX0aG5/eBOun6wtp/NSB8idzXvKjVCCbG12ltm/eTvPE+e3NJ76CO1YZ6JN65Z8HRRXdKbsoCggLnUNpAKGVT3AyoIuSXl/opQv34PTJNGQ/Y2Ooe+SHgzM9p2E1AVsnvjwa3QL0D7naaoee5TXrfsHYc0ESeppEH88poz+KLyO1RcBtjS2GwJzZravizOzxJd2lIIERXy1run3XvsO7D047XOBOCCUtwshSv6JSe/qbLdLhv9o3fhHI/1J5LtnrpW1fmAqzbu5dur4e4Dqgm69dnsXNdAdJywwM8ooBBWmj1aCZskSWEeZuKT1jWfisRNSBWepc1h2MMKW0dQzELFOwoLgc6n12gWD9huL9+/j748bDDX7xrN5kFdD5h3T70ls4koj3amKlBqJ7ULiPBMboZOXaFQs5kQVCQEUIsU8fpAWaaZr4Qi1ODrFwGqtboZ5PTJt3XjAumkInxYevCyUHXm46EGv4M7t28V/HCXCzh5A3A5ZVvmD1vFN3/7QOeYoiQAT1cC1a8sPcqf0+yWgzkL6FryFboWJ8q/IqpNW6VbQqMk8PfVL4/afaI5QjEG9N8pCrodzHIYWCFzitvN5nKSTCDSpKA/5vm8WCLLXjSGdXYzW+n/gcK149yxm41i/XVq9f5BKw/r6g1JjKvfm7B2mzfHwmuZwGU+ZndGFP0pQKEoZzwlr6LgMfr5amj/yfA4XoqUtdiJtuXltnA/fMl8qW/tFzZ3wcF2EMX3TQE9Ckpbvo9g2IJjbAuCPOj7x1VQKUPFnV9GXsJLLjsQZ82ZDdhHspnf50eEiSCnWyl6BIGSlWPm4VdXVFDvKHeNB7X1igQ0CEwWcQhIHGrZp7kOLkUc28YRt7cDbDxVl9LlRMWwKXG6A1z9POu3B7KlkNEMH5Tm0FvX9pmHxqnuZlPzktH3vS+69S6VOiYEKNO04Vxkg6FSr84CAPy6vLUaCc4mjPTxCOscSvZ1N9lQKoHXZkhdKBIvALc3GUGuUffmPPYWYWtCfzP16oNIy7h00sv3VjZoN+WTJwo8bTZacQysD9fZi20B9iKZuRSRmLs/ym91DvqreOUIyfTyMR2+gd5V2TddwbZkdla/+UXXraG7R+V5gKpdWL9Yusd1mXVG2ZQhfI29UUy647zYVE5TjiHTaYPHhJjnG/W8yAEbzwapesWJqgJVbeaTexd7Kt1CH7l9tm7NuQX1e53h/oXaZd+Bt+NLkGoLyXJoSY/n49k9OYYqyURukgBdeCbkKvHiJWPIEJOgOB/CW9L906uNUE3b//LAxCfdZYIPxbKr/vzQ6Vr5q9k8YkLPb07HFi1E0GADZ9H49oX8S3ly3437vccBQvUgNp/4/5hWwq21RWIOwFDCSV5457YgvyAO8f0tBMv5Md3GNhPy+yF1fkSDqORodxsCB1yYJf5jtz4qxd068wWomhuN8vYsJj1qnLjUkFrLI7vY6maG233JVpB0LzRzRn5lIp7vFrDCfUV1FPZr+LESsbURu3OqoUHk/X9U2k+oJr7HOpUmnZxQ692jc0ChabEPp6PJlkIcyslvnI/FZL0B88gQnmwwM9Qm5ao4vkjSw0MtRR3Csyy9UJd/EKJ7+ny9KJu3LxwfA3Byrxqo58+a2FsTEoolnzP9pw9DPopPPi7YW/eIfcyr3NFBu+uvd3GXgQqttoAstRV8DUfs+s/9G5b6bfRM9RWqeRzeOAUiZNGWWupYbezEh9hYV6tjM1SlRHDL+O1RMlC+JU3eNwkvPJviseSm2uC/ao5+b+e6Th1PASsfKufURn/1RUYsUkhBFaUb1pPiE+sE8tmzyhsA0pyrsRJQ8YJs3j3NhogksoIQtQjL9qYGBAZpzv6xuZ/GvW8D3j6eR5ZelfP50klyzDfIHP+7OSK2y6Dq+S1nJ/5tpAASuUn/CulWoXEFssACKRUJHWU5eXpIbaMejRRKrcIaOJf9gMzXttGMzZG31rYC1VXWayg9pMIzroY72ot/O1dkRTMiuFjprrariW6ID5S3sxSMuwke1J4lKFwiEuCmk8kRLlqmFNAIRhmyYsqdO26rim1I0jzlI9y9aR4ifkp2jkfVIGrT/huf+vOFcTlx4yM5+e98XS7e9D7P7yfH8Aa5S9OecI6GDKouXLJDkmBMQGAbJ4MMJFhibsH3t7Nzqal9bpHxgsSjAk6lvVcM1SZwqHFdnVjOlKE8Zn5Of+jpjOLBRSrMZbr25sfvj7gz9OuVQey/TPhH5RK5ZLcft1EPlnnWi8jmRkWyCjrvQ5iWJByofE/0XDvea+L3j0EwmGL+XzVg0sewjilTNRxfjv42sdGD2QGXmOy7mNrphUO0YJTJA9UIkBAoa6Jt0yRJ4qGfccdzkvQ9MAOqreyWz8ffm3MtK1C8mg7Y/EaXkCsSemiFjUA4I8A9PK9uzRQF2FmaBiiEEzxvVE7LwTazQYRXrlqgyRrCp0Z+cR9yyJLuPsDLhCIW1EpQIT5aj9ON9yXwa9yw9wyqQwYGmwliu10VVuv2eg/s20epfFSvUZA7Kh1S9y9XWHSnC2T3RDZBAv23GmxEjl1IsAr0vngF6c63yWttGddaz1txXW9VGgeQ36kt/sZU1Fgw1ho1cyu7fwC+PcJbd3syvu1sk98wQT2kwvxGO5UbUO/NhZvHxK+88TEQj7hHp578rKvJ31G+3KI//dR3Oycrq6dQ25dV1RWOL1HNRrzVazZcJQMqALnMWApdYEe1diTk4v2fE4+nIEl0m/DfupYTj7DHoQZq4XNHRWEqkJ8sF4A09WtcYPJ5DHwBX78vLfeYGkkZyP2lbQE/ju+CWsf0c5Mf6gzdD98+Nbdx5JAtQ/yVr5IBQdeOg36VypGPubvUtK5OP8ascNfNvpvRSAEMksJFe77WTiX2Xyq9LCVBh4qw9yg5VOVrBe8TSYNBbO2DCE3/Sq5hqQomRPonfEQxaVAANyMKTT+HBqlPaeojZ00wDV7wI/G8/0bAlO9UyVW7fE9qLHWGO/PdcuHjSusTyjLiD/0HdfSM5X2RJWnmINM4PtwnxSC6XpYlNKLVDBXr46t1AorKbvJC57YbEZ3n/bUJ9hOfE5wE16Xdyf+qwPfFrRZ+gl+ylq4hy8RWy6NIeZoBBkT1QgHMOKFP5QPWLnzFIv3lKjH+osq5pDS7XwpI+bxaAa4qrgi5w/trV+1rNEoajz0/Tnznr5GBTr8KkMiWiFKSto2l1aJXpwRS57RiIBbCCqjd/T1RDX9fyTdSI7zlQyN7/oROB8UGN9tCn4Iiai8HbZtoAxdSHYHuIg6qo2Kb4jdX4vHlHYQnAs0AiaJojoUpIcI053V/6x2YnMBJBqqN26QQjCDbE+RVrwuSfMDs4cIJNsSPyOoGuQ0h3XSEpx9+Evu8YSv3lrdeo20jW0JUD/zTK+4j1Kq5BdBsgqSC5luJwxnbVtXvCINsgEWJ6X1yUAex4HlD9huRmnv+NVshL4ZpLN6R863bZ7PbQg9qyJZu6WOnjV7xNPdxLLc2I4hWY1T2lkabiKbwSfSfSkABs1bykYkjlQm3j70Y1PmRgN21xLuH9EVTOioznkNlf9I/0/SI24OIRjpEo6lkWXqkw+MZ/6IX471aHEWQVFzXaMpxEj4TbJnahOT7NRenbfMULLqo0OFjjX2uGJ8GQiz/2uf9W8mSapoS0yJz5Diib0B3wxVZ++XLp1WmYVxez/eurnJhemX3EIOG4ORx4fa5UMXduFglYsE9f1fQqFRDRcCP+NOFzkDy0EVDKv5cS/8QBHFi8ke7fzc1dXupbNirxvUavb8KP1RJBSncPJ+x73lzEXDqkJg0yIwokcjTzgqIm7E/8IpFcQph40zHDLnH6O3WA8cNve2AjeQmTiMxfd3sVc1olq6s9ukk3PLTTNLuZhF+XTaPuY7xkR62e4/czb+LKWPwtPC5/3RlXyqbsIjvZfCq8x7jev6tnYkejM6NGg/NXn3QwbEyDG5/jHsaKsO7kFRvO7rv9f/NF1fHLY4Ai5lG5ovpvtWucaBXhsMJQhEzh3s4NvCfybg4YJyWN50tobR97qlrnzJLxFRIFf3VTbpWclV9WoRLrnHvZYoZLYVKtuQ0t5WkVhBwkFNzZNNivzo4y0w9MSDe04VDsOVeQtMfunr7jXuDYtahJK6pazLQucAZdxnu3loHZb8fFZpXTS1EN5/4U7OfItJODSNN721ddXRyr37dggk8CzVbkg0POU7i76VHmzTP60ClR6mD/lBEnYTjslom6oVu5blI/BKwuCwWTokmZ4Afn1eF8k0d1GmI02mgO7gVHXCBKarXvHd/Oll+LBKZlzTS0uQriAUEb/GhRofMEJhRCha0vxzSf4Tyo282vzJuDe6AveXSIg9ahhO3feEycFuNbKaoHWWESK9/V78eyS0PBTn+CSuV2SwGBGpI3cLMafDkqYC32eP7CwTGP7AMd3R52scUx3tkfuw7w4XxNVtKh36Y7UnQxiJDEDfmGqOdTbrKHli1oxOI0SBWl68YOmrmH9r891YcrLbVN4e4hytmQgmlety72f8u96i+KNUhnPCh7bMTa8JXfelSNaL4KGTuwegzZKt1+mQlmYsC6T+SLCyyt3oNVx4+BDRlU479Lymw3+Dz0EBUhZ/bpzWaKr2WZmlxMyOjDgnFfaOgjGWTRplvBdp/eCwY1Deze2AM3jRHyhH1a5TQnA6h40wvMuLe59lnk2Vvq6COtECz8orPOb4dsWxE4bl4cHPO+VY/bINc8bh5cDdOS+MeIf/i757fm54P7tymZoCX4t1YfaGmw84h8jPBiKf3ofWhOMWLZMD/OXWPfyGvgIhGX+/u3vzOJ/9SDX1YcNF9XOBG4OY0GY9tA/xZIBynT+Zml3GTcaHH62gg29ozKzqs29MlNVFz0xGfhZS6QZjVO0dADChuee9cAZUUY4GSNqgvvb+5cWrq3Ou+6jNNmwkaSVeYtvqFSD+N2cFVMrYoOueXnmEMN7OxetILVzx/F2dnsmhKBPJrQjKfoe7r7y/19wSVL9xrzLui4rG/UBIlNy6x3gv59geLPVlFujHCnKn7ciYIGjyRg3zwtKnwY1G0H03eTKun1+7OVPO7LiBfR2zL/80FDjFPqOltHYkPDiFYT98rYKOON1x2vpU6qG7gsef9dzxWN/YQqvqmVM+bXYZJ524ZdvH2pR/3YNJ7OVjZ+kUvz/zgiEtiWU9c69zhrR/N6VEk64GofqORqigDIvu5+OfLkF3Yhg+T2SKTJFmvXzXhqxYji6GHT8rQv18PnA/lENdFGI2IaGP5zFz7Rp2BV4/zk52IHMElyOH5W1St+QnhFHIv/BC5B/38pez+fiA54XKAi/MB2T3V3rQVh6sgbtbi2VTC2mjx+nVdDgZQViFFJi16Uyl7K2y2eHxJVWQmrBgNsJo/6WqDxkpVIXDexKylhj/qu8+BLA+Qb5jxbF8Qfm51700rEEF2XeeWRHezOPKr2y0r7rTQf6aywzv0s4LVUEhJkKhzyhVLpQcAOIwL0BMxdqcJyFwCVEUuS1bhUeq5al0OTRjKd9xuik8MpeFEgCk7LVNN1vcJyBbXZgvd+YPmExbog9ihEmvXNEM6Ur8hFmsxZp/ib0X+6bE6X7P/XX0Ij5aLDcI/FUljC/UM2MKO+JGdFIZoE5aBRnxiSUyCn3iyBeXXc8t3oShIIrSLlv3hbp0y/LKKr7qfMgEVsKWSDmNJCgsrp33B/a4ho4Wx00fJRz/6JaojY1sIVOxezWYdod8I1V9QNKUnIMwt2AgJC/tUjvv/u080+hggBtT8DW2J1xbvjeZnCYnoPAUOKwqeJTtkXX7ti/lA7/vAQP/Lwgc9kvJXHMzoulfoBLlC9kOGbkiUQcgUFwbLm4HDotBuXfcdI61j1q24KjXQhjEqjbRuZKu7d7v6FWYTiG8xYh8gvlFmya1RRNUseF6dGcYDBU6LTUghE2EmtuQ16hlCLV40NMqQUqYtMMl9PYMG4yxmeVjSwc2FzAWT/SckMaJoU/MtuwDtP3oYGMobpNq7F5XosjEZsnEFSjlPiZ1lPdz61dLFCjydHn1TOTOiJlSR6BMtalfi9cvFct/VDOiUcU1KBD2IEZ4WknXRg+6dPpvtQd3fg9Z+5/aZ7Oz5mtBgG1niK2jiEKzM99uU2aCvjUsncnLgx1mm5nFSaX0MP/83TgyHHFqD65LliXvfQVV37aPcCrs7E8Ro+8CiE51ph9yDrPe5fS2DUrdiUyIby5oXSDaVUr/iCs4y2m6f7mTk7/ybrjsyhAahqFlO+pjBVqxFp+t3Mz9lyQ/UqqRvIoffnn3vd3k87Mvc73h3wk3YRGqs+3IWKnANb7i7WyYwrRW5VgISPWpZfEOhWUr18fm0vPF7uomepu47LNR89YJz/aoNfiRLCwkGKxjogmaWjUckV4ct4jVU7cI/hbJv5/cTJYtP0mXfr/efvB4SlT+xytMB/kuVvM8qMMyTQtO51nMTqJuq139+SVMGci3uQ/DKmPTWRw2ZijtDZ6QTEguJdCi0Zx7yj4qTszQg940XfrfUwypZlMTwHVdfLagzGRRocmnA438/WU4edYFQ3wrBexQ9V2k83BpSz6Nv5TtdwPclQL/jS0+tM4nA1J/s3ttv+Vt45NUWgbafVUpKDUd/FakpvzjxO4iQW+AoxLIK06Kz9CPuEaT1fpHVtvY9qtvsQY68fj6R+rIy91p1i3F8Dm81y8NRKilJTI7DP9g6GWmAPf5TbYWs71ZdmjRtB4+OmOnpkrvxnJBMCnkCGSgb147l0h3XFCRiagY2ZGy9LDhKhrD9FVPJ1ScxjAkRBJnqiFPCI8AQEd9P1a6kjHLrLX7HcEXn8eGTiBTklWwrKsk5AXbLtsjirWZPVBbP0V7x57m6aXMsSqqvN5SShDuVAO1A2cixl1RrRZ/4tYsSuhJ5pO0aTRgqivsy6XtYjLiPSNCKrGCfzjodXdMgkI1V6+5E8QMnO8jihp7HjjxHXHMwtPyd/JkjKJe3U0/Z64YXcZnc/c9pM/2bd+dqG+vBm76kjkzCQKixsx5cYqAItrDEiBL/gPo9j4+nv3ClfzoqN1XsyfPUQehno33agLZP/D0USatwwY/D4CZoND2pkzmiy5NloeCLgPXb+VzwDwpDbRP4CT8j2MRSm5ZVSpOAWUfcVokfnaWpvEFDT3mQnlXR1UbN3c/8eLIICIk73AEv/iO96mqTWOez9Msal4DWrsYytAr+x+8Fcm2EJrPoQio5YL1f77UHYZEc9tekMn0jS/s70YK6/nm/wkuzlssVXEO8KYaSuuu/rVSh5ueD8wXbvqacB6YZBLekwVp3dsdiCSxSfSntwsev3Ma6Ya2X+fbME0iLT/9Aq0G77/pVOjcZHwPRrK+7/WS5Mu4rPjaI32VsWxlps5MSy/2ZAupj8llqWrvHtUt9QJ5HK8f6Ho3s86jP7llcmadRpzoVRfBdW83wd4JWSJd7h5Hz9wjmKkqUBPMNnMuL5H4U+PozEItES1q8XwHK8/hzS5OMoK22bDoeOrffPzRLIQ8eX3Rq5ZHRQNlk+b0U47JQHPLDOv6+n7vsaXeZwKfiOV34uL7ZPVvgUZgbJLeMyyzebMlEOmn1c0Jt1bKSFR262ZiTashdswKtMftbl7nG0bZ9ubP0YNaWyWd62AdmoCrvo6VripibmJiXjETxQJUgfXU0bGR4F85b+nIz5vmNQmKBA6ENi5Y9ztMvgBbnz/Q019lBi4BVksn3FFWNXNO+Q/SbyDxD3EAoBk1m2FrPLx3tjvKbx1HZZ1cJDpLZGiRi5Btb104pJDNg6MCORHOK7BjK3QC/zr7PNjtQugTdvWT/wabZGVv3DXqZh6AGf48oecbnl+RihE37Dn1n3TTNwkvgLabsynjthKXF+scTrO1M7SdVXZOvw7i0flaPP35vD37nfuryUydrb0U1Qd87ITVtcbdRr+5zZ51rkkExxxyJkz5kKS3H0YkUY37KBWQAzOr7ySHWngqkUnzwQh8dRmlIFgu0XcecKBrxSEWGgbKwVjOpPGwK9VdinwQ8BaasNUD2HxBH7aSRMkWF4Xlm6yvZ/V1oiyFz8LYPSV04vuDZ3IrH54koR43PiktMIpJfjTBTcWMwfJ+FtcEH7Pt8mE+0RYXOitj7u060skmuhO7fO7qBJGv4pjv91rL0Ta19q1OjV59rqd1j5pj1uXJAVNa22T7bs4loGrsuhZRbV1kE/Hvn4mPeP/XQqrxhXhF/akZrUvapYCwP7l98Ac+PWUyrhs1k03GzHfg+xVjQuZ/t9Byf6bkH/nvIMBuRao0j3kpjWSRmwsWE+2lnQqyzAaI70nfI8skpcB4ViqATrO8fKUI0yaSWkJDEyBAdFUXEW5pk7bc3B6iypb6manCPQo6lwOTeeB+T79sTxM0L7eIVM53nPzsI/4V7iMWGIrJBuFjjnLDr9SOkHcaiidLt05MC8d2U7VOAWvx51/ehOnI7CXNloxJ8jJrTypP5eOYaoVnsMejLvmrKF/y6yYuMkC2cz9rMp77wHhiyxJbJEitUxr0GRqJqn1c1AeSn0MhIQiWTw/fdX+R+v2KeksaH17IQymn7RtEVCBlouiYeOPULKRbu9MIonzIuD8SGtGhyqKKcoOWEv6otZi6+ryqBD3T1OJHazrr9GSkZtK+TT0526lhk7DEgfKqnoOsRbiDbvSpJl0csGbzXVVTJwj4p6HMX8iHDg/rC134WFuHYLw5MdFzu69Vax6pw7/kbF1CKRyzvIB2Pj7O1xE12IBzlL529wovRftO6O9h+9O3pTT2GtfsdHUeEbkJRCII39u3Kwt/cplg1T9q5uW4W7vdi0dBkoXGA2T+kqsTHbr9upbgRmKlSo8TeEbsx6brlAC0XyOT9u4m48kFk7q2Qy2Tv6BTdoWFmr7Xz+3D4cmssoWAoxCF9OQzvRFFN/n3po7U1SDxeq9lSbvMs90JmDAoeMDJ9rlExnNzpeoiyTH6qrv9h/lqdubPqHBdWGH5vnNdeRJa95hUo99TZX25VoMkhk2nj7ht7piRUmmzMJl0kWdp8kV3fmG9VAoaz//OsK21TrQy9Z+OisamuJI7ObkyAf4G+v6iFizMGNOw2Mz12Pj+DPQwimkywcSg5ZmnyaMmPA75ctCJeSucsINj7klDjCIWMkCsVbeaDHd29m8qw1BslYZSWey/R1w7K9LOsVkbtwg+BV5L+12njIkbvL60d9r+lq329+nWqUV12diRtIc+xsc4hsw7EP6wEZ98g7l2h9n3H9oNZjrBDRHBDftSCaqGOWyz5/uYUnqWTlROWmtzj6Fu2xmQf6qRztnxgdOcxyNqah3A5kXn7wF1mXuw8rqhfO8X3bVbZwON9vD1tOYv8ltw4mmdvyAtgXOze6z7zXQUaqod+lYuzgoapcF0TqmB7fSgmbYu/WhbowndQy4Kj6u1wGAN23SimxZ88pc6v4l/zah/EKx3ZKDEWVU/IbhETRBds9unOmRJxMqsgnvIgjg3qPmTpq5oQvL58pAkiUjbUlgfmUn3R7u19QepHlksInt5iGy7iEw6uodDwAK0gYqfhLWlt26QTjfUFbR2ONRMJsioEDOj8GJKZ6OPjIKoUoY6j/JEbDsU35WAXn2szsD5zV+Bee1A7+td0+u6re6nwWP4x2xj751e2dtq/8HksaOvD4W/NhXhrUEyItmS+Z8hczG2lgcS74XmyjIN9OY+FwVBuAOKTqsg7p01Enl5/PBSceT1Kf0QxKOV7//5lJbhH/tRB/JmTeJseFs7JoYa1E2kOrvXAhzg4Tp+/6vjZ3CZ7/4HyVWYodHIwcoGRDpxZH/zZSGOY55J2x93EMlHWAg91DmkSdJhudATPl2pUozNT0Mgt0vlnPKtLT1yw2T8Np2qPT1iT3K4sHQJHtCpzyQr1/xU3MucI8megQ4s4Wr43ho/4ge9LZIis6CEJC3+Nr4myaIYQ8eV2VUrTVw+92dbSQRT63J5p6zO34dvWKUASr2w3Dvg3UpkJumgrZC0hr+KyRxzwp83Sc58WGwH0mtJ302ELWR94Y379UMgBsid0OrmvYLGpnl4T54vIktU9oZnFy3/Av6Y/P9fVkK/Z6eQNakxrHva8f8/oxoQZOUrBTnQgHtG4JWQdhwIY1X5vX0s3z/VQrNfswhERuGwACh+rOjR+CqPjQ02GD5r4vFGFa6jaHLrN5zG6NU0yvtYzC5IpJVtr8YDMvlrsNbyXmeNC67x1tIkvsYuC2/pP7S0+P/J7oGLbzbe+9OmISTK18xgzVGOrGs3ac4rz5BXBi7SmDDo+RYbwViv5XAQhfPcZBHkiTag2LHFIyEoJgO7egtgqNioup9bGFBLAlpolSWLxDtdDkqy0T10itPrgyG99xkcRgWju/nkXJwpJOrQas6TxXEEtfEU0S+bkoM0dPU1dHsjL3zW1eWBb4tFr/UbxLa6gvSshYdBF96aFI8Ptp3CzFQHtvxDaVJNrICIMhLX71vw+ehGIl7+iOnxIE3lCGEykek/dtenDjulJufmevUO2mbd2NcMbVHZOpfFvvOKc9bQrk0RvvGamkB0eS9UPMGWCpoU6SNYfMzLwbZXoO0rNCMVqfIP6Tft4ulVzhopD7LHtUXBm43PwRVJpk/Om3FfmvAPp/+HuvZalRZYs4ac5l3MMLS6RCYnORN+MoRMSreHph2B/1d0l2ua33+b0MattJXaySYS7h/taHh4eNsF5Cfro+IGl6H1XhF8+oTIT+I2tdeg7Wz6m9mqOwCijlqPyCdsJOkdL7OlvNDKdILrG+KjUhn9vPHaiDt0xDXO9x11F1lA0iqu2dxzbTyYAdO1JLvwqlpnD5FV68uIAyEGWfzyjPRYhe9oVvZNZ7Hub1B2HcQGvYynxv+7TP7JsOUR+kboX03lMB7p6njgt/PcEenCI1KirSN10qycJXMn28UvtsKEsTr7lIglcAc2nsXx5uRnoUQpWKp8pQNJ/7UH5cnbmIfpdpNSY5N4+RpvvptDS+5WQ2QisRVJDXZaceAPsNNsyBkzNiZKfJ0H4eRMtYfiXhOMXMrNnGj1GaqVNk2QGs+2sh4Wn2F2iJvCCAbW+ajmrQNzjedfWwCuP1gYkm1pd8mITC1wuMgChWqj3F0rMOiyHJ/t1IIy8Punr6sDvAWbfft5Qov2x68fxsmY7CG8uaid2jEx4qdyWDQQgxKY/OvyFlw8IWvwSkC16MmXLOvAZTJryUUAA5wTPLE5tF+Vs03yk/5sVPaE8eM+v1u7BgwoXAa9Go60S9634rioBnO1c91gn/fKEHHNZHXUZBKtxM4j7fiHg8YPEwuy/zd84yOMX5ubehPv2SdsRs6M0PiCH0DvQ4A+pc6FbsBdGzV00U7HYimgZunnQ96glezqfOWbnnNHsQaFwL8TI2wxQLPs1t3RjH1BJG4N0lfRa1P7u+xYDJKJ+mbEprqcboKJFYwZrJXZ7UBB0WTA59hrMmQQlBD/jLgL1KflfrJP8L/cBCP46kzjMOh8zc+eOvXkdoG8+Al0UysVQwSpUV9ckfKVnf+060mOgRJ7SGCQftAsX20bEPrfwrdb5jKkNI7jql3jY2JfNgFQ5CP7k0RBVvSRWLYZnz3qsZ8d8EEdfpCCZJWCLlNmDFVEUsLoKnRNeuRu+xPKZgxUe82fcSOI/O5P97vqOM6eRV+5o3PE7tfHU8JVEYk8Yl0HLycqYel+hu5KTetWFWYtPFNnL26DiBGSkY5Di3MIvo3TY4xc64iBKTqKs3v0nwWBoPjmKnO59B1Q2+NG9AQwE6tvP910SSWnB46hGJlWGbJ6u6N4AB0Z0ai7lO8M6mf2E7oqIQ80wPACl7rouAXw3L++ploj6oMjC2PLXWenI6tHiI+tRaurdPd9vbfIdXzFJ8ci2C1lEvl8wOXN3AH9dGtskSeiAzT8XmY6RZodlCMlbs4l5XwFdlpxpdNN3mMUbj6Wls08vxPQ5gvzg9hGj9/6yVQ4mROiJpE5mLFswl32vS1gG4FdZ4IEsPNmCIKyLx4cRvynzEiFZ0IypT7pv67T7oFPxWMDZVDdtYVdBTVSv7vp/p+5DsZdx3aRB/XBF4G+Ceouq1y4izwy7ot7r9ZWCOJfgV2XgG35QR+9/QW4MR1tivaJ2qsIu7ZM5OfSET3CzuF5k0G391+Bt/tdhC5lkv0KH+4i4ByLBZcoEG9oMz952IxunY/SE8Vh6p9xOwoSO2Yjnd6UaG4HAfs0sJlsxMIsTdPsXvZl6+Fz2XJd0EFC6zD6HFGif9nLwm6GCLVV3vem3tZzewUh/iN7ciF2wRzh3Hyhd7QbcMnphbjpMS6+vdvjkZRxn4kIe+ficZoh0SjsS8ys/yKXq9INUFqgSgpwRmHIzz6iH26gdz6yCgbt3BCYsQG9ePmdMS1BFjAad0cqsKBneVNTMiacc75iK8TcDzYZALHaA+idZUWLYy0fLak+WSMEKjs/zTAvffLMOvI/RPKCOxn4cZuKLTd0aalYCFDh750liFFUIGPPc1dfTVZXm2FW1f75RkNYDlicbDlXQQnr3xn6+3KzE6q4L7eM5L0iOf5TeIY2LU+TSqTe0VkQTCJEfZenS1/fVenhEnaP6la5r3yOwWw9XSAGwcKgqjueWXAyNuNjZSRzagwe3Qcq69N5E8ZO+G5pviK/78QEkpr6JFvkOOfIZGKG4sY6+P51suwDls/RZkaD7u+31eYM/TabxKZN0OLdqSpOPHcyXOqLFY0TRtmbxZVJ2T7uHjiW8sMrx/mnmMGl/MppswJJnMGmkPRv+Js9qqV62SaQYo7CLPSxgfh3fiKVlXVe+eLXBlv53x7vzNS9mN9JbfjZsEqPtI1qLV+YKthm7/uzu4Z0GoJd0tuP18mG4XHXJF5burT027PHMrLbUmzaML+BPb/bZ7EGItkqwFlkOU/5hLGNw0eripUQviglY3/WAuvpBUxP0s2lv6rMqR4OmsZlI1FahzY4lqEtz/kYyqlnDIUEWDtPNF+3INJUxT/hjpKMxdttnS3xqVzkBHwyvhM1bGNqj8o5nOMM8GgBvum3gdp8H09DWQssJo3JoKw9K7XT95YUGySRbocU+HRcwMZNv1sanzhRCn9m7I62row/3mbfAUsI3yLhG6ulmj9LYJCoIeMSDQoEHzXwp3mT8yz+/X4NzJOZ36cx1iHsQ+/h+DUkTQq9h+uRFc4VU8S1ijMMRLmI20TkQmpyLhf99Yg1qJRpJ0G8bfqHmyRkN0eTwjJD9472K5Vttl3ZzNyPgaFciJE9G232KHnBtK4YLK1lIWcEXkul1tvA3FyDnwjqFSm1Rc2n2nRUg55ajrU5fukhtc9fFFxys60XTOiQcke92PoC/wt+ZYEMX67NHGQz4ZwIA2um8oOLFl2TwcRd/ssGq70oGO2OIzslrDOE6Fbm9w0fx1sv1QbEcA2ajc1NtdVsGbuwfYNK4UTExp044Pz8JYygOACv5ly9UrPzkTcROWiIWefMMnPYjfaQCLS+vIJGxlRf5NaIt6qWiCoGqUp06sFlVn8fZbm3hcSoBUmkvlZXni8G2UKuRRtVuOki3pXizbMCTiCnlF5yl9iNsn1c0ekIv0rg7EYbdY9s3D4zkoP68szoTPYnCoSP0nzyfdiufMRKjR6Iv/4x3Z8ajnRTWqJnHOPgwOWpxGd839DxNvX9AY0mgLwwlip2SHLFYYWQyferLWE9b5s89hxAuAKzs8t+KvfVP2yRQkMiVoUB7wHN1OYgnpnjWm5aN2kzKwows8pm+xNeLDJp7Jqtg/FpcB+MbqwWfDxNIuI5hcaGokI7fcX/xlSuAmBrMBwGuMqT23nrzvTYY3yT9R635Ki1NV/Ugsi/VFc3N/TsMs+j1JhoIlHToyIM6Cy1hKgVz84Or7wokUMeQjUMCMODdwLlVxqJ3ZIbroOZ378RaZuQrnmS7xYpbA0cu+Gey1QXF1O3icuaJmYHo6MhC0bet9JUHdnRjQwtMUGwQ6FMaWU9i7QquKDv9w3cTT+EqJxNKrPOtaiHPZT0OhkVmkGpX0dFc3d6vQWJEEmvehzDF9yY258h7nS0jU2Fg3MaMVntZgVEOIrJoAVTEa4F/DcTuidXI56gBWNWnHE4YbR5886AJ6AEvsQRqSXzBKZ6YgDxomjyYwl7xAp/Onr6QWVygCELbb+0bMhjyYyvVJBYPydJANBUmm/yUYZs5oka+ExZ9ThaVZ8vHJY/uYiv7DiKjqIGBQZPOYzPv8snO/Gz4HOlpvbI2mOfCi3RLZUn8tA18VrPwJU0qdc45RX1uB+kCUh3uZrppP6T31WDTW+qHQi5mw/scRr5xk27nDNzt+4KWAGAWorUb9gez6BpsJEutxXb+tb4AAlOwMPNNan8g2DIXnBFxeViRryjTRhtfwZOvcIbStnU4n3l3MTWf9l0i/Xhp6BpFxKsbWyQemwltdcGVs/bOx4kiBSMdrruyrxXP+Y8dQTxx0/kn2PCZbXZUWsvPvf8kC9l5TEbBf4MXji+FRah/EXUv7s4pBbz6vTvTxQ+aAxdRGrQ+FrP4bungWeWuAd63XjGnylFuBujKichtIIFFhO/kmYwLYdxLSjiLG4y9cqSC+eUhyjxrnk2CP98xYuD8hfGNLHhVpOsB4MpkbDjPtId+tZ0qEjOK1RzzPGU9ipExeVegcFoo+O5h7hAvXza9q4DBkFoTojXGG3t7cTZ2z2Z7VRLWfagSRv9WucQjFXbX7gg/TFeMIl/O8WwFmY6SCTjCiFDgCls99UMYrhs37aP2xEcG0zj6s+p0n/RxXmISXTX2rkzFqOMPW1aePuJjIrS5EvqioGh85c72pWfYg334C9FgJoNA3Hv3LRhjvpxRHqcLX4H8l0wqKTOeTYpn26Z0+eHu0VSQgDXXiHZFd80M8xY96G7ATLysDx8fXQbR1540nfRihArr9E/+YC02cyNJ1SU/m96bcQ2YwKYTULTxmF9zT/ePSg9WeTzSsnUlWFF6D3hDs/2ir3nLW0W9rI/ys5iAriCwMixXw0WRgPqE6zvUN4oNA/N/Ii6Guvh7l6odg5/DiEzHOXqfaO3GUy3pZu08abNvX9uNO8wYXUmCpR5sRwFtwLsfbni+sxZ3IPee891bFi4rl2lkvFTZESSVTPy0qwKw3wPnQ5tTReVDmlo4I3zXAIhfdSQCdoHwX9d9AaUjX6BUjE3Ys7XVMD9iIEJ5AkgPY1ydrhZ8M3Xc/3EtNKMxy3MlmrLAJhTtWZKKNTh94TYpAH33JtfW23m56www+7kEpmHiywjxQgeemVE/F5XKc+9y1WSuHbavv3MfoG4aevDEkJIuCtN5m9s6l/UrTZmb5gyQK1tBVd6LRwjLqTCnMBGCufgIxheMBvDzGbr92gl11CzPjSf9F/3KcWaFTWxgHTplQ2zFt4lpRbAyRlw31gLR5bW1WGQg1AR85Xd6n3G2tEZ/4LX03EV9HQ2NDJvJHc2AtRm3jJBmAiOapZjHCdzdXThDQ6Y5r6ZuWBcvJs43SKrCMjNeoj1gi8lpd1pR+nHX9t+LSCX17Rg3r9S4QrJvFYhDBZ35IwFDM55x9t4yGzFfgYSX3rOGBoDy68XWfrBNsVVmXcS2Py1W+riesPZHm1cUOtskzFO0cyVJC8yb+mcaa9DPzqfs6gbyB83Dk9GPPnvVH5exL0iewHOez2aP/R43HCdZtsQIPQuXUeXbtjiAce/KKGKGwtos6578vC45u8y7ETS4nLPzcyHQJDxsXR/XLeAFQAmWGk6Vta4g4dMIiSDcVbYyd+EXEtQUiQZeRzapJ9PEr4xfhVK8/IxG5USdU+1YvalCuX29a3ohCIIi+FL5xF+0SkWwR7CIDnjP0CcB7BvUoIjtFbVVPSLxu8IXTLZdfhr58p1hBqGQaxLfcfAFpkjUEmifrt0ijqlxZoDYI8y1mtPEJo5izUcGxRZYdT0H3ewmsubEVbyyvZy764cgU/LQperzyTGzXqAHsAmPMiIJel9Gm9Mx2PeBVZqbOT2jJdBSWNtSZwBTcYD7vZBuicmzJVITRSDrJ2YrpDObr+Hp1ebyfaA6nupB63uIBI/neNe0EUYHoj3PbvQA3p+l3qclllQm6DY9ISeuAiwNTQfZ7cFKFswXZYM1E65A+2BBrRPrGCv0QN8g306+Lq0RKkDNF2irZhmjH0fzEgdyJ6L9Me+NCY29ezQY8rmsjkIHij/VVHNUAVMPlFias3YcrK2NQ7k3G+93ye/6Pt/jr6GuehYsqPPNQRVVTsqXn6DYVXjUdCFosg4IrQmpcxu5z5WNBAR4fu8ZXl4VjIpw5BdyMzW6L+ugZUvvFx5c584oejKFbaoIX0fPsk2FE36YLZGl3Ru7Eav9Vtz3vkUW5TW0SX7ZckPPqK9QEYKlCPAszZEWUpdbv6h4MoUmplN0YRlFqfDvASM2F798vUweTGayHiNwaj5voQgEaAGOBkeeD1i6uckAsxDEcs7H921PCFeCkMlxTAV7HZORaqCBqe9HlmvQ8+uEAi4hafN9j5v7oUF2wkm6L/DcdPqKLGYrTOHQ3id58d0lFlDE2ws3v9Bq0j8WEA+8ph+kmD1ACrptxAlEa/xjqU0GbwLWat4js30NgfMKSvv1Fb1pPxyFCHqAsjpnFmikOvLdERlGS9T9ekOQpSWgQeLzYqmwex+piv3SXlHu1r3dwdR+CNl45vQCHtOawj5+7N0zknXm5RKE+BBL8TM1YqauMkA1mxuBAHI93/OtzmQqf/1i5siZFpt1zxFLZMQkVneWn2FCev7HXd9E+n7emXXHv5w45qZ4TvWGsNhIEO4jM5AHLRluFfI3Gt3rZSCQav5yD/4JZcXqIsBm2cNEyDeooxaVY2IG/SK8rxK4QbuDEI/+iObBjhVUlnMeAmAj+KHlMGs7cotNaBqtqvHnVRxJcTlWuBU/awO/+HUhBwOuBiNBLjw+L/XxoiZOvZdSIe2RHw5fXOCtxr4fZKB5gJwg77NA5qujF6lchMW9260BywbLeBEPs00JJVbI4TfeOb0WpntqDPpzvVwzKNUq/MuP9mH8/PjKedq6lNtp/PLeaw2x+hj3yTdXmfLCBWlPtbTIYAywJdp4yumwWhfmFrt45k/bj8cSBpH+uQ4IAOFTUw056p0dDZyb79IzWHRCJ6vPfIA8xldjXd4r01F/UL96AJ6AO7d+fy9EWqwtdfllq8HX+gBQcOLul62RL5F57blxBbLiDicZkmCgfpcAi+UoE2GBXzS0bMm0MedxyXcvNC0qL2vqfOb5HpTxtW6XzwBPUG2hBNNrj156rnecbpA8bB+8o/uf+czULyhrx1SwORiLZq++z/KieDB8SxGRyNPwf9jVytNM1kRx2IsmrTNy6FLSfp2eZgzHXjcUsLVgCocI9/xDgAIgM1UerUUwT/Pnzqnv40g6oDwPMQHrlAY6Q7VGvjhMW3zKj/wRR94BIyuqlJqVLTvaw97WV/5BIlJNrregtyEJdGpN/YvnZp92YgvuRAiQp+w4TVAZXXYfXKJimmPt+l0QeF744b0hpzyNFfbJYB4g/aoYxjUIP6cef/hjV9HPvSPiQb5p49IkSG6c3PuKWIZo5tf4epjx+BOTPm+JYPb1Ys1ICwhe5N3QIIPRaWVUTi2B1+27wlRn+CLPvogwMYM8L9scO4gZC3mrb48ifdso3fNqc9x2TnXyDrVDv3qbwUxmj36jYG13NCY/jxcw9Grrj47hNOA+pXCc5pMVLv4TvFp0ZGfWwlezzpkH4yCj3Z4UM2mrIYwvvQeT2tKHq/7xU146VbW9daen8itb7c9myaRzEaEUn+AKZpyL/BiQuaCQF10Yg8xAU478uYlMmiM9UmhWvUKErtdrEFQ3sqVu9w9GimgfubhxXwBsBnCwNO0Uiiy2URLVazgLpJPFn38ckzEpdntwe+DiWqbRY3vvwPhJpczeFGaoU9rbP790MhtnCOUrPhcWA+dZa/XFJRbggvgv8Od3QuCJDB5oMGKMGY8njT9juXYpTikwUD7jwu4XBcnFGMqm5biYM/CQJkI9TyM8BWHSp0NlMjqpcr0yA/5jxQnaUOgyUt8cZcNfT4JFF1HGq/BHmI0gCHRHDYltkZeR3uN3PTmQr/MX/tXC8UgNEvBpMxWXfp9P8FCqNGqHA4TtzF0EC1JHpQq4gpL0/OVxSU2edOpQtbvHJ9jJii0jaU8eKNDRDEtf9HL+cf0jSKLi735axxJDSszy9Pd+iqVeZHpduH7WPjOWbDmUjbrfA/m0EV+vZDfemJtK6HTOhU5Y1BzIM/kWyhXfHeK1BzNu5YwX4Vuu0F7fvnnzBbI17lMkV0bhgLeYk6Ir7lI/Zb2AdAaLd2J/D/us7y6PgmIW9KoJu0sDHbO2HEjRHgEwP1Mzk/hF/x405Aip2hc+2IPQZarJU7OXVErRB8/77Z1IsxTl29vgDADYK0cL8GDJaT8xH8+kyHJyfMck+pIAVHmyb1OJ+XwMgc6PCkAid1n1nhyhMfOzIiOSF9Ac8NT39i8SJOwp8BO59Snast92QxVXlcWfHe/rCWGmR2i0OhME0iIal1cFQR9bOCGj8McTZCaafg6RVFon/vSj6pn3E0OyJchixM8whWlA1irCTb6YmZlE1sNtfnYl0Ls5pciXqhSwqICNrnEPoNKYK3VJNWzyJqGL9lL63qoaFy+U+ljytXMkJD4G16jxKltNkD1vgcSx045IRGDcmkceZ7qQEtPvwQIsSIKa7/nFNvNLshozVJmak0CP9APKd/LU32VfYTRJZDLxXPkdMJ1R9sUS/X4odrhAiXkTKfHXwhdUqrZyA/1aRNu4u6gOUscj64R+f5qrWOVu94CtTuWOB3c9hw57AKWTC57uXLGhZLWTifaFQcKo0838fTQxgwPjoE57hDwEllcyI6GCiQ4ZZABbMntNyztFkqNJjNYO57t7z6Up5sbagNxPCUoGcwsvhYHS/RLjyy4xnjc+p2yksbgLYTKaM5Dpm0C8IwZgwNIkcJMYgadDJ2fTsAjgnMuV3n3yxjt7E28WluOzQym1XSGx+10/q2dR2+leWAcgUdEC+wbT2CORHrhupQH//KLCZSU1DfsU+rnNjLmTgfHymHkqDzN5/JatA12MPXMbmPbrZbmweI2AnQC96NWBHbX9RIMYinPKpZZlCmRS7p2kvJ3Oq8shl+sHKz1DJunR25B7fySGTBMD0++M/XN+lxUlhiqdszbgMDlR4teD+s8cr++EhX2p4wFyKK9vj+fYKaw0RyC54OKPsNG8V7bbW4/bRnTzypqJPZ8xtxNrF2ZbItqblIeP5GSdWak4s1g7VEhl1BOwZgFkW+XF//Fw4vQUHou6JEie90uBnPHSc/LSaJSnrq6TZHbWU2XAi1/0y+JDaJ0gUugYWoCFvyzGR9nmqS4sZfvbv5zjkD/lcZ43dA2A0UgviwfB6E3qpI/MQ9S+oBIkF7phYzYxNQ02Y0BfwHo3DMrjZyZn5EI3BI3Ljgvrrp16NP03UDedgsGFEpJBxtVlQUbpSI+R/+S/clUAr/PN3dqjJBi6JyYrP+g7SorMxsIJPABnkiVc0oe9mwxoWERjbT5xMOcwALhonoi1hzrGZJLGPYBPI1ndzl5wQ3Gr4tUNuIdKgmW57PKiLz+EK+jkk7pqocXNJRAqdBt//8sMH0Gsc8ta56qcjE50WyIRWseqjLY9vg95D0VMNEVpcTGGrYy85XpIhHGWJU/GGzGFYqhh98EcFtcI2bO9ZAyvnsOfNGKnZOzOBCUDVLynv8ebavExhNkfg3QedYldChJYKvHVbHJiNbHQGjfjUtRiwLRTPaEZOhOPyrzGfX7vZE7AKmzWomlvxgL2wYSZeQbTO+L1Lifw169ND8Y4o4PFD6Z00YfhrlJ/TzS9yYzjDfpmCiLzbKw2cw3GJIKC91Ya9gj8cnr2g7nenGDbrS6WLN5XlmT4cYwJclzk95615EAoo5Sfz9YmCM+xSZOeaxJlQR22SNJx6k/ZfhJrmZsahDITE6oicBTQU+REjPnKhDwdVmnUgTy9n2xLwtl0nPiAWkTubvnHEQP/aT6Nc2CoOJt6z9MgHc6UzE1VkQx4g7tftlgb1G0FWDBB4Z84wqFAobmJlgwPRj9BPQUq0kf9SVEkmWXbg/Gdk7JfTuqpJFx8C/zAI09LkMtLUcNHLONJK9HXVu3yR6KdFvo0iup9xDr5UnmMlwtTrVJrmFG/zMsVIQGM/kr87hWPIrnGFB4MAnKvlreqJsIXymIATO1jYMeV8Uj9JCb/jDo/b25C9knih1cpAR5PtWnOrUzOWUh5RQCZbcQLdFAypgXmMUvVAAWgY4QNfbdMdRnkXhebdiubcT0rA7Nmjq678CkQCpioKlaQbUHmLxb4k4/jhcMQ0ZMYV1IGc4P9s8COHXbVbPnyVySB8XmQqAfK+K9G679Ticw61W1FNT+fCljMkqAVNpd6518c7O5STxTvNY6liVcubrjaoaeC2JxSxqHI9BC+zyobSZE+wgz9UJvDyN+4JH8Q2eyWnfU2SvyipMB7emGKfg0Nu2sQLiInINITeZB68MLntpkCTU6OjNHiPN30btzagu5sHcVX0lhbGwQm6e2+izm20DjG3YibHRqlgnvJOMcE5hzyyQPxoIbwT6PBlp+HIC21EAE6GGyNCNyQR792B0LmbrhrW63B6mieclRHrE0AJHTM/p3QwviyM5/VF2JorfhcWI8dH2ByUxLFzhsdiRxdkIu5p6cuICxRWlAhS4Pf2Raeet8tlExKNaYCZXiLI7x8G7ERqaDuBBtMJ4UZOkrvtlOANTH1lrGXIQjKxD04aq3xOc8Dfj7z95LWGX83jV+Cb3uBFjbja4/EmhU/fdqzTHMmOT5SCI/S7rxNH0VJ/2LL8eGG7lZ8zEbdpZ1f83dbY3hYo94Yw4Mr6GzOrJvYOd5396Kdx+aLC3sh8EusizKx7zMrrz56eDWPCfGJDvPX4EEJj8sKapO76yDOt1LGKzqL2SIKrA4cGO8fz+8W6KcCcJ5tjSeHgeA/JkPgAzZZPCa2ZdoiMf1weUrifaG18x4bak/rksQ7NSEF8p2F5zZ/4qH8AK7Stex6HhokyJRrgageTRJjbeohEVVplHShd2RFATAni7h67AWLCRzMjtlztykLbboyq3Flcl+0FVePJNxP52jbl6ZtdGFswzF8TvFeMAiK4MhY4Glkg4uR4KMGEBI/dboekFwRJNil4r1p+Kd6phe6Caf5gZIvSJFtWzDbCdMIpcgZ/SPQjw9D+rDex3tLAYjFwttZ5NhQg5jF47bf4UppKiYi5/tDAkvQSbHjKvdJrpGjBGNiPPQA93HEBUQGuAIcfeH3ecTIjCGDVHN9LNYDIQHIeEHvMTijzCXaauHViQpVFc+DsvumJXF33mAehQ61uECrGoOQk1miFJSx8JBnWCUuc0DFgyhws/s0EWf41PsMDYBkV5prPY9qaJO0P0OZjAzvSURBX9U4pPAXfIR0Cw37mD0jvd0xkIRaZOFiJUaH0d4DJhJiCJJUtAySThnTH2DN3Vx3/7Z306+VnIizdYpCMWRCWZA4pGeQeQzquYHTAG69+IpE8y69gtZTMOTLjMSXED4Tf/k4iVEsrr1XHF6ITN70Qb5xCxx99OuFbEraQHka24IkPGNKhXQBNn5+Qa+TQc41hiuqo1J1OPaR3sUXj00whe758ww6oGrsU0gUm4mLO0qYuMmzMF//veTkYCX02aWZA/Vt7DVyl2ckQvUBQfu9SGU1zjGiDklDCeleE8CMQnzh+401nKOuwGJW4NG4e9t45W5KvRdVGOMQscRu+zCDk3/o+eUR9WssoquvSqVD7iAvv0L+rvq+nBhSrFyEpWrfR50FtviVVgPBUzCOPZnCc6fGN5XhzwYEaCr7mggBezlMwVY5VRWxbjEcXnBSTK2HmZOZW9ZItXEWTwGl9027rIaDxR5/kkFp7dh/xbDi4lRpkvohgqt6mO60myGMCGYaGjPracVrXw3I1YSFCAm6mCBksFxMZcwAd4EHz+fAzp1Pgd7Y4KJw4ktevrWUBnXrXRhj8fta6b+kGpLGrj17Y9byS9NcEHzahxynaz576OhNyxGPzpQlF9r3M7OWlNcFB0HgQdDxiZFV+/SfPUNdXuglbD5+gazgsz8n9noOUv49LtaSeBwDodx4hJGYZwEmV06D58wsC5rtBOdKBzVqJb2skkW470zIePVunRJmU9qJTHD3Hvihhm3GcEX8JUZgChRYl8qtO3T5PbIIHOBGTnUTKDrw3hSqBJNBDebj8Oyk6t0ioqQzVhH7v0e1FWOO97qPbWOSe+rQkOvLPieO+piix+AVAIodiztZoj9qe31zjc/yN5AqyDDvCGIuAqZ/K2LNUUwi1VudULFJ4rXHRbY5K8fILoJg/MiAWeX4cHdXgae22FVkzxzYqJ6RB1p6sTxOuQeYDysoFuy6wM60flmd8O51S5XEjf1mEg+3Zzoj/Yu4JImAfULqjG3U4CIwyBDMkDxXMUjOBRdQzjhoDrC3Qw0Rg1M54fTfQk/Xv6o/i1g4d7M4jt5S6R39Tyaqnu5ZikcGcjEu3tzLJ9RdptguYuf5Gioz17B0zqfAJaJzSqobt5UY0N4QyfxBptkm66pJ0d4BwvsFE3wLJqVAU6hHxlJMBJpbX9c8tsx34SW+nnXBLHzKVmsM/1AVxqjrpAoC5SmgCsO7xgqNGkYAU12fH5XwkFMwfxRMfRy+qodqBtLJLGpN1d+pVhUWUgIJvAfYAoUlVsTHM+bJLMOS/8zsOgLI9WDVhsx99LiESzDs9h0GkOpuDnzw3HB9Fr4J8nBTmqJal21mwyYQ6AxvuYrygYwAZPAp/sFO7I/x+goymS23McIVH6ZMbOBY4pT34OGtqVnAYYncKiO9a4yjCb4civvL5HSh/EjF5wIc+xBuQ75J4UlAXxSEpif2oUf/QzIqw7VCKsxWV/lefATiKWXm0z3qJVkp0t5tXe9E6BI0rVIGpyP0sqyUqReVHa60UTVT2kwZyYL4wCYWFFGMqYxDreqY9qYm9IsMJ6+awFHF/WD06MSype1UJ0YPGIJR0r147+QE5iz0L2Bmn5WprqHYyfgy+Zd1b1XWwnZjPwEWPJUpqrB73X3wxpXIxqdXeSFNqd1efYt+mItMCokN2WcfvtSefa0cJxKeegQu4mfexhCZiR3j1lE19ln4VqDMDSmqyctZgLvrPn5uxzoQ66gxZyUzbH4hw8tlTqyp4MiqyoE2APixMuiQMqt5r6GCazKhBRuKsfaeB8PYl2pilPc0tWNTAy5hfNeIxswbZnoXyqzLr8Dwrcea4t+mTgUwIa6b8SQ0zQLZDF1ipLCmspy9HrRcWRhp+M90PHkWIp8hTbDOsX4VIYQeGKu4SjZltW1Xdu4+DkOO1AdVCTGkY0/PAiCbwqHz3VLSXvl3yZMoM6OF46tErLXzAWMRrx5rOW5UwdRDnhcFI2lsK7iCC3X9herfau++72aKdSZM8hQMclZX1AzjI6yPBLUx2Q0fjYnxhV3oL098ds09e1gfYDimX5P/ck31OjOzqQ78fE9qVPDYK/k8Czq4goLegCxluySg16k4XiBV3WytOuMQjV4sPAIceFFdljLdJRQbIR04T8YKA2Jtxth0jOGvQcZijMWgW7zlFuffhpTLYy++2yavTdV0puFm5Q3YkZyyBFuFw3V7QL3sXoRqJla3N6isMM2OidlXYuMeqibMqliIYCOD3WiTPDzjPrRQL4xhjl6QcRRBWD7VeJ6oqhsovmHMwtL9h289oEFD4qkY6cDiMTut2Kq3j9uhNXvxpUy8AsrZH0wMvQt36h+MuUorCB0UbNL1c6uPLGaOCq1jKRSd9nicVaOZUiWWiP55dVCExGqeDgYceVMAVfuEpmM1hvXuEkLtfNetYRYIZtItKN5UqsAWA0KCYWae6Wjxsq3ka2ZaNuBBFwtR4SaG0h37XMUifJGnMGk28yCeB69KfuQi3r0hA1yeJitxoDCkkb15/aDMWRLsZOdAtqltMqylE7mLAK5lsMd6Ns+kay9wLnNPUhID4MyefdQt4EVt63KFG2e+HjYVW+z2ZhB5Je5py2QoB8B93TPAwZI8NKXnwMUvymtmSfvh7l7v5cxdIdodqi1HQUBGj6lgFvpJyVzbUqPlAzb+GjseSlMwc+X0IndcsWDh96BJMgo3hcZGsFNNFsL4Khc0GZ0o8D+oSsG7rV2gIy9Iq0zHuqn1eX3c05XvN3D8NCNwjlfqW86IzKdIRgov/fhJVoiRSqRSfaNSJewarNA172fb8Ywop64WCG+d2IvLwhCQxV/PEl6eo5VMI5w5S7nYF//qy6p+hze15Qz33SPQT1wgSH65mwG84PUL7Cl/B/dC0dNhYtu3JPpCYQfFTPJPORdDLag/cXztt9ol2DwlKiV8cftTaMswMYoOm2fRuGf0rGN1L8pz0dq7dAOMflfxlYfpSn8dT4FmW2lV7B25YCrsBB0gWM+TUYlv1bPAsUGRqsMESMTTmAMFR8Rt4jcaitufMoXv2iYMysLDtTI41SS1YCfPchUfTP6JP7pWrZtdvEBWWxbMdB3ULRzaseuL0qyJWWEDaL/4R+L5KwbyPoEpXg9kBO4Rm6zPxvtjmsfLUagdd+kYgDSq2F1gzLoJcsJsPbkP926QDdIULTO+83Sc1uKs0IsX4ZeXU4uO7TwPHoZjQ2cwnpGx1i0B832ELf3uM8YJSz5vXrogV5w0i/B6h0a5N9/YLjgVUEOJKDh2VnnkYZkWkCT4G0fRa9jTQfghlRSh77Vn75evhxb7SEzKwLSMb1GgNRIVKCVR5BemfIO6rlJZyaiNN0y1t+8tpnJ6Oai1Jc5uPsghKXVCviLBPFx3vywbsOlpry65DMdjHiMEOVRj8rUXILPoeJhw+oAK2APtblgyZ8YTjL91b39qnF7CuCfTSaSkNhAnIoGJEVa9+4IG+3noK9hFyd5eY0CGDQFMkc3OlXkdFTy+bSB18a3JewgqSOXIDaReWw3MxSqir0oeGImXH+F+guUj7HhF3+DU7qbLxjWGYI9tWuhonAPZ18V32Ygar7eyhPfY3QUy3fFZBYzJB2PwTIkG4rhHUiAe7BXP16efYsu9MjQvL3j3Nps4pnsvtKXRgBRBN6g3lZ/6nb89UFhsaRpRPYlysRHPzgMAfLHFUP664m4f9HphaXOv7wZbgDPSgHywC8NmHbRzNnMZ62WPDaNq14uYDCAYfMSR7MUXJqrDPJBfP+ejtBG+um29WJ4ho5GranewzEfi+IUYvxC3ke7h/DMw+ZZt/c7+asYmVR4WuhPInDVg1slEL6aPAPfk03m/9C0vJQn+CYrlwukkA5JjHe+zux9E/cdMhkKCsfXj+HnvowCqb1/rjZEA0QT7FXdc7AvbLzcd3PxU8QjyrXGrP1JplM+A9ZTTgED069CGWykYOAPWZGPmipngdszGZbKi+J8XN35Yhubid96SyXMzd6VCtcY1d9GzHsyI41vVQzGFXybJjYfNqfeOYBv2Vm6rGnZ0UjYDo1Cqe4NmJmJ21/Ewlo4kN7UEZ/nhcj60jCJG/XHWxy5V6tTgXzBPZEI9Mx7v0qHGFAMVTiWKNGME7OWIDFAOlcZGha546iPwJ21+vM4wXVR3Rk0hfZyqHGsKZvqx23pzHM585uNuFf+hwphZjDNvtIDGm/bLbSBHIa8XzmvETFQVk7Z9nJ7x9eLY7+MPMwPsF9EvP7WTF5R6fZlwU7FS86zMGbEW9dPTuFDqMTbZa1z+XBc8kY97vHySF6gD561vI3jiYW+h/lY1+gtNudHyDd0uYAuccyVIyGf0Stx1+vLBUu0ddBGcFy5INrU5E+8yUnZ8pLtt9eZ6Ef0eIgKzRVDL3m5hs9PtOy2Z6el3Y6IUEzyz9BmU+mmfzYX5A7QoSlCGzAqeZpbeaFA4AHn8CyZKnM8kTGuMRGSMpswGMB93mO9U8Oz99pRs+kSXCyp6+ozgWPsRqydWd+f68B6Bf+wdodF3r5YquhzRHz29uKXZm1oCIetAilKSPRiuDn1otQ8Yux8qOkQcjt7knH4pD0CAwrd2AhgBYNaoAoufJICQePOYY2M1zBQSxr2/Cqoqfr0hXa4G7LgxiXrKVu3ZxCZgpclQN9WZGcF7S27/GvTY3DLnxxITOtwROX0AB5ozEsYE1zuH+y/s/SP5Pmm7nz7zFSm7ucZhMcRjXMdc1HfLzNPt14qMNvs79MzSSO1tpbMpR499jq5xDr56PczreEI0RGlT+oXstyd7B2nrfGIHvsFl7+nemu3FiBtn7zBNZSaK3zm1iPEwFyqcO9IFMGmtmsBUBbsxGOfi1lBG4Rj7JvSCPyMI165LozPNw75UUK/k9Nsf08jSwffPj/3xbfYej5d89S/FIJdHMBnOZGRAjvm+bCBn0irroUTEjimYY61HVgabAHo9iIIf/6AEfKd06/leF5nb+fMeW3oSgi02vU36MlKhbGfFaWeMrEXwGXmpXLnysczHjn+XuemXX0tlaAuq8DzClMcbQn8OCdPDIElZupDOfd1TnsSYXOfX7ODViKC18fxCoBeDGLyqhwDjc/Hp7gm35CKE1+1KmdCfuRonedVHIR6O9bOYPr5McSTOgFhq5CAins0eQi3jbFzCvplyk5IrPvTMTeqRWroXPwFXRE5XdAKPOjPaxaMu5Bmqbh9f+D8mntidE5OykxaRkgNWkmS3jelDYyfa9kidRGKM4jExqPAU+F19TZAN8R9xHuUYG5AJFmL48ZKon7qSex9UTmOejBmIENMVe46qpub0ynWbDKaCTb4kcuuvRPGwO8JY3nhFyza2YIRN1NiRiYtnO5z5eSp9+2KcUaC32GI8BpXnPuR0sQERIeq2QJPCGJhMoyem1HuKWJz5yzIpnPoZJUBGl9coV5Mys6qfm0tZcTwx4OftuMZLwblAlv+B8v8A61qvy0JrNs7ZDo4gCPxzqL/odTv/HCrdkWb+91P433VBRCTD6082/F/3eajwD5Rr9kfWNdk8XtAF+nUVkoT+iUD0f/78XPX4+SsGUf/Ef45sZTp/fo5S2M+hT1YWn/n3x6Lp53PxH3cC4vi5P5DFzmV1/dvj3L8jUJn+fMfdTvHkp+AC90kBzaQq5eP/Qshfrx7VS/a7N5/mo/515BLK9RzsZ26ua/Pw9WtUl0V7/Z5cwsnG6wAQXZlENfPrD02ZpuDr7JhN5RnF96Wg63Pfle18vwXO/gMHso+WubvOyX5d+l+lCoQg/4li0H/+oL/TBYohf6ELmPizLmDqX6UL6k+6+JMqrsuU/QQEu33KOXv3UQL+so1R/3sNjd3Spln6S+p5WddcV19oFuXbrgXfL8YoLS+B/uHwv0386F+Jn/wL8ZP/KvHTfxL/n+X/txgKGIX/XvgI+U/y32z8KPQ3Nv4/C5z6S4H/T5o7Cv9J4Ojf1dyJ30kfIfB/v7kjf29z/yf+B5GT/2ZrR/8kb+zvae04Dv1e9L8N9H+bqWN/Y1PHMfqPpv7b0P63mTr+J3njf09TJ5Hfg0iE/gsv8z9q6sTf2NRJ5GJIyP9d4P+jtv5n+kr8PW2dgtE/OBqU+rczVvTvzFgvif9B3ug/ob+Ipf+j9v5njirsfXe9egpuN89jGS8z6O/4fx0D0zx23+wPsvz/PjD+Spm/12AaTZ/7A/zrg3k9Xza29xEE+pfmeiDon/DvPRUC/VlzEPHP39IQv9Me8S/SHvZnjstHc3QdubQzRslcgqYq//809xfj5X9YmWk5Zj+vcF0jm+Z/pX4R+J8E9ofRCf2FN6Thf6J/4RB/M4b/9xr+M6n+k0KnT9SDX8smKrL/ohU1irPavGLJLxnG3Tx3zXVCDf7ARsm3uHXym5b/gaD5/fMXmp07oMJo6i+NXB/zcgfKY+9bMr8dhX47cv2eAjtEmZ+PiNi3xT8QrnRZ47VByqPoQNZcfzsfwSmu3xrt+s8z4JgAHF/STLDvvLqvv1+QzIwTlhAWOPBqLQdmGYbbq22lAssBB5+J8AmTjWH4CVyH5JkkXYfH9QV+Xd7Oi3WlT0am0DMX/XoF5TokCvWc1YSPJkv6z/PLFN2pDAIrKhNuv68xkkYdDQpwY1A4G9L2z/RtSmQT2Q9pb4OVM7M1+LooWO71TGzzcsSd+eaNk0Xh92GnoELgbk4bMIIwVUbWE7AJFpb4Co2Oy270YM2DWj9siC1Yfs9juicVNyQVfW3SFMxfWrSPZimOLijBc5ygPDSmVXwxgtRJhgkif0rN5NGDnZyt1bzoUT7C9cQY2XFCBuFobdDTvi3dqi1D+pA/7hRjfoEID1Akw15ieiSuoYXN+MqFd5M+Pf5rCwXOfSpG6VNOT+Fnqs6T/UTaE7seQALbDAtGi6egBuiosmyrYmMhhEWpUpdKiDSiLKJ/MJwoPizdekagN8w4TEOcErTt4ikoJhWXdiUtfPbRsym/8abJStIFhTA8oXFYwgjUfXzBDK439i/dIPOHf17/fuGXVgbG4wNWBtrB60nBpPXEqIP9WkxonQznuL0fJr2nhFgdRus0OKP3tHaZ6bpgY41ZwcZaNLS+4cKucRQYWVUcrp1l6vmHZZQFLz9ewseBW89VXbgp58e0kgp5yUXSilBgPEe7ZOClcR2sAiH8dixhq3GZnu//eh1DfsK+Kwq/ffbkEPbzIgutQ2amLhBY3kvdB2V3EHh+NrweU9ND2Il7Q0IcrWRU5SFyYjD5aq0cR/9eIQc7JgLqvsenuL+A8XYXiXkPP+Tv+5OPS/dkfrtfq7326/za2GveJTsNbv2wBO/HiDUvF/gWd4tD7pwX99rmPdP6uB4KYhxHCywjOsei+s/P3nB9Xn/7HBfm/ZwnV56/rqfhhf/KagXtfp0TFn1UzsT5HJfyAwwZWA4LThUEpRvH5dtLK/dJDd7/dVx0SqKciKOPl+/op2FbsuGW/famrtJ0F2w+jD0NbbARsQAU6jhMuCF1dd3bin7T81nUcOuwVnQNFVdkHomOenoiInLwI+f3wXl6LkZsmlivL991zCG2ykRsz+T1+fX5IxNI7RBzUhJqyTjKQ2dEkX9Ion7ZhOCMUOmocwjL8W/vG0xpehDjrKSVIox+EPT+JTPm+x82MgVcGtgiHa1fpU3Vt5q6MPNypUfBlUUlOhV45oE9f6ShCkIgQn6h9OyPPp8Ie73m7hX+Vywd7c0olydwN7Vb3p/E4rXLnsBNMmMbi4Ux35/KYl/C3O1i6iJ+4w3flHksnXzJ7MUT2ieqr/s3qbJAKS+JnAyEfMjFzDkT0NsxpN7wghhPfID7b9r3ECcX9r2QNSNHLdnxfk63T3bw3CUf//psXZ/d18pwCfe4bFh+DqpnTATxhJio0G5tWt8xIC7ZdMz5AvJfuED7BKMDCoxEf+oN4TJL06DeuY19bk0ql2o75t7AjdB2Z3S7uVLLKNBgKlG82Kz6z0d9Xbb8Y+cOOzH6ZeMlB1YJiBFMgsXN9y7mE/0Kis4jyI5B5OmyhxcbvS7PdjTf44vt04CpBf9j5xkHFklqd3EVqPLEIIykIIOAJ+IaLeLGg8l5f65QAqzg9x0DrGaQJkol6gAUE1aY3N8dBYhvNOAPX1pBLBmJBqxi/5x0REHUYxhMHG2f030J4zWqeLCgoFJPV4OSfrKI2k9cmn1fP7EnPsB8+pHC2bdOyufbI4OVNqTyY3wLUBOSgcoKW0p8MTuzdQW4Y9/yyn+GFXroYImDOL1Y7PSIAnXTK0wWX+9Zx6COARRkvpbvrk/ftt2yAULyPRijcrG/OOve+5RJMJ33dUidhNYEirgsxBWDGT8+9SnuQNZENKgZf1JZjo4Zkk0QRDtN5dajsTlAOD/nv9HjRZ/oDqowonvnpbvvPHjySc175OO+yMd7jpfL3tkrfFtLuJGGEeKcvbbDjxx0w7DvZmOpr6kKYj7q8qgf1/tY8tsDYRlshek8OZ8mcLBo8HTLmsRhq748iUPyGsdmNXdhBYwtpAD1xwr/4mB5kojRCtZfjjTT3r27Xz5qoY5I/XY+w7DMnlclqI8VG/TToBG/Pz7JGqCpltdCe/ozI9zvV3FSayGaaD9B7U9m7d/VcgFEKUPzWwJJtogxozSm+F23XTiGdSoam8E2AyIC6ldr+RonzHW1y7xtMs+PGoxv8AR01r6xNXqBNXwWXlXy9c6sVdnHijMhXSmGxlwSc7k0z2f7mMsHrIsSkAsz1LVunjU887i9A7SlDDEoHMStPHr/fIuf89dS2KG1gddgbHdMjWHgs4i7/85qrKlUpL+K6n1FZrn3lnXRcoQ3hy9Y5BiGUPYzsLA5/jYMH2PzDjr9K19ffIWj8eXodSTxFR8bR7O4zTXRyRjV7zg1EaMXBYlhezKWnaNrIUKOBNp/9Ua5HBvDyHvdzvlpfKXrq8BuZcF7o3J3sEBQdy+9p/r9/Hr2zi/qmgdfu9uUC8UKqu2ZolbLwwX3BhdgMaxJf2TBqGXpJCEDvix3a/4Jf77NcRnwYuB+ioq1zWU99+XN8g0iBTjF/qLKbXgSEzys+1RLRsD/GfZHu4wAoi44pePsn3OvMBVs4JRHWQGjYd6yVtwKLn40zzEA5/3VNeRfllAAhAZ+IuVHO3LxIwuO/39/j1zOGnt12/PTrVp8oDZKW+EXIjdXZ2RWACWv8jVOiHB411T8oeHx4jGY8NRLP/8/7L3H0uNMth36NGfaAUO4IUAQBOFBeMxgCe/9099MflWS+vS9g3sUko6k748edFQVSSBzm7X2zr1y2fFcpidn0qzHK71dROteGbNLWjyPVHDbE6WcHJd3wNPeWVPbCaYbiXz+POygwekcw89UcTusuT9EeE6ZqiMiXtmb7RHyG6TEtniBLeFYgCvAbrCsk3zZw/3N/ezP48/+mdLP3rF//IGtzZ/95rifvX7cf+yC5d4/NiE9/u7nj1X9b/YbOn/7//ouftG/lMn897bDna1sws/8++diP8afz+z/8hnOOIzkv9qHQrjbtHbGWdrEhH3u5h0AsXoYbRlxUEa72d+rN4USJtfNT2k6rOgZ95iwNwu2Yd7zaG4aGeHSGz+OD+ELVj86fQLR3kf2x5DJ3pKfaujHBoZbg0x92GBBwfPkaQMf8PEv9p4MZQ3Z4r+spf74+9n6n31HvAfDB1LNj/V3X0Aq0vX7XikudiLXq54xYO5qmCWMfEly2obrRUQqKW9e7F4Sn1T6dctQZvVLqGyUZysMhHXOpw2IlcunY9+ZIJIwsj4OIimdQTuCTzJo1+3mjsm1zWVjEZsRzpbU3IdgcPWAqWmc8mLxHjqjDy/iGFFfRWEqYOwipGdnt+MHiGJwgAOwEHV2KO2JLY+zCR+ujGAHYH+Ulngjo+C3mSIjp/FJn5+vN9bX8Eh1uTkVnNXwlcVStjH3LpuD2HvnSUBx2Pt2Vfhj6ortsVVFtJ4vVOParXpt9DQLGTN+PgA53Tjm0fBPZtJZkfw8VKJHk5y7jaH3plzzDQ+u2jxYoo54SxpY2thRIxbA1TR2OXpRX2hOdEfzneCa9poNQNJ5CqyE7rdkgIIS8FjqU7meXTchtBeBb8CCBA3ed6eTkhSnMC/2/fZAyRPBRINmslI3cnhMnAwfLzrPkQSLv3cJOfDE9mubdfzN5qTfk9o4fxCIvSif0Kitch94rkT01kWBpHi8+sTkbERBBHtBJrTfzsL6LEMSvzt/7zDV891SRZmp+97f0t46/xjkLLyiWAAL5BoZjdudC2m3AtEJTRNjSyrVVlZL7auCaXvULZqX6Jl3OYrMkkO8dRiZmfGpFs6JEwVW28DOctaWK34MnaiyHlF79qjWouqo+oOXaYRnAa4I0UEF7cDbMsI3qq69XMFksNmblN6HgnIeKnykdG43iMIIo43DeSmjWwEQBXZP3mGwo8H+JMnhPGiIu3Pcgg67ZgN030R/QPBl6cjbaI7x6Z+2z+Sn6QvmaQchTlopjeHR+0Ko2NqeJJwzZOFkRv9agyCKJ70K18mqo2n94NhUl0sbg2XsiJ0CSIBlMXq2u34DUceuKM/LuuqMkWfUGDcv91CiPolhonAcMMx6lTUQseKHE94Z3veYXMLOLTGMZfDhKhd07naODzcc3UVLVbJMqtIZUxphgCYW99DGeEP2VDZrNz0xpg4AceCAIkT+diZglMnj1WTcSHQzLEE4aitgPwpCd7tPC0NBwlM4HEDFC21nt11AyLgkc15RGOmJdyjzSZDVE+2pZRr6a3eNpTtqljaDFjnRHibjvaGvFQ8gxB8RanwNdEhEjCLBp3QfN+mD1i9fN6prGveH/8qQ4pLaT65TPLxeQ/DzdWuXo7C7byi4oNrRq12xmHnj+5oZ8Gwy9Vxz9/jDISBYypV6HxKUzSMSAu8LTTbMvIe9BY+4K1RM6M1XDtgu7jydL6eWDBhfYJnfBJ/zqKyGSyk6e4i0ca/8VjTkY0uioQRvolOummJiJCo8WiFUqI7WM4SVPuKjkY52vSgZBgFYDxzVemmInbEG2d63dkMyl3kjCxkNfasRn3TtM13UAP4TWS5MduuiaNykqHRFdFun93XfxeV+WUJxtsEEmOLs4Zs9dHS8vdc3iOcoKj4VQQjSh5V5ALNJU5pkW9Dn5mjcQlyvoxB9tsW5f2+6NUpavB+1y+68qD7QoT4Tf7ubIv+98odgyUunw0Q4zBbdCSTa8/jaUAoslADTHICQD7WN3riZ42f2xoE/1FUxSbIvv4Mj7TvkoooSryktTLW4KZDlHL5CDyCR0mz/OkJoRsxm/BDVOggxn4lRtmMOHE/uyq1aBD8WcUQkiKQQRM8EOJQo20XFWzzd6ibzL01pq8vttI4/b0z3IUi3OeE1MAL4G/iLux9Co+ZyuB8yWVRC19/szjhMxkkTpMnTIz9FBoRm8XBoJp3hJpms36mIp71BnhQBkpiXp1JpF5yNKkkvwvknDAUYL9mPzSc44upUeCH0V464Pk3MUMKP52PzC+yihxAWBrxZF0T0fCPRXL4wCfAkv3Wx4spmDGmhRbM3T+x4ZH6y/G4kYzC8f1QiAWygVzFqpC67GYI/YB062CdBW348YyQisTo7nkMlXOJDmKrvJfTajEayKIkZEi+dPersclnZN40oUGQFPKyDDksKF6ktmWlpv3v9ukm5E4/1BWeG9LakHToNW1bLrsgHdsXjcB3c5rCgohIXEAwZ9a+FqgjeabgxooRkeqHws6iuJXYeXC6WhXDuCnxYF9hnbCTN3d10JVlHMWyrz6VR5CblTY49T2MYvTainuka2XyHgOiG6zllC1p0oXB4S9DNkjlvJiyq+SetW3WodGfHP7+fCXHuGE6E7cUT4MCE1joGDtBzH77Zrxl5zBF6EUpN4Tp1Dexz8cbpK+XvMGT8ei9YvDwAePrw5/Dh0wIPZPiLYv4pKUntrlu7ifEzX3vfEp5vlwq0sLaBJaoGe2M0J62Ij3I8QEwGFm5+J/BoV2pHmtAwZORgfEoHu5kxj4kXTN4lgM68hhfEFtr8PcZPxJTUuF3C4aVnCEmKkrEGtzuaBV0MjSpAASx9yJK6RuZGo+Qx1crxRJg6Zla3REI8wdKRWKDdbtzi5f6S1Qj74biiXV4NfDjOpWeIcayn4yKipeOq/8CxVZlgIeKZg7VdJcHnvfIjsAChPUXD+FDPHD1NBK0brfa/Y3Ca9hVZ5ZsUgaK1iLStzNadWa4IxALyg6kV5lGcFynPBhGoqHxZxC2GlXDo5astJiEingoKx9+Wfh7WsNmoyaOZHpCux0PTHaVTFrk4rruf+2GBIDBgcuTnnX/FYNA2n4bAbSnyXajs67UDPEKQ0MJUgV48bwmnJFBXSPAVNEpjeXxKFKy10Fn/ZAGVan3V9EKOObVrwIYTpBi8GZ7eVNY3dEeCL9LCWgoHBK7p8SwDWZkvCF4AyHwc4JUWnGPHcINRD+6qQ9sq6mhcNBSxjYQY+RVtyNfzw70AvXztxNmcGs2U9wg8WaJ14W5R9UZ+V/3RSPYi1BquP858nYzFgRZ4AU/mu4ZCynUn1r9XffgjSpbH8rxs31VwtfUkrqFFuLDqpsLylglsilshW1GW5ZvwOJml16xobO+2M6jzvAXSCqssckdN26eLvm6Eb3kuv+BnsYYXRcOetrfdIITCwquRbvimOadVEy/UDZkJjpgyr+9EPCx63c6OMWv2pxGQLjiVKl3HbEUZU2iyrkqgUowmOUYux4v0yBR7GOdlPVE4UfVVZQoE9mE+EeJdgHSayK7kOPACmSLHn5FgoJkWFTcSDk5KdDhxDv+RSwDUfHYtsJjIfZB0/TBGyy5fQJzxCz0bIpWyiUf91ZP1YYxqLoMpR2iZwts8aqX8pK0N+XQSrDOXoDyGQfzhOJJonDk+jG0ZQRW2vNMk4iLC/cOOvKQ6t1goezzXeW9MOnE7HoybDbcOYoyMMSUjNZZtX5IjnB3ThlLWMgCv9MrP8GV9EOGwaBl0+j0iqJREH37CajfH2nY92qtwK5B82b6vT6GUlQ3tM/yGdyXMv7g4EkaZiTLApnnc1JV6MeHAglXnPWcO+T/JkyQMRin7oJ34qQwnJy4BfMGHaV6WPKx2Fzby9hQW0mbvBw1NXK20R5srkrUtJGWHfHq9NpIQ86Ufm9FnuHo4nQ77MaWvSTUtswBflz4cK4AIYc6ROhsXQ1nfqP08yDGSPdGdnedHXmATi8aa52GynxvcNtuGQDpO6xtNLuC9MUY9D/GBujtyGNpIME0ZUlPaYo5LEYl8a4FhOdmbshtZcFxhr6sTC4a5WYn5PEAMe0ZyH03F0QUOFSt43BOAuZpPCe7ySDredgLzyy47vNwdwDdfP8e6Mg8Z4UdkBL8DXdmlyOAFf+nuOEl4J2u+ePkNSVsryGWxOQ8qMjHLCyFagtCPdz3IzqQ2WU7ghI3EAuBgT+pCzvR7M2yScrcr86gvwuPVtsvuxPRhJy1OEqhymzfSiE7Q7vWRo/DuM/sNrxd8c+Q0NLmseUfoE5spphioPNSS73W7sH1snkWjQnKz4xAmLTBIaS/XuN7jUA+RNZbdwRQwOMkPn06PrGe0yugZy3kOU9KIufjkm8SVy8EazwZ4UPLzxVsFVwFYNB0Cz8zH+L2VXOaq9vjA4Zjb7c8/g6E/UhRfhJ/LXjS9wH/kKBSJ+W59upitmc/dtBT5CSL4y0v0j+8X6e21kJf3nmY8iq6e+Ur7MpCFCfMCgI7QNQdpHZAL7+2lIJdkB+1BL8jTwmnT6zYCAna/C5dnSg7dGX79EoR4mF5fSfhoATILdo6W+Ks57/oZULX2HRAd67dALq7gq6NWOQwGYN8HBA91CKAWFfX5foXuiMAKXelcfA5QV0QwCdevgYe+aNVYwvfssKyaVm31GsVhujqeCmPvwl/54CR5o2F1AZY5iijlPaBUchaOT7Ev1gaIVjiMy2jovoPHtAUrhPmn6CDdGBjhkQgEznmTMdIzP5+uBFA6iBgsn/e3QyjZ2S+fWTskK9HYBWdc9eBZ1JxFt1bH8HRG9FZ5PheAED+FVLaVJIEwCPGeT2vVeonfWzA3ewxrNFyDWRo2Jk7DWvfter4HLPsihGewmrfhZX0HFGkBxNAIK7ttkFwVMewzhZpH77xb8AI/KWXdov3F3l5JHxyPK0zqeG6NPK5RTF2yile3bSQbephYDfauj3k209ZI1h4+Yfh9wpEvgrwpA2eLYtnXfWN2HyH+PEE6yONshTHCin7CDNHDPdUr/uWZAb219+APCwnlnMtiEDPrCBsK/cqD6bzZjX1bHZ993W3wcAIi3/gM8+UMj/LMc3UE8j5Iud6HZjAWYn+MAdBMRdqW+ZurGoouS7Am6lSpDhK68EiC2nkTw2WvriV7BNYIVNomNEbsyNixH6ypuuZRSrAbE9wWGqDYBKzf+L0lOF5d3XUpM/5WojAvhx+v8BO9SzAKsoKjhiXFiuFFdwA2TfD2IS4cK1v0uXPzQuyJTI3kITimRlq5wN+QACcLdvhcjCRH6jut5O/ZCtgHhpJhXjQpNoxzTNZQYQOwSNnI6jlhAwvoKEDQzHgHnzp4iLcgXTHFw/S/TT3BaRo/BSAM2HXIKMkYy/n3De/fN1wRN8nPPp1cbDyrq2bTDmwAgpSVNwF2BXAttp4l00IIvVV3EjIr/oPCZJ2bLm1D9JzhHZM0+otaaAN1B/qkZCvX23MieO4yQRJhD4A5XsDnt1rzY60tz4vh6W17vEFi8eRkZODmx8pjXwJ5D0AmvuSn/vJLabkO7GjQ/kJjJuWfa+zVGKXpa0mlQ40wgPAl+D2XAO2Q56JqCwnwoxdIqoDNt8PjWxk41rNYOvmF9JhsXD7zfuws24A9MtGjQN7PaWBaKFjG9V2Aj9B7N2V/8TuWE9McNgCPi/dIfhq3qqrzk4l5a11qwplwooP58OFRBlPhnxVW6noJhlB8c/LW3pyOL8aNIuyNWmvjLKGJki878995KmuJ/pQTCSI6xYdJ9zYw1Fc74h59osXXL0kUYSvtlrez3DnejRnDNPVQo8xjDd2yfSO4i33x3upCqxzDxYcKXLROx69bJN1t12dp+IWAjT4CYhwLHX7dpDqNHiw84qp7f/tOoPt3YFgr7qU75xwDWk1EPhXIZTbix4cDIFysCDjTWsHjludVPNgTN01QE0UgHoDbwPyxvgISD+emADhDsx4Aa8+7b8kwNlzGJ1vP7oAd41AWiSv5JBIPUR4LsOxZwGbxzl6VgqkwuZK2GvY5pJY4gD8gmjMAgSSPFybur1jj1THcZheepgovTivf6kXSsRfD8md/9xxmAzj4G9EB11H7wFabpDZsmIrWMnLUaukvzRVhR1IAge7c/KSushtseT5u9omS7xgw7egmgQh/vYHVrnmQG2VlbIYeSUPx/vaxjTYCSPp1H813x1thQwk32gFsQl7axNvoCDKQz9mA5xbkOIXuaLtEbiDHOyVKBd6wzAX0sNfsRx74Z6IOhm3Fj0ohujQvj7cJ//wJ/3xKL6SKr4vxJQ3x9DaCELb1eeC9L4B/GrZwbKpmtAb3iUTTqRSyq08Eftm5w5bw+Z6oaEbfZvpOXOG75nfLgu9V5F/RNpj49RwV7JQ/ceKBhttNe6vAZW8N/3Sego0T8wChYbyiHLRfEHvmPe2M6PMCtvfoA/KzQ5epBuP44qGyAznie2PsXwYM/9kLpM2BgAqjgkw3Ly99vn0KI2GZj2UteCbkPsAIQxGp2uJD/MALJlMsL5bg6p2hBvtAfOuoTR7vGM1IZcZMd+g8ZV1IgPa6JfviRrNo+MHHrjTG1Z8y08HY2eOKs3r+y5XZO+CF5tkR4ZOAcrjO4Ktnj2lMa5Aq3PcHjV/6MzEGL68EtQFR671oN++xchqDBjLdwtZLBR4ZucLB34rnwUg25CE2ub/Tif2wH9oqKv2JFkYIOVS7wfWolzFcYfR8fGZg9TqGIdXERF2iNi+LyHI+Jw8Yxx49+OtFPceHupHp2rZkvK8exRbuqyuZxwEIAWzl7l53Y8hiYO5lculbZH/e6QB/OwG/PSrvt2+GL1gpDYl2Vqb1I1aDED4XmAc5mVf7EMToF736fu2G012JlrbYDgQRi+9af3TmuIrPSNByZp7e5nhwDbJW7gx7/sZ0HgUhup8lu27UUi0HBywiDH7PxI7+qwU9/a5CZW95L9O9Ji/h3fAAqsFVBt5XmItkOavXBm7alwMAHENzUgGrwIq3ozjAukoz2mPa4qYWXVTHyALTe8TAf++SyXW8HNbXghMHVXpRP9eO6mvaA6yhGyAASeuR/ixpVMXGwWpJ6QMrv7NnP8uyhvFBUvvIVkvtPvRv9vbJ2bkLVFa4NznYfTW8EnjTCkc1oo6dWxXeXnMogmTg3jtA+QbXoFbdV7UXwoPYC4PkC40A8wIxFEKos/PtWZ2bF+W10mDD1kDIStXrxrFyD1LP3qHyG2OpdqZ2L3KkIBTj7VvjAqt/Uwnz6LT78iJJC5XMqO3u9JMmGUmkahAs2fDWAxNievd7gZCvvSeQNZJvrUdpTxyDe3hPjLkP8pXFe5J0G/ld21ZpePbqdYD83s07iyBquF8PUnv2DYEnMWCbnQPPEVFLc70baGsqP9AXDtZDO/JqIwdCqbNw2OWJvlEHQDvwWeg3FeqEg6MHnpzDt3UuzShlvo37KGwXvyml4tPv6pK8r4C6sbB5jeT1Fn3ksaqaOxGFhYt95A4nlpWGUYRCLT9yIAcF4fMyi7uBxwxhrna6DEljZKJn1InwLIbK6Er8EOAJOMhfOli0vREMjEhne75vCuTDB4Rpk72+Ks+CHm+mK3aFM4o8f2jPirp5n0vYPfgQmY/zbggQQizJsqo6mKQbOiW8V6U1RGcf8gaPIORBWivnqgbVQ1VjRT6CcAXi2vyaGLWDdaOfmo7QTsKnjHGcBGm1Go5NXxHbcpoXypqcmYTmcYp1ehHxeuUqgmU+Wh3xo7hpXT4NL9jWE/z021KEnR1fVDDrAWKY8PNRki7Bz0Ecr5xYLH5151dRnybtROSNmEd4x2eWHi0uQITUI6fQPSp9oCs/XFwcI9uzYpUb7A4wxLaiQcswa1PmlGb1boeFyCv/ZoPD78okIYJGqivleUuT2IGEkjoRgDWchnj3j6EZsnd95ZWPJO2C5+aLpR4mwMHcNxLlg4q163Uhn1QczkLJY1i8htRkM+68XAVHjovjA8Rfzob8qOGbr+RM8Ia49GLSGKV9GUWzqKpe8KPPNNzGzVJfKaJWIOHKn/5sigdI5hAuG69oAWyowzolXDt79kIm7OgwQi9K4bo8oj4//KMC/CNpJMtXlERccEfq36qiZeDJvTxvC0BKaEfSGfBWc1I3BXBv1mGfzmx+IgzHXssTN0FqZi6WkpcU0F979CDvoUIfcCDJn69eI5KMKdr6zsoc3SjPF8T8GjrTchv8ESqD8IPr3qUCbXhfKiqkkqhoaNhQz0uYUfjPWzz1pS+jch+fVrZebQtXheB/vsHXqiPt9UkMZYbUfEKroQWG6JOGTYr8KxHEsTxbuuLzNVtzEA/EqiCU/MIHYDjKnih8W5PzrJevzQDUAbC+FetuQnDqwE71EqzTK4tp+dKigDI6uxIELxsbHiHpXaMxJeux5rNQ3ZjADJr3/SEUXO2uuNiH4TQzRtu6uQIPioOA3KVXqUBk+vKJvP4069Onuy9m8iXrKJVqpgyj0r8sk5l3avrDdP3bNp1YLt3alfJ6FK2eTFGWMJIFKHivkkWHIEZ7TBLLfh6N3A3wpqm1aUAPwVOrzwOQ9s8pfJ4+cyDpdhnvsGXo5cFhFMSby+hBF4ZnA75CZnGvNquSzWhtA7aNzXdWB9lAeZojWle2D8KMALa+G1YrcTwKEhijsQ2RF7VuiGtbYO+sWhWdop8rxafRc7Ud1LM6DdjJOYJlZjhHz4KeF7LA2+mV5MMXZCZv8C5muTOag676n3tnnRjGKaW7oRsU5RZS8WTSEKXn7TbB7sty0Lv+CVj5NZ9CK/nMz8feqLquE2BmxIf3CebbDc46xOY7TU5unwXGv8CsQ1SMPhKgdbL3LL5d2w5KdYbg/bNwxv2qw9yfF9y4zL+qqRlzBAPI4YF+7QMS1G8xLqTV7VF9mQishXCdMGGzTeYG/kyI26HiU52cl14F5/3Ga+yD7fvbKdSvMMq6E0CPSku7ad7R/IBO3I1s725OLAlTpm2v+BuJOiN/4fK3Ms2CJKQQMKn36hmlN6Vt75eHhIkE/el7Ru+Ow2uyuWyF8CzL47yEp0DIvOKSSesgaWCwil7ExccNPvgSGlyMu11UHztKFGisvWWYMcoAvyxdPspRzoUfl4MRnpk7pdKI3iz0VbRF6IzvQf5vGJhbCrB4KyrWjNk/gBT2NmBe0Nw2bMeD+lMP8dmbIy4Sfi3nVjTfqzlwhbNhVfO2q9XUbe9NMJIzGW5KTx3oLf/5oJD4FvnzzVcYrlt/2WZ1p+gvw9REOZdsswY4ag2Hzx465LEomPzEHCFsHF9tDehb9r1e5VSov7XjNvbewYCTAIdw7/e7Vh6ucfeNOoXO+8b9Re/GSSOYK/pzsV1DtcvxocYdccid/eglCBb+iwnULW0lJ9YEX6R7v2VSWG0G/mRvqGwtvIpvI2BAjwdcoHvfhOJygTTw2NeWRI2vA/rhSkkLhRBaPBWQHUjQiwW2gDXpVerMk/QmqQ/b9USDLPGybLOPcBz9RjiQd5uT32GWtXpPMGGkGCWrsB+HNsrDHCUMwONES55vJ9YF5e4ysO3EWKVLHNEJBT+DhE4C0dTZCCCBIrgTTPm5FBezN/OW6tZhN9M5yL6okhIAtzDVU9oT6T7XhiAfky05RW517QcbPpX9je+x1QA7+FaLsOixrkPxvYXwciX0u+E0eXxS9sb3kD9U2wbcL7mp1tAaCvWRfFTelNTfymxaMNwk2AC4UvRC7Af4rUtuVUMdtRLWApKwn5eZ+t4Y7TfhOlJHbyUkgAp7fTvP630pDcDgHBwZISgV5hpn4/z8WwdW7ZQ4hCwkGAJ3CE8sgvpYyEX/9Ow1OxEI73Ae4hLEb29vvgGmgiVZ6rVhx97OC8q4C9vH6BoYU+1Do6ZiOTSf5Nj7i53HoMe/kRNQJtwOlax6I4gTkUNmn+S4de7oRm534nuIKGQHOxAY7FGKb88uMGLTaQF2UqpJh976JPaIyjzYY0MTo6HwwgrxVjQAP+DfJtdctVBP7qQ/n6QGeHdcJe+4yXz5ndFpIii2+q0PLVn7ubMvMwyT/eB9Yzo9T69eYygGmHHB7Wtl+/MdqOKwieNXdLV0D60p7sO9d76ppqk5SN2zmkEeT+8v5tyWkvYabb8EG3BjhCZGCSdpypow8OIgZ83AqvTo/Z7y4STTttK0bkP8eiMbY++aa3e23UrSPDHWnoRoquDc5ro/cD5e7k6jjZGixG2LxESGufAa6pheMypXviUCFV0jzR8Rylp2rAp21gwH83hf1pqHoUrymvW9JDfrbEazuiOvDyRr7cXtGIApkUInzIxVZV3VMwVys1eVmY7txzFcg/Jji7DBU5Qh1d7V1QCUzRlU6lKrAPMwElYGCuBkFytoEfgg7Igk2c9ltDXDMH4epPrIS0oVLSAuqR5VXo8Pdy8vpWUNncck963aKhq9YwWS/8klcq2GUIlYQKQ57GVbkTFFBQQBwOheVMAiohB5Jo3IOQ8cy75o4YgliFCRUGMq0VcrDEUUlA9eaPyNJIO939kH5HnpGn4AvARh4PKlzzMXp0PG5Z1W2BYWYN8bfn3zRPFhX8LeB0c4ObCjelSi1rvqntDGtGoHM8xLBrjWAr99kkLwpOeJ8x6MV5jAPxUxnkp5riWrCeHa4yryFtt7afoGD+337UG056tzBO2eeU4CyX3AOjbA0366K7ON6wA//Bs8rLBgJ7IpRFue+JEBZFx+8ZRgElIUFxDzF/D9VPmuetnk1W4CAP2EXbS3neuzBOgOwkM1pTWYZ4mnZhUwbBx1DvxNh0+rWWPeqCHEuNK2hvpXB7/vKv8S2uOtUOHakLaH39BKAyyR/SjnUAp5hZ/PutGTNcmBqendgjZovzNrUmUqI+hhXWRfqJsZD9pmVa5peFFZnpsJMAgukpfEBzShL2hnC905rDuzwBRnexfArTuffKt4iYoFKYw6J+RLsMcZkjOM3Vw6GVrcibhsEL58mmtWJQC51BGl6rDKNI2y6kVvZj/CM59Srl2uHbwdBASruaqU5PuCXJ4W1m6syuKPIJzpAjBw5oia90wSt5QGmfx+WQTsYWC6YivTjCfImnmQECrqtzpwwBNZ2jd9gLyGeR4g/VkAgq4ucOmQDLOCgrcpcBCjVG5peEHBeWr0xvR5JMchwJBK02TfMhQOq37hnD9i27sBe2J8vUoXmDNv3CS3rENqXj29rjHvaQBycQQxLkJ7WtFKfSY0KL1MP2duFzBHNbdE2xR4GR/LOM11HoECWxJFkiFhrDUYA+LPsp/TdxaITOV5gycA70tpfOk0VoIk202SzesEoaiaT28WGjLDHdZr730JO5ZciPtg9YXGaHI+RpPHzrNSaB0fAyVRBTx6MAo3u1To4QOBkIunzfPertWMxeP3XJN8NiULcvUC+5E5gAtiXSyIyND1JFLkIvuXqk+V38D0YhNcaJMtneWj04KENMlPlVs3kD+JPRb8paWj5ZyN+z5090gTs9GYms6VEg7WXz6wLryLAxJJ8CpGReoawr7l2zHPMU9lBubT8zMSwinZVwCplVJUi8j0oafQb1hxTFQYBi8G81Pw+NG+ou/ihCagkRrYayT4VolQ/sku9yuMbyol3D/nG30/OWdiUjguzcUSQFChFlfPKrgSLcCShlWqe4bZqwsDZtkbj+jEc5xh0waZdl/TBdUwPFjfIOACUv4yJr0WYhpEkNS4lV+5UrGw6/HW0NC/X3W7EJ+BMLd1deDxEpx6y/jtqTiDZA9PvXKH6U6Q2dFdeHXvw9GartzoVmMSbWTosX0VqRfHdXFw+7QwBvqp6gS6cLjjWLxi2TPcScimq1KaoZvRNVM3lSAhpWcI2mxUBFUptUlgUYKZrHoA5FjHCIJIdCLZoKq9QN4kZRxz38m8f666oOGV7Gkj3walbN8EEdGjVZPpCvMbQ6tCZmcn1Wvw4ATH2gi7P0ln9ob6PfvkkmEtWO1tQj/lEw9X5G0u1YnuKQR1wurDo7ouCSt1/OQk0QjPNwl6ijHO9aqsfcOrn9qEjMIEwnSaRhVdGsd3RI/WUAJQoQLoDM2sZFmwJj42/D07GJUPHtFRX9oS9lmrFDBST3W3WrWktBLAkuAp+/km063mrfVhE5ZkJYwFT6YjxTOqsaEN+3a02oMB/xes1zm3IFk4RUQ9NxXFonaY8/yk8VczWHWoNqp1+0HgHRFaJqUgJKVVE9keHUdRS3I6jdq4VHrDxSGnwgv4UDipbEdetUbPpJiBlKPitwlyRWlhZh+GtW3nnPnG5vOOEbL7+gw8Gd+eUXRrQYaU7vTgLsEJ2QnXtK7cdVcqINKhuO504wVjtdX6+p4Maq94veARBvHp4pV06zXiwEcrxm1hJi2c+opGg/9ZnJCax4en4Bn5Dw/xSaxCLKxLmQKIUqRVMYjbbB7Cem98SP3Rsy/A1/cxQYFV0DUz1FZkYjvHGlFRsQ+XMKR7vhr3rtab78kbEPuX8a6ybw+5vZbGhun3Au9zPG9pNnxqNmA3+Slw3AZ/WLEh4ctEl37lTKbktyWHjNszsu8QEGqk7dmsuTLEOADoD4jy9I6CdFAV7/AszCBiiZ+wTFnGrQZr6fH8YnOLu1+vy8ENdzlBrvne6RxUHq6UF6x4cuk3rJHyDM/5zCY9kFlLRozFRMGc2V8ReFuZjx16+c6TgAlxBpyACBPSLY8Myx715DATsoF410KJfu4N8bchXA0zDXr4OjtJzvtJTLZ54i7MP7SGiQP4xR9ihlOq1EMNWZQrPNu5bp+Ea4mXl0PpDSFEBozSDZuHIEGZFy8n3fwOJ2F3/pbE5vOzbwDTFZADXet02dEG19j18lPfXYoeQZYBKDFwNoc22Z0bs/fx3ztXpFQJffsOv9T/MidWKvtHZJ01Oplrg9G0OWDINN59baUEDHvWdIbdeVoxQFKR8zLvzfQ9l7s+FTh2ZT78Ap56LL5zNp3YYfoGcV35sLW7nx15nkv1Skg8Y24Hg/fojifS3mqnV1a8oN3N/5cpNVUsup9ppc9/ePKJLxN1/3np//8Tbg8C+3wnyYL/8ATWq+qS5GfV+//4dJ7T4cb3ez+rLtl/LKHUmb+TitWR98Gfqayb9GcicRdL9ed7bHG4/fO7Sn/eNZFew/c3H+IhvZw/01tW/ud3gw5r5O+Xip9STm9VQubkY880lMq/Ev45wmG+tXEJAt7ImvywrSpYpqR/YpUp8KSWrIu0ZVfUFsrWkvgUwvRWmA7yMlctYiJ3dUv0nyb/Uj2ka3hiiuWCsSMw0W1OFHtr7PMwUc+Zi874M236/j9jLu/F3161919mUF/d/NcDAB78M59Xal/rMb1nBPt14LOwQPd3Wk2NrxT98yurLMXy3/lc06+unz0XYH2xLv5YQMO9tshG/8y0cpJfPKof6xOPet9srfljcZu4wCAGe0z58MdiWc4g1O1GwpPC4M97m7thxobXZ4rA3OjcYy1DHjZ7599kazdnv8I6/cOxWW7+U581jEHh+1IOLmbhxwzLM/PP6n30nNJggY6kSNhHV2uAdsETszwTGtVz+7vqA3eudNQQwIC/89I6/MfX32eFjXWU+DtLDUubTJX/mVp2+TTfdJ+0vr947+OByI3HnMOBH5blXcrgOUKHRyC4ev/u2PggvxPkDDw3m35rzO/+x3M0X7Yvqo0+f2Z+Ff8Yxu/T00jzXF8/O6m5VYoMMl1DkSCB+/Nv9ZebnYqfG76IApgL/uZD/OyIItAXocbuglD06WsH+fPk0uuzzTPt57QM1gweDui/lwOzfyxOTaljC+ULZS4KbWxNQn4sbhSGyYAnFKkjg+d1hA338cqYVBzb/D9WCtv/KfX6LBDj40uK+wiFjSQZ0jGfLGkq5SNRkz+xq5MIflszhghgaS4/nE6g0jiFC6+y0fa9XFy8IX3mi4touLd/pzSQ4U/AxWk3928YEy8kY4fRYqz+67nDEcxVL6FxT0cOjyxWhbdNtI+7t75W6O515d2OUGsr6JPfKaHcxOLZSjJmJTOAPAg71kdBiXn6xmmfl3k5i6kZmsPDONTJ9eFdYd8jEouiGFvGNFWBNY9yLg0M74LBWsYT3mqqD/U5uHAp5vvgS54/vx+D0uZ17zHQsfwmdgmGuh3P5+f+cFVF9sROrgYyrJuAhGe/dY746k1EJVMRVr1EXsC09ffc2lcXAx2sgx7sVHtyJvLhHtyPvst0ogWB8Sb7Mvav5oQubE97tGevsi+vmRzAgjXgA5/7tA8WQyQpLm4PB0ELVBosa4nRezGw+iF+NToM7duppAISepRxtJ9B8bz5vWsfiYb6II6rtGo+5Vu5ZWA1CzrB5OfnpMW7CXBpemDBJNGyaAcaq7D8Vw9kHtVKw9csJRg6yqhiNBGc8BNDaxSqs5VTXle8cz8xo3Gi2ZNoQqln1r371qAtWu5jgLu6vH98VEAKWOGdiEMD8BWRIugLj1PKppZ6oqqPS+urCMHbu1nINQ9UD14qFIdbCPu6eePfGg0PT79HWOFHiccMwavlLwjAAMTAykbku2SMNA/NERHyQFVcnpPdN4JzbY7ohwVu7c1kwdW+qccb6onQ6vWtRU7hulSK5afO0X8FmZ7r5ExGzrdM0lPst/INOU+AhN3guUgMseP+9gnPayMezpEUYsB4bT3IJzpMj4R3eOq77wOwpTWtFM7QkqpsD6WLJKNMvTZ3e4GgmaB5Y1dywZCVbigpUv2pi/MdkLdxk+7Ra7PqOWpZE56KBdwj59LV7iRApEuPe1BvguYhHOevTzHl4RJOsPNzuoRGAxbSQ8sX8i2qsNr8acnQWNMSrY3DA0Of5g41YsxEZSQEN8aDiR+GQ1tjiNizpkCAF6DF6riChWEQ/Q2aul0TCEnjGT09HCx19d4EwpvCnoH/Op7cm2tgDsI3vPmZvt9uPdJl3FIA9JcjJkx8RSnwdysWti0eaN5lT3i1b1J2xtxShffAFP6o0IC9lZ24mHp0GiAXPihNJyh/a0WFr7qhzf17/iqWyKknxRuhjf9o+ZTcGWbH47Zub7XtUZWYn8fmRBmIIFkDC5N6Ynk2yO2f2glZUmbVLrCOgykhads++Bi2CM0X/ayo3qOzp33M52F+8o8+enD2H20e0XaUPpscy6Jb+sYQ0pHt1BpffT+RHPTB6IoiT8y1532fD71Xhj/KRKjXU+KIUFegaU+weuKqbE8TmOS9N/4q+DjmlNyKBZYpv3Z2eAi5wPWPA6PtfMWGRbAJiaVuS96I8zGkry33r10Y9L1YVlUuelydpC4zIuY9UhGq4tK5U3s2xZbThAGCjionIerP+7dReIP9zEPLtje35mjUpI4vWLZtaiwq8D/6RPxXyQZBeH8WURAyoBikkMPRH+ABND7iurVS9meMuf6+w0wMlZkS4go1iTuP+7Ybf9TThpvx9AkuVSkNLZBgeV7+aww3NXXvLHl+VYvMo5Z76v7EunDEjDj7uBFMyHOgeF2N8J/nf9GlKr9v3GpUB/iOdGHTC+w3Ky1/VuQq2oc2v/Ek1u87bli5IT6l2BfOROg96xgD7kcDCGofXY1c4Y+lNIkx1fB2B3H9SVBuTaaIzIgq80E+Ovfne88imfskaFYysthLiVHeHzUvvHx1yrIjArtp/d1x8mPhJCPKdLeh8juFkOK20HvcDG2GXrDkkgzjbYiEXeTCXf+rdiUJdmhiV6xhPbPKXDMwt/Q5ufP3/NHk1oFjNcDvapAEYb3mrwUUj0duvAlDv21NWuBJpspv7w2S5uuNG/EqUlLSzM8PJztJxMoAN+7WJIqYTFEM7M4OtUoybQdrvvjNQpFHkZV/dqS9M/OQjT9hRELXEQKYln+IfMHMevW1z129rqTT7d70/2qcdYKLGe44D5ybfCtJKohfQxthpPbEfCGL0egRh12IAQ+er79vXzyo0GL8uGO8MqV/gguIN9gVDrWg43nZkO0e/dVpgvpkPPB2iU+3edQEMm/6/Vpz9TRxI1qug46WlrblNklRR2Htv8/2GvHvncpFa6SjWU2YiCadGnmb1xOdMVOq/dW6gApipqb3uruYWN9IUYpoW4qWK4OrIMowBZ7hmFR/L6YiYm5gmb+6Y6Y69tnBdK5SErAl5FE3hcNs5/LwdOuapLqX3kIJPWI1A/pV5gI+w9KUo+YpatXiNBMAgDyv9+wv67uLbOy50dtM7vExfEIsK2FVSP6i/w5OxfgjcvtI+WbshZjPqqpvb3pYkThle3emAu17dujPr5BTyCDpJgqYoU0cv4dc9Ey75d05Yf2EhbOLDLj8Rf/xjnN/ax0aiaQkCAfJzLBKyO29odmwKETSbERsWsIdrvBFK8BqPiqme7Bh2pYEZIh9nr3yT6Lwlyc1tm6A6FLAOgdUW+Oqst/hRSlCI2IwFgk8hYzrx1vCDRm1CcaaOCVB0rwqsakeCB84j5/o9YkepyHYnYWPWtZnMtYQOADS0/OB8Y5VDJKzRCvpa3+iq2rx9b0jMkc34kucFgujQ1r26h7SlJiqAGPVHUxbPRXYpOTEMfKdyKpuqZuHF7HCZ/QCtPTxDWfYBP3rR+xbgDssUzrGZ/ynejDclozKJtrvdiZKemzZ3KA36L30K6SUZjSq9yEA1xjHdmsgjV4cGCGRW8ie8L3iD+zCjiKB7Ag/t4jVeXw3kSqMhD5RWuFneLV8omFPe+pWXOB9ZRq8z+MhyFBbqUONuKVxVXZuW9x4t4DmcaOSQ7QivCtrfb9vROuxwhM9EANpK4ol7MsBDALnowpEqJvYgsgF6zyCdWO87q0q0JUBJk20yQNgNlBx5Pl4wF/jXLI2Y666jnsrN5MgDqTQBdqOOov7CW/4jD6eCs3t5Mf7GmqQsFPNweENgwm2oHa1bLZlLwiGyBUDTbxHT8DWzP52ciV7k6iieBmhNrrGrB64xptGa4F4vEv98dLh5Ot9dhjy+Uk/+CQOLXHfxxYOi3Delgu1B5AD+R45jrMgm7yqiiv65x3T5jQYnXn1zaXt6gWgiFXtc6fdDIMaYKX6oWdwX4EfG59Fp3GeM+FxMV2BtS7spc8PfJSyF65wCAFw34jGdUbl5dTy8YrLg3HglI6zg4mOcYAiWMTcXq29suLX4su7cy412FoDG3PbqmP9dE9NE/l31lG3zbonk6vGR0cy5F+PYu8A+sjScpJVitaMfi53fJLiWXgzIROloYjVD/bvf3cWeRswJrEymWAa86zV1/cv/qddUoahzD+If6ekTyL/QP5VTpdC/vH3Nof/Vk6XZP6B/I9SvL5hv4q6v4q6v4q6v4q6v4q6v4q6v4q6v4q6v4q6v4q6v4q6v4q6/6Ge/a+i7v/qrvqvou6vou6vou6vou6vou6vou6vou6vou6vou6vou6vou6vou6vou6vou6vou6vou6vou6vou6vou6vou6vou6vou6vou6vou6vou6vou6vou6vou6voi7sDvwq6v4q6v4q6v4q6v7br6Lur6Lur6Lur6Lur6Lur6Lur6Lur6Lur6Lur6Lur6Lur6Lur6Lur6Lur6Lur6Luv/0q6v4q6v4q6v4q6v4q6v4q6v5nmcv7VdT9VdT9VdT9VdT9VdT9VdT9VdT9VdT9VdT9VdT9VdT9VdT9VdT9t19F3V9F3V9F3f9TFHUx8h/Q8/9JUff2DxT7T6Goi/9foaj7rWW9gDFALSMuS94HYP+sFznNw3TfN2zFvodnU4eJW9E4n+abncfnwzTlfjgF09K4zFtrXxqJIFmXTNbYen7faWwYAeborYpLeu4CWNhpaKfkHt7+aj7v47E8dnZ9yYIy0H0EXMGT33fupayJ6Dh6ED5j7NKoC88XplsTQPZwKq+IGg4DCDhevNj/lP+9WIOQR3dt24+yvHY/Qo61oSrNFYV2JCjtkV4pDKftiH5szaX86HauaMWlw0scxyaWiUTl75yuoa7Lu7IVemPpYiNruFE8CvfLLpjx01jT2zZQXSDH6bmpBUtVPG0POYq1kbDOaB42FqD2qEVh7ftytR4witvxYU0DdrpQyKALHCtbd10V8y7lHcxK/TPBTdXwP/ddZyFDtPqGjoeHh7rvJKxEeuaxcRQ158agQVGwkaWE29gM6yBQvnoyk5iM6Msl9xca+h8Wh9Av9UmfWlzX7U0YDuNoRd6+hhRuv9sv7hFFkC7IS9Q+WNgOpu9KMPKb+2ZqVSC51WvbWmgXP3xJOQarZMj4iiYpUJ+69BUIG1XsfcW3JaczTLYkcq5MFgCgtUa3J6xDcb1HeZyE39mec+1F0bDWhNm18tNR2pymdVjretu1e0NhiwOLtvE8fN583PfDLJNRytkLj2KKnC3WdAPKtvO+MyH3r4zrDZ/A2pX3q575VCpzZ6UfOMS4wtiYnrXrhURXmgQXgrkwwo5059glroUHAvqOhMdBYEfZcXD5KeX3J6uCgMnc8p4pMDw+MdIls9PhWJjM24UAePdcsXvTjL1R7v6qItx0lw9jG2FpTOHK23k1ZDNUJHWf0FATWcMckU/3eRKigga6yIrxMMjxA5b1XtT9YCzhCAwVQSODfml50d0CX2Yx5c7V1RxF+wghNS/QZSebleeYr6480sGB0L5nYdNrUpfgvZee340CyXe1V3h7w7GqhH04WN7tYUNA6HYzvGF3kbSn9waooXCh/MsdTUEBGOtYq8BU6TSF4MYFsEel7RS8cxHcN8atifi+1w+KjI7tfR+EGA3Xpsjf+6LHe4/Sr/yw6ZkY901ixw/VRSIKj1M45UPh5YamYIKOfxjlAhuQXc7y4s1gnwyi5dOzG0vCCtEgrEtd4dzjrJh7uh/JgQz8rbiMLUfe+StkkyOIH6twpyx2f+Tvi/ciovfJk7Gy8rE+c+6eXi5XjdL33FLpdA8/ERTr/sCAX+sme926muiw6IG98AbAs+fENtlJG2ylx2PuccW1FCM8GnrnpMlvyQpp8tvnUb6AN8Jjl0KR7a7+2u+wSAn26P6Sio2JiUJl1x51ufvroMy7+vrU3vmlaLNBDhEajqXCSkV57QAhiweHrI51VjMiXJMn9vQhvNDX8cEi1fhqON2fMa6FCKsszF1Uqkpg3DOx6mdllxFkpB6sP0kfQZUs3x6uAQ41PlW4xYn96cfNttxzvx2d0ynHqL02hKBviQRPQQuzCdLPYfFLGD+OIM974/EC8Qo6RmnTrbeLtPC+f0fWKZoOmGz7lInllyWtQlQPHQYrvoc06rLmb9CjlutmMvZqVa81YE3kRlQGUZ2IxencLXK04iKP2EweepB93rzVCbBIoj4x/O4/u0CtXgjeewKjtbJFh/yhhd6sWEHTL7eo4W7BU8w9kdwC7VMExlu5b+St4+8EHEESbg9YyyYlIx+HO7s6iFFtWAm5DlXGMq8A2/xAY5vmtEANRNvrBs/pwLyvt9gr40oWieTNAhsJ8Kdal7eWy+yWS27zvYl17ykVFPrCzRV2KLhl0p2nwS7mnJgGn7/QtvceHwO3zJu40kKq3LX2eLUPaCRact6lshgv2Lg2zX0+LuNF0fsHJ9tgbwpirizk3ItwsZqD5y4o0NqKgvhIbBWR3OmnC1M92oDVC1640ZvpnbdUX6WHWHx8Q+ECo/Mf0cc8vT0aSiq9F/eb0j3m6aNLE9yd5XEs5Hzs5i7H2yEw1BkHbMh/ZfRphmnh6fnm2sgPxgxyhr4NA3Fp3DaJceNATjMrwPCp96vCxqNZPzBAOpgRkW2G8K8FJQxyJSjrXmFL445NSL0jGDV6wogYa4tKtIY/5MiLpyRsfJAX7M0IhshDPvYdWmpyPxo5WOCzAW0RoQHHuIru8P/Jd2+NeMrQkcPhDD1ZL9rqzgzljE4n+YKPFgOmyTTQSc4o/fbmG6lCkw8Xrv2pBc/PsHqai/V5/z0yHRsHFhEue1NG4UpMfLDTMdxc4w7dCHcr4L2J6YpMP9nIQ1f9n+X3sj5K4HHZTfFPOWO8O62M3L6+kgc8bTYO6pVt/vMqc4Z9CppBYZCGw1rMHdKO8V79OVq/5NoAtfd7lR2WbO6qyQYBnfyY4tUykPbMtv/QOiQpnIOBlFNAvHejXzxnPOGMM0fSUpxPt7sNFzUzLFbp3LpYAjlQVv2lVEPwGd5MaxGAxV/7dVxfjcCF4xNm0WCS2NeLi1G7Rzh7ERI2W6yIJjP2Df58gF0U5j6QURDi7JPei43s7Ioe6A7+9BaId8Qz7y7OjbbuzMoM0l3aYnp22vX8mu+D49wDI/9/yHuvrteV5Erw1/SrFrx5hLeEI/wbvDcEQLhfP0jeKqlulbqlVrekmTXfw1kHIAgQmRE7dpiMbDipVxi3b8WEctzo8E96ZIAvmmSm2+oWwTtYBjPaKJiZ5bbJ5Y/DEMMy48nItViCGQwlwK/3RoeRjnEDRyoQexojzwOrsckqPIxfaR4FJNpTTrK5ckulYkzSjhmbh/TkZmk+58Il6Bj1MdVYNN6hwo2p/d0J2cwrYVVyXoVi+S6hgQSue+dVujEyHTXAr/6wMMlEXuNtmZY7eMgE+ECGkQBudRTE/Qy42qoWnxxSeMeuerl0hcoxPo9lp7icHDeyJuxc6L7bj8fIVl5eTZg1LpeY8vfg7bDauZeao9dFC3SgBh1qtnTIPTqQPsQBFH6djeeemHR4NldlNiVXa9xBFKK8OE7xepa/CzZj9yA2QX7DnYSUePeMNvtLqHzZLbXa96WycCFFuuIdchYIpU5gTM7oNG4ykSvp0ZtKx4qr+IfX21yGPGZMTS5ZBatJKkbQu1BRigGJPvENgRZAHkR4TLkcj+i1nPw4UP1qusvhYROaEksRT0OMm0jvv4iqADmBs1BDP7OWhAKmApJVGgkefEPAovwxZlN+ol/8kNGYX6rxTHWfsN4Iky9uiSVoJeJn12Rv9wMiVKARFgcjmZMUlqOhSH7zAEHImR4fGMBtZHl54w7tKFHcfUfhZIwrhLRd2rXXSCT8EQ9bRlKw0K6dQCmYEoAUuxyDBCuwEDKkoII1lUR2crPJxb9dLkbOxdsQOWUKQMnYEif/iBBauDMo9FVOOnNvQNwf92FRLJ4tmfh5xr53+rETLx8QWhZiyiu96SrUQBCR7WCTaaXnOg5j5E3/9o/JKXfBs5mFWayXutOO/YUrkVu5zsQdkSmdXnhXzIrjIuO8b7Z+MwGgfyOjV2rDaAdogzGkVf+5WPbNEN6XPTfKzVhftxkpoms9ZUMw5BrEPAw3/iJHeBjNxjBxi+TZfqZE9PEnhntssCht61YBnLqY516FvW/iynpnR7GDXDSorWJdKbqMGdPnsFAZ+bYo/8XgDexuK8QRr/DQbNZ71O4ROvZsVYyzRX9pXxBXKK7jHdyUrMgd2GwquZBYaUugTvt5w544ERnjGd7Hhwzy+b1S9RxTGpuDg/SsSDZi5D13iofydSRrM/LiRmElrfH3hIuZklREcMcrh9MeTNWwzI+nMgZEbCHcwMgRoAdAyTGyO0HhnnXl6QOSaYNiWj1cK4PutD1SZaRNLOcMxJcxogsJlzUhVmYZrA6vloq54rS9jPXBTOh3zesTpzxsbv2jFwDaIb/i8Vv3izaFRor3pfTzeNKtHBYjqvqVeHxfTsLYz9jtIdEkIWYgcoVXc8XK5gZfS/+4fsxS3VnIyNnZ3y1iPLpqnzVqRhomkoO0FiVyDYyyxttScUWk4acsBUAWnvHE2MyAxnEsYy3ixNbYMia8tdC0sEmFuOA1YK3jMwZonsYA/269zCM4qlBINYwNXD74gsTz4R1K8ULgihV53v9KxO0dbP/cLWJC/uF6GLlkIHHUI9LzPd4B3+uDuZoOHrOGZmdMvPpUQ5QSDwkG4Z1XWMlUnXRDJGQp63K2Fz/EhPVfhi2SyNUwzdnAXyBbRDdgLAOueYFrGPVHLJWaTx2XgaM7CRi5exmmIEtJy7yiIxleIqQmsfq1YeOZoaJ7xoVhiRcNrvmCa25wTcYLt5vVp/GMtfL4pn7FUAwXnSkpOswreCF9BfRYGcCdugdzj9EHo8KIN2/XMz1NlbxGWyo8ckyAa17gmhr+jRw6SD13fyLmpUziqn5jr2IpNmUTRkFiTfx1jWVlO61EKNJ0invVva2v4mGi5SPbnaLyNbM0WRMq9oeLMjaNfYbPLg80TsTeaVWo+O5Mw5TTHcDBYDfz87E4zyfBwpEZP2/pboEVJGotd+KMy3ElVzXHBMzauoddCwX3wEv0vkyLNc16erTn3HTFhiRc7w424i7DYhNKI8yB4TlJDg6P0ShpOpij7+KCz1LdfneMJR63fpQ9XTDeM8TfIS/490ldaTUxCTkabiWukfF814ivMf5D3jSbW3FXIVmf575cxyymn5nPyHXogyJiq3/CR67l4jUcOhNMxOUdTAi+xkgrfgmPPLNNxKx8Mg6fkZFr23heqoY/vcwO3JwozKol5cW+91eoPN/5YmcfsdZrUcBzsfAEkmR0D0IFL0vdnrk3OPPRFU46EMi3OaGdD+6oR3gVPUZ3OuwBGcTq29/6BrN63hKHvtR98tLzLYurrp+KH8wtuc8I29GDjja/s4TCUPK6b37GWM4fSEUG187Iqn8UzMyIb/iqDOxKv3wqhZDIcJ9g3rpuymLLDpjPFlHDMybt9oyJVn/aVIwZHvp9xni37TnzrFPPL3hdZEB317sZn9/Nv77QPGhBSokKi6v0tD02IrIOv0J3axU71vVTgXk+mzXaiept5LieeQgnNEHUWbOPRYEo4gptNlwZxaukbt/6x8Msq0c1FOAZ2hvjnf2oIMBS1PCSnbf6+38L+49+87//N3DF6ArcZyvzfBECoOI5tnyM3WOYtMeZDHFVWrGHAT0OjbdgatL1/aHMjGIERN8CdDiRNGAy7VDvhStJ1JXsXGN+SY1JrkqIluFJ4F5mrrIWLaODXT+funu3TMmtsX3CMC4/mJBRdqKYcEzLdn0+gaRqZ9UzMI8KuXDyuaWDsmkMc4u1jCGL0+vPCLygggme4wN9uCe4k1hriPQ6+y14+M+J8YFkOb61RXc3Va+WbOPJprf29fCh3zEjSHuDEusDmXYRrm9an/H6CGqG07cBe1PWgFfOu2He/DfojFze9+RWWYeJDVQuDr5ZowqebKYh0OPhUzT3HHCNdj9OfkWty9twEoFRvl2AzZAywZXPNdybb8oHKTghX5hVFHjAUoQDr/n1VBfhC87IgO4cAhHg9KIcosB1uvniIl7PTmq2GVW8xI9o1nvyiSXwXnU0pYlgtkOwtpFnS07maJw72/RiP98+q4c1u8e+8tVDEp/P4oaG1NIHvxvLKGW982B1nwEw69ydORqarec1WC6dfUKQ3F2XClFTWPuL2fbzGpafioIosNPi26E9H0lLihI4Dr2G8QhPjx/peNQUBMeRzarEh5Enm/Dw1fc3slE5dWv0kS1FeQefd1i7NkXJGMNxABgBlcMppN1cWWft58WX0r9I1gWNfcLVVzxbaykxEQ0d2WKtmiqDx63IMAywV5CmPJzcwsgx44bfQocrqB1G0y9rtWb2jQdn+DCi3zq9d/Z4fjwUPBD+sHjtpXx6CoJe6yoxYbVpoaZ8AKPMYpBuj7NuYqQ/eiCCCCQKncP9yF6Mw4xtQYMDb7HxcL+3WyyCLcMjTWTcI6ijfhPlmda8AoKaK4J5lWyZqlqzkGeXa8g8OvsCobzzVF+K2XYaxT7azvufx821r0BKjpwtHjt61B312D904E9w21L0DC5wj9xUnch5MwyezuJLi6QEB67fI60t/+UUKTLR+hSYwA3OyD662w3x02bYmDktOHbtuY7ZGTBzRajY2CQbFGK4QR6/E8NMlXJiIPIp3pUdJ7Yt2owikybo98V+IdXdPYr1GA7YxYkwlbH9QgZ6DBGLbpkfalhNthKg96M95AF8q8GgVmF3V6j0QkBUxlSR4+tVLVoTAlM22VoN6ePDdab9eCX/44/GSCBszIamB5cr4f5ReOk4kD4Y33J5lErblxq4z/YAPG7s7PxcCPUrz7CA0S5snuk74UQnuTaVE8/UJnq4ERv/oi9DbZD+NjSAUJzTmvRdqE2wXet09MC5lpo+h/vCfRmbRWXOPLKXUhX8S/h1Y5K+nCiSCUVVh/sSrdxVaq7N80cGROe3r57HZZwoY5r5kBh5vzUaKjZb4CHIwQJpNi9XytzRrA+5Dph35v8yhA/57Sm2ZGXG+S1pIx8eOu11yvCUHDXKH2HWUs4tUg1ZvZoaS/j+4i96idl4nxi/CCJ7ygRJOvjhmm/ulTskgefvkvHna3gs4G4Gv476tJRo8VusMStzfSB/Ytc4l7daJVmFJoluUBKQg3t6uUeRr/WroA23yiNKEbV1nc5HvISDlGkM0vPHaTCQauA9Gh0NFmrl5IDrl1nfu2nr+8d0yCayz/k2tZuo1Tm/D5KrBxTao0KqjQ3CVOnm0mJ5rd1rbTe55LxWKP1TXovaFuEhmbm5EXphyaPvFcjaBOIgFiwFkjqxDza+VqOJuX22HyFo8MADseQh8/zDa2gNyB/HRkn3CdqwySjhGYkxU67qzC9DQUpWAG7ESlOeEbydw93H7EMziQUDV8uvq7caSt/+659c3/lDM5SrftnjhIFVV5lSr4thTiBiDpZuyO2v+RjWBxx3hyxLHmxI2kGxKoNpBp/K1LmRdGzJhB6DghMNYWCfCsQIBAg4O5FXsg5CPTyqpPre5JToLpSPHYHaSpTI4re98NRQvzh3Bwa6XL3LbiLMXvL7hDgJuEWD5V+EzqlDuz2jLmLCSy6D+INHqyK9C7dfBMt+/dHfgXXCaY9WeWl5wj15heOWTXDygK+P9lBox2PpfBmIFWkr/VtOQaB/OmL3usMD0T526NXyOAYz+i04j88C1IsITZgk9zvkDBH9DESA6OxbaJGE8GPKxRyXck0DH7hCGPzLwMWOG7frsT7zM8yMxoucelU9XH1Jt2TJgc1l0u4fq5fZZDvQHx0kkCAbtfEAtfDM5QYQH69YfTdZNiLfm7/wWCEkD/roeYQkK1tXTZ4Se56kFp2Qfud/TldjfI/02nyuXvu1JzNIClyVwrxNCAo/VGS6cPQpQ6KC8IZgOLkDbrm+eQyp1DuoPhXfdv2dI7aCbeOAoX4gQViwamnL5+rtMZegw7IuhBMvJEms5wpd+FCgVCTNrqh9gginx+6GIdTxp4thOxi+/A43S77sljeYAjsr20rnTHTnr8E5KB+kPDb4OYpyP0OOQz9aLP1MH+EDzxahmeaJEmQ/fFQd9jtDsk8GYq92rz/1FX/AgiDRmRktAwtrxbcKf6vazeODzmWHZ3hGDnUfLDYUQ81Aepb0XwTpGCb8mmpv2WA+2WBXN2D/bUANl1+9hTGZKv72NFkmdF4aJf4MGukECurqzxt94k+NxJ9Nij+f92OSsNsJYKSJ6uGjFJ8vT20Bwx/Uf3cW+V//k2/Qg+gQOI8ZHNyAivm3OoNVHQ8Xlk6tqupXrPGfW68B/xOB/aleA4Owf/rHDZAp9J9I/B/LNf7m9P/9cg3sH8o1xCQr0mnq/qFs4xmW5xex9TY8j+BhUF7xl2KL7BmeYvlXqjCGJs/B19mlWJs7SX+3AlUX89SM2+9lcPZ/4GD0k+82PdcUf7n1f2rxDEn/y9+fC2kw6l+bGAL9x1mBqf+sKcH/7QqaYsyZZZmO52icxuLPs/LH1UVeFf9XBu5vxgGH/nEc/npuKfpka/Y/P/NfG5y/PMECEvA380Igf6ch9J9vsU7fJSv+8q1/GeJ/x42QP99oS5aq2P7hRr+5+ufX/j+YPuIfps9apqxY1waUFP2bOrVuy9QVfy1x+svslk3f/92pf7/uHXWzFe/5Uevn7LEkoDDqV0cFKqJ+2vifpWw4hP8T/bd/f5oZmEb+Gdj+FgX/FSFDof8sZSP/93SrnMZNTIamB+8gF/1egDH/ywfvv8DXXy/8mzo16Pf3r03bn+f7by8FGvz+y++alq2eqmlMeuFfzrLF2WzhX+YQ/D8C/3/w648j/vybj/jrT3P9H0SHZ6B+avi/GNG/DOgfWvZv6sk/is7/IY4Q8N8JGUn9Ew0T//xHYv8xWMExIMo49Nc/+O/qL6F/sNH/E5x5ZCu5/uayv1jC/+kL4X8FlL++EE78ndT/ccf/uyBG/W/ZoKxPHnjL/qwqjzgt1z9LJzj4QzxJ/K/H/yKgv6P/SxL6b0oegv13GjoU+vN8Ysh/0NA9HPJPN0L/Kij/VYaO/o/wlDxZ65/dgf8sLeC8lWwPJo6/MwiE/jM4Bn+ZGORPUvVP+N/KFfxvCNU/Q+U/w2P0t+j43wKVKP3vlNg/uOZ/l8Ri5N+BHfYfxFAM/rPEItB/rcT+dTz+vyGx/9kw+If0/bfxfRz9syzgxH9QqP7OtYZR+L9WqOD/iFD9rZ38fyEyIdB/p2yQ9J8BByWh/5hsUDD05xsh2H+tbCD/W7Lxb9Cof8JI6s9UCvpBzv/S7IEjq1ia51WAu/G/sIXwP6E49b+UOnDw9/f6r5HEfw+r+5/4E/81IkvQf4YzlPy78NC/V2RJ7O9uhPzdjf6zRfb/H+u3nPX5hzM4BvQc4uQ4J3UGrOoS/li/xRRIzqK269MLCtI59G9HDiKtuDCNjNcp2xcmwrPCdF1VW25xveOuo+ABQjfLWIdBxffCwBCILzr73bRS13xpGsa5hYoiEL/vaZwc2lemR4HkQd0XdUz383YayxjL/bdXH3ggjYwgj/cryyRZ4igo/svYG4FZdJQxKCmMkYXwcEUfDILkVbXKO0NWol6szCBBXwJJCQW1DYSn6y5CrOcziWSve2bibdXNHiS8LvX5tKIj1TT8avBB4pc/jLbBmD21KhfGV2tDEatLSasS8/1QEJCiYWSQmuLbUTqyU1+vKKRfhNi9YmerLYX2ZC+CpNMz4qj4cIuLh/PE4PZajdCdp+M+VBV5UpI5ok6mSTfFtLsMkk3YvPK5deJy9QmupQU9ZtjAAVtRGDxyQcmnyrlwlRgqRTHV5ynuvVP8m0Pk+qVWqCTFox0Kb5HzucimJoJJcTThKvZ0kerz28iUW3m8IgTWM+orHX75rTkq6+9aHBJSVigZf7sKlLorTAJzaEh2JQ3S1twC0rm/PcZzUKPn0tUVB0RpZhZUeLQJI2FJCLKEKXrhpEj90gtPPbiMVGGZGR6tuyYM2f2K5Oc0r3DGJjaGQBo7DAwpgjdpcNyt72fVWD4OzQ/jh+CnT3U/MylXfVqllYS/Yibl094cTPmwNKNyarcrePTXllSiRw2s1RAO8xu8Gr2iNMRTr6qj3Vc51HqKKdtvZVfScUkCUkOIMrCYfSd+pwRgPYAkoSrtMjd3fMDukqwb+nMxXrqXiMcjOXp7nFPK1aGYUZwVdVLx+mN2hoLbPso3WfU3fiAyHJH8YtwNtXn9dCqInfLvCWFkshnku0BaPZ34mIF4RQXyU9hXauSOfqoVLiqMNtgqJpnOsD/2cOjYVSzeSPVl0ZerxKJI6cSMyOFvn7PVr6MTI3DVEFzFSW0NepOghr1+BeOHXlYl3BQAfwF3GoWATedqvwUOM7NdFuvo9WJZV8HzSI8rhMfblMdtGqSJJGpGDW8+DZa4oOxTxzyxlrAfll6Y38Eqp/MQ85KsJxfbCeu5W0YRGEvd99OXn2rioLjDhv0F/BI8JKUmwJ6hGbQ9Ze/pJ20jHpmMphXf+cqUbkgQppXYDtRD9F+5HJHQo/I57L9Rd/j6giXGgn4hLItbBrmxmHt1CpUmc2LU8Ucdg/f77h/Mkk3nDRKpj1o4uh9KERKEuiEdcWpNkrY7wm3Vm2hfH+TAUzQqMPuBQ5AiD2Wia+opTX7FEXZ57U45X7+9lFcFAVUibJ6R6Iv3bbhQGcRNn5kAn24Z5djbXk2aOenpqmeC8q1AZRoUD0bdKdmR1Gk48XyDyV45bmAHB4r2RE9j8ZKdl9LGqxtBRJTTDbrapNGpq5WcLiifg53F2qCPwg8i1W2cyCzGITct1HHOTJ6Ksaq/MRJ/OV/FbmecenN8bMB3JnHsiaOgdgKvl2yhbBIjIZj8jGIwPjM0WF2ekO25NwUloa4W43LAn2LKb9LVllDBCqjMK/Nn8tI87zbBC21JJDtFjgVFbt/4KoamHg/by0ozc0lecwoV3BH7Ev8h2FWgFwIH/RjmzJ1UubHvdz5NjzzwB0QFji8v2jRiYA2La77d9n2M8StOsneBBROr7/xliEIFN17z6wuvPaCiWBJr8PMJQYQg0QWLihS/Fqp6s3LiL183JFcdZPz7Uajw6eXTEK++PtWHxzHD3g9L8A4wgdMtznvpxBUKdcLRSeOxKTqZCTTbXWl7pRsEI5vb5u9Z94OG376KqZkPNzoryO8VnBwhPGdAfptuOOh2qIkH9XtnDKWTcuuqs/72N6BoJkDtGNdLP4IT0ECO7QIerLeEaXQMtpv9qKolpPhdNaKvNKmfCmmav8iXBiy12+pankMeDvQgK6hH9JNs09mvqH66t+BNWOdlCLaTOV35iqk3i1TYkBcggz5qrlWLLZZ9yEl2xAkF1WZs51hRBfLZG5sAXYQQy8cV1u+z0sjG9tWBIrLF+G7biLFiubbp2uVmYLdN8HnDeksoWb1Pv27JQ+NMbWvyfpnLol7lq8VwCO/FGoALwhCxlBSG90q6t4/XqLQ0aWHrZ2kOozrWJlkNBIOEMINOis04sxmLrNGqyztN16Na6c8iCTmfs5NVw/etuWPCW7G4F0nMfT1QN6e4eKIL49qNTaz+USzELS0+fer5w38vb/3aOvLtGC68rEoIiUsIzLGXOdsV+7Dn4QVAORK505vLFx7R3k1Y67hEq/xbfu8iZxxS3L7vJov2VGlB4YTg5tsStgVRaTu2UrtktysdlSPB+HnkZxJ0sTe9GFD2NhUSlEWp2TN+H6gQLMTXhTg16sc5GQ658qnOg02wGgMsroCCpH+UUTwVjnUGK2gpVTJYbd4KlthWzdzkKhNVYFuxUBQne6v1hfaXtX2snHrSTjjTk34FY3evQ2WBwqnvHZ7cG9NMDHQ9F6ncb+iheNUSL+OLvFkuH9zhHI06A0v59HAEJ2Srse/cbgHrxtY7C9MSj8dH2hEobUVi9MxgUMuEiofh/Vvat42IeZLwbBin99tDkLDHxTgLc+549bfREboYQYgqpyyeq+4LQkGGtJOyh6o3RtFZBf1rFM+f0/IN9DI5Xg8sapqVidr1RzVcGUAr0i3CpwlVfAmO1I2Ru2MG/v3xcEOxxJ7SWCQkeKUBANvJWtaAhWcOQX6maYgGWgC7V7Jk+2vInN0Cu89nX0I5Q+l1AOVI1IZJZume0RrhlKdM71rdsKh+TFbWsTk4MPd9/PqV3vBamnA3W8ccJgj4iEZxO8Wlpiy6E73AXqG0qQZeQ7prh2/EYrY2WJYA+maJSumxQ12nvQZT/AWFs7cpkMFRhSQpCHmQya57e7Mp7GoYLa5Qp0ZdV05aNp9QfcBpGbzIK0WNMdmp0wo1pEqQcptwD2qtVKdzXZkdKUcOQ1ALX2F82GW0NVwUk1CJb9PCeYlNmnr1iFKi7kUz15PXB2r2+sqJNMdp8CWxTBI9dKQ3xh+PTAKMrsH/mIXffu2b5NwJD627T5b4agMY64GEZycChwr63rw91q/1Lf+2Kne4/UPm4kQK3ZQ+WkLHbQ4Fla4fA/6+TyjmjF75OEQwYqR56NBHEPeE3YIdW1iTSTpokOfPzr/vSMIV3ZpbYJFVSNMhf10H1MhvQpUTAsfkj+N5U1dOl5lYOiFhPN30zEtbobDiA4/3pT7NxBTPpKjLQjQo91FKlwKW+DbqQkFHjNnS6kskasVZNwu5oWcu2aNrmrXdfP2QI9EgZcJH4txG9iCn7ckImjSlTdLl9CVBpFNO0gpdv4hui9MpmOeVRN+HoWGwoH5w0lcoe+uRuHON24+MtO+NN4xWiqxW7tQOa7tQ9Jd1B8BApbiWpse1mGn6ofxIQHdvQsQCy5hkW3mRC4/HunHLr1PbYCTebKjQcvv7hTRhD1iyF4nK1XXBd2QYE/gOIqje9YKvivjCscCUUPcC9MUyIXrpRxLxzbKw7QiKrps8KDvq6AfIWqA4LnBSdh+okQzP6psYFjamG2sillZko3Q2dKcxOHBsHRXxpmf5O24s94WSL6u9QudHpXejfzjvfRkBEq9hYi6DiXcoZkdv8Kllxwabrq1MVCPz1dO0caN22BE3aoZYVhCw35e48e/g9L4yUzvsYTQUIa8r6iut27Zh34GGF55skMhvsyxybYZZK67RylK1c/mjtAwt3h/i0+PSON8s2KlyHGeZ+3VG/dx5bqkk+03Vwyw+O6svETTkcD9ToSa05uFbOagdM9Hq9AtJdWiTMwNrhPcDDV8qygufLrTMt5RG3cNZzAbxQc5SnC58R/NArkUCmrpjZLR6wMbiSsWXBW30fhICQn+lWngNmekW1mtK+qwQo7dLk+/R6XfgpYQMecvBVnSTmx8P1sAVRH6rIS3Dr9x3K0oNN/v9iCB0x36+ovF4ut980Z/TdfHVXqSCJUM3D87biyX1O84OTl6muy7dscmqZdUTjILCbPmld+wYQQu+LHOJI5YzoJ7tkHz2ZhYRbnWyb+ZQn+FjRFB8O4LcygvtynBdvVcS8BxQFGk/nuoQq5Lz6NYxBR1FAaj46hZ2jesnEzj8znDEe9yJGvru27cINas6ikEjviNCQJqPyk3At7ggz6g8+ykBvEs4TniPUhmzVoY1YARZnHKd0T4lQpmIV9NDhVpEumJB1U3v52Yt5FZZ+7jbafL6Npxa9t1DY52h60f9dRnAl0LxX53b/d0/WHiRhArD/vT+A90WR2WUlO5K83xb1PDrAyafy+Z8wg4UW/zW+b+f4ZnORGCI11z3jJENzN0NKJI/AivHSNa/ymTNa8is8bR6HNvOPtDVyhE5+gRDx6WyV1VD2+ZqUdgYafi+4TRBkNydCbwNCaYQ3gmHDhTGs9Fco+Z62D5ZWNWtezg89MK4lzW9sVBWbGaYR02luUx8E2HlQ1fSxyHY+4cN75SCDLU5ZoGuH78RQ9bKhC9gmx02bYvzEfS7EbeuChkcaUFji75yNqKL7Wbo9lwVDVf/DHPgzYhT0rMb+5NpEBdfxPRSWwZegFiLi7oNrshzORgtpDAva6Quxp42vYmG86vg4Bp7y4WbcUr2YTmeBlbpi8dXnzayOsD+OVc9W1eSy+votHrf0+lqknL/OQqJKj4k/LnotQhSC4P7HnIj2sYfe1wOTNQxmPNlYTAj6dpv8JW88cfKJJOOFyrd51+01CFzptB1PP0P1ifnShW7l1BDtOSIsgQpEskgaKQTZmnvQ/Iz0AzOtkWxMHoZ67Ryzrzx6ecgPxEfrFd9xmmFb5h4i1QoGPS0mLCoJX2SS3PqPExzryrUqft730gfU2p9m9tgNdbMl9s7voR45ihCGnnwk43Twpi1zlRIyb4ooc8F1xrjDRVSVnzJbjRgtKiv3QKSqb277KHkYnT1wAynp1kDd2LnK0IkKOqZ7HlB3fYDYpzbh30vgzTQ86s83dJS20dQ9M/F57YA1iqxpZOCV8FexzMdad+VXC9DB+4ADElphdtGfD1KFICzvUQWUionLn5k7kLlKzmtYLSKlbU5KbcbBbFwaoNv2RH4kmaizN0BnoiGni7rAAW0cZ3r/TAUlioI9SGc8UcO/QanpoHfbJR+bW/ZFpw7TsT8g7yCGteTYwu++OXxaf4uSDJN20ck3/3wEHn3uI7XwNF8KkuvEsb6fuEbJAeSq+2b6ba+ClwZAYFktZfaPop1wOoTkyiOxwQsICiFOANViBmqrZ6YNFEs17k3dtwvDEGLGk0VqmZTFkDwtOJiPNA1HkelPX1Q5wr9i7Ky6Dc0WIMQtoVh9KnvVoKuuyOH6sU6SFsbGUsLPzxhEzQ9PGrfigLyaFV5l0b5ueVEpavI4pq8ARCHbnBDdtHEckGVhlcZdZZVXULq4cC3JrAOZrxalAHEagSXCKsV3qjTXCYLYH//4HpfIo/Wro63WCgt5iwOVrbCwLptqKJM+Hi/h/mxfXZETcdnqjXnDd06jpwBjZTvFk6TVHjYkg7Vdrww1lr+elKyXqe/ZXn6BHABPCrpDPXxI2Ide0uTY2PXKoVvzWqq1v80LHZuPW69NVeiymd8t9DWcla51p/HEV7JjhqmwbUvaNnmIzTXMwhS+Zh1Hcu5YVIZhzV6j4h3/R1opR8K8Ncj+2G/59kmFMg7XhWT3n+A9Pqp6jKksMLKv+lBm2116crUtKL1OP1YxMQzEUnou8DZ+OG1X7yFk2Cd1uHByZlTmbSI9ynH/Bh0YWD9qIDU13ZmbKRhLP/i5d7sx7t8HEYJH15gx7/TswzqtMh4l/vXMRIHQ0LydoAgxd70LLB/L/LjH5l77x6FLiAKcKz7GVDojoTh98pT/ZkaYSk711UYg2cuL0IG1TLIwN8xjxMx4NzvKAOSYGKd6tNdwpNYlKTGsKprRotioO7MGZCiRMwrNIoSLZbd1R8gdiqYr8/32jNBhpNkAg/SDag4CMW/jD3rNh3F7QyuPpMrkhYZzE3YPW9IoPfj/wldb+QwysOuYQcwRW7SCEILIKKOquNFeHKlrH+N59JwAUHH+2pat1BBXxDj6++xJ4m0e90gQr4CDOlrPVlLnpnCKrZAQHrrDvp0FrD915LxY2w0ZqiClSlZtT4CeOiRY6NNo230VTttXjVFCro/YfcQ3EXirJKP5Pdvt8eFJKD8w26Z8tD+sviqKkM3kzWRiqzlurXtspQZRiyu8ndoLLViXeitpaYGeEi8FHb+AIZ+f2LDlMkgJq7x3uKr818oFfUaZgwywyn495NtLWE4DrTJNwKNWjuUM2ICMsM+gqi+VLZvkAp6bWaWeb82DEDbQudaBMnclpnOkbAXvAgsltsvrRvf9ilm3IfStdfXcr9xARqnQNuMrz4z8yIHwIbLPgjLJJ+r1yA1z5P4rBBclZfYhCw9HYEuc47b9xLdkQpo4AKpsjaB5VvAmLg+GfDkl40o6oGaA5iM9pQHu88EfkK/4AFotox2KdWG+EIKDtJjSqqrtXrp2owoIGvFNpK1ZCmXp50SskoyQ96NlSHS6tPxTuD2DBO3+0R7FMypiG20U9USvKvqxx/B4grbH9XdmgUcjUTiDBQE+jSSDlpWiWL2Eo/Rll4Dtee+cbKj5pbz1tOtXkaEpDGEEKDfT9ImUCQzxJe9npGPva1vQtMmYEdN7frg8nBNqVozfDwVspvelqLYWE+B5M+p3ZuX0mhWm9fGt7BtZkq3PS9kj5mc8ui71poDnrp34QXAboqV8l7YkVFu7hLAWHkf0cbFbV52JvxmPd9nCw994IQq5Qxd2goNwmFYV3/oPj05TE6Ec0NSV9VHg61HifspZmYL3VTXKT+fxaCrUN2kAT5M7ZPL2V8EZM/fMC5PUmbBuBgzFgnib99qU73b6W5kSCAoL0NZhiRA0b6jIqzNfuL+avV8pnh1197hOx+95JVSr0uqJmHezdI3riKVwAR/pvg1VCn3avb7kD0aX2dU77rJOJJX3ZmBc0hfzFoYcn1dUT2fuG6gmS2LbSVen1d3vNoBhb8G058bNel+vjGCJw/mXVEKvvQo5QJhK195UYTftD0pD6K/Mh4qul/C+BwtxbVutu9aPwzbl/aUqBvf70Kc3RFRoy2u+p2aM62NxkLkPajTO+kSJA705VXxsWnhr/xOVicSAtY80sD6gu0blvirCYv7uDha0fsEpGAGq6xdWDqjJRbZAL2z+cUU3CkZ6rJ9OoOeHS1UDLGxGpityot6oXRvJz3OSY/vjlM9AdGl+3JNAl+a7HE1Wq2jbUTtVFrXs/g2L5Zes5AFy+wwugDkAvHt3N52SJ3nzOTuD8qKh+Z+dUc0NDKiqZrUaMDyP7c2AexH7W4Myw1xXfdCY9pf9VnB1TyG7I/vjNvAZu4YW40pzQH5XYbcLz1l/FiP/pv1Q+bmnsey9rIS8Gy349wl3Gk9Or5voo0DJxmCzWWqx/GBCB2ne0rV9pBH0Srt4n7qgZNSQI2BPbo8uZe0lAzYDllEhk3ZdtH/Njs+r5+O5vDrfWQQmHucHZV13ts0RYTcCSwZd9w3g4D1pmq+mnaSiV1Yf7H7FdXV7DS+pSDN+xWPGqRRoY2DwJ1bmMFF7oujLKrH7fvc6/EH7XwZiWnK3qzcXiWd4II1rSxbHOKMLTaYPqARGGF2DfKby3/OCU9Q3/laR7rRTWCHYBXQLSQese/4dpg3LGHxupMUcgFyZ/KA0iYL4pEq+lDR1477aCrURheXavOq1QBMJBIUHbWvKRk6L5bYZji40vCRBag9kser0OMSA2bPGnYkfn9tbl8jEOtLPPVrs0yN83ViNQVY+Suh83V14/wewyD1cvldTcoRNYTeGvt7mQuwEjLov+RyngS15RyybcASI7RYecPn25OjDA0B9oHezm1x1BdEjcGMOcgq5++W14Zx9JNm0fN3eb3XjcaloBabUzRsknAVQyCXL2rsLzr54Bc5qbllFGGfjew0PHwfLMa7mUcvui4eYiyTJPWkdWWtaChb3+rlbNe6vDxjsfWLRjkJycd43qyCHPGH2dUo9PCeRMoSrYw1i12msX4dR7md5itwx9dyEnCRG5butLfLACD9crMTF5dWN2bxUjua9dqGdHjgVIUQSpta6N8fEHPlJFhWLq/Ab0SF23s26XTvagN8BIKLHE1KUZ7S3/N+nLWWr8FsoMDVAeyR/rpU9B6hm8LtMqdGM/52MQ+bwCg6LtQ7xMXlVi7pNI9KH1FxZ0eyso7eWSw+Jzy+bFFJlvuLLNxQxcEcdOhadarkTafi7R+7A8hGG8mNm7fdvlBkHCgfFSqRK1m6pgx+l3EYTOwlhLtR91kNKmHEeiSRx6GWHEpF0weZoUQMh2ifyLQc18sjqLyjw3H5buapAL/ECF0uBaGHRDOuiVvEsbY1E/71qYj520IaXXXoYQzoSlh84sha5ZhC/ZPq5Pw+JxTU9CBskcbtI1zhmRdfHUoX+vZbjypIyn2w73tS24r5DniIUPfKW2E8aJ4iYB9uC6ip7L5PGCcJ4bvLtZzDBLHi229XQZTKqnJog6F/fxLhfm+xiMaXajG3bf+SkvzrhgADv7qHR50JWvGzpX8JzGwMt33VG7DLb5NritpCXNrPfR8CSiTg2zswyjoPGg5biAI6acqPc71ftWx5NeQvN5dqaZHgMH9qiVdIsUvJH3S0nBGx3ivMIoPrclhTYrQToEwNl632KMSnZPOHbzBJjJMe6wrv99k5Ftitne0i9BVWu8WiWYQ1VdP7LJXGBYO4bHAhm8Csg15oNuQI4vMISU9RPnnBaMk09rvJTbt7KwVPCela1WhxoM0rn9qvzhCKoU8yThdsupmBjLVvmehAOQYA2EuLu1d2rzxBDl3igZwH7ahhZakW2L8RMGive/kB8ZI/oFU8V4p8EHIVi6B38kBP9TOFLA/9+up5ClwuA2XQdcjcgrsksxsdDNRmUgBUwjXWwsBQhRSxqbEjSI3j3+an/OVcUXHNymuJSp6mYInqOLT1iqbd09h4eexse4ms0zpxOaFroWClNzsbZcGZVCPAn9ReMLSRu58fXfwy8cDsE1khwnVNdwoeXjv2braZcauqzZxGEpwlBltCiHAZWGJoWpcsIu6n0PcuadHqwuMWo/N1ftWJFxZ0L1T5wwK2laW7DK5LAI+l6EBJUlXoB1KMB5FFfZlUnkB2/t5kGQcwAX1ZFlWux0pO/gg2LGXR+oJKOXpUoiVxt439+M2cxjDn6UcdFDrFMnkVpPldLc7ZlVCcZhyWLQZlf4S+t/qvOcUUo1Ta4hXsZ/KKFwy9DvS33bjtJnL0297LfZFQvzSuxLnDYSef/u02BOmbtrqR5myvVBa/FiDm8NESCM+ZHCdffuryo/nmRilfkhjZRbuHQNnB+5VyYHLLKCKB2aP5h80BmzdS3G/Pszww36OLDrhcpJx44t/XqrzY3xaqgEcDPeVH0axiScyBrPSX9fiAAj7+NiEDZSbOtMlKDFw2EM3qVudkbfJef/IZeXB7aOY7EmjWF7rSAF4NZvioX84iJRh9lJp9SJXpKgkdc7sdm6aR98bnUsc5aLciBPHeb1LQ834Aw2T3O/3WEYziSfahszHtPh7nJfpREHnyTQaDLdPtcE/qtnmu3Gy7g/fAjfuYK3D/nucr9jp3OMOQL4oC40jB/YnaMOE0rZbSIemA9/oiCAZe/wEjgPjxUCFnBvvdu5mfO3jCDHr9icCDKd2UV9VZUyAQ0DHmGd5ZNlZppEDVkIvdEmSjptxZ+W+/GLyxGq2ZUpTvjr5tdMHnurK266iMJKh+NqqKYzEpLt8ZMjywfDBimfJxrnwsI96IP5Tep+GLf5C33k+nhZd7i7bxA1tuTXhl976vrPZmJ/fUz7Hh/EdIdfH0WjsdSdhp0oResrF6fqNk+dbSLZ9vhWLrRM0/I7FX3X6Fimms3Mf8RelncpZZZwsSd1yHFrjWwWXEX4X5HmrC7GaVK35eSIAuLRXywWnDqIX+C7Omy6qjQOzh9pkl24L3kstS960pwFAXXmlf79TSmsHqzwRKin6cPCQ/sQDIappyirayKlsq/s6m7tCmTNtwhpZ/hE7Cuir95KNouNYr98GTBQFZq32QuApS3FJ7/FJxQ8UHPhLts6wf1bVEW/7t2Mi+YRr65US/s/zquP6hwJqEoqnsW2/pY0d545YtDSEAjOz268t5ZOwh7LnNdf5Fot/5jn/cLUaX/uXTv4bM3YJ3D0EgBaEBYfC3xEPwiOTvL73Ok8GrJiMUzMvHUbh80x6pYeWb2Pd1Ac1DhuMc1GIlxTA2PjUVhkOJPcjyTuE3Qje1yRu4MpobKAI6QSeUl/4Jtf3Yhgm50MDpqXVdyLfR1ZjAPFarZeLTi631XmTK1Coat5PE3M6t2L57bLBLDGMG7QMHcYiNdkcPTC/nP1pfJ+npq6OxN16dzBkLxC1HcO+XgTU/PaxdeNaD3qksVaAWqbleWE0pbkVk6boAj1iY1z6gOvLBT3D4FX180w2HjvY/0OS3g4S6OZZ8ZDIh22WxWpKVviZk4iAMwS96FCGzHInnpiaNGlQs+X1mcJpoOUaTvmjpq8jbQ0MfXn23vw3uKBj0sGXp056IYdH1/LyAIo6wVQZ3D0NWTZZhG+XJvj9P4haEGFcejwd7/bLIujdLISRZPy7eMkvXTeprn5iaNhW/2MvsiPh+0T70htRMLI5tqTxoq4lf+qk4XgNyJFYQdz8HH3vcRxuFd2C/ugxZgSsDZq3O63OnhOUideMzuNEynlBL+uRAtx96sn7lZWt1p9mk+vR0xjmvBSCvGwQV4afR82OfhzQoX24oSmPUZtMTqhFH/c7gxU0exohGJaWc309kZtggkW9ro7/sXyJqsBA4bXDQn7UaFGwllw7uwE4U7Gl8JUEASfZLIdLu6L1iYVca3R75nIy+JP1e7Ig4CMUNcaT7w4FKS5HCgQ1pCZrGjbVStT6x+seLGho8TA5c2zDf+HCPJYuH6KAs3wN4lYzGmdyTba2JESS3prtZYLRE7VGV1xSqEI70G5dOmMy2+1wuwzAyiL0HfhJpJ8XbAzXBSCKOu9dQENrJNVd08NF7c4tGcvGzXhkF5Gy1T0k+jvf4OT4nbMgSINjsfpPCA1na98oxECisYsEkscmtMkc8vhSU+Vb8Y6iAOp3PaT77dvru/ZK6HBv+6g6KkiA/tY3skxYUhIJro1kUmke8pJaBvCF+9Lrsf7Xe5zb16jMXlKw+DudGMbH9pQ/aVr3djj8+GI2BKLGidZ0Hv5BwQuUBNRiYjYmaQphGSbmCTF/P7/981nR1WjaX3t/u+msWkP9QuPbhM++NcXnxAdJVEMwhemX8krw/9s5mdzhFYgyRnjtXJLmBU57xjRY6Ub7fij/TeM0/bAQzHjVv7BrmIDCHNTA8giwZuWPXe7/wnC1NqepsEKuq0CG6v3Q0TlCKEQHVKgzDjq+357C+8bx7ca8KtM6BH6vk5koyvEeEvQ60Lu/ZMJlsjEKpO1NcEZHcMPur2W0ZyCwcuo6O0S3PBUrBU05raCGACGbBM6NmduT3Kx+vZojqMrnGraqrEW4Y3/t65FDSkpZhSe9LK2q3cRz4AxB3jw21T9DVKWw03CiEX6q62s5Jy1hN5O0qX6HtFfmsRrv9mNv4V+bzR4/X7Dshu1bwAp67BofqZT+r14t0RJ9QfdnFNXwBmMYp54pLIDVRatI4ZNThIEGAPh7prr/Sd9KD3vtN4OF5NkZXdtN77Hx13Zb8Tp48XV9rhTErpod77n0RrOD224c3kOqQJZRQImpKybil38Fqutj2RRmpFmYKMaPIR6nkJvMsEGeNSPRDLeYuDumhP8cB+B7UleLNIJvvIuG1PNWv4W4eM9S1ug+NMieklHeA+QVW/dvzMSKI3fEyV9BNSNTGmYHXkn3oyLAxZ1ZY6+4mVDNg9kmNc+ERgTXDlp4XSLzeNRFfjxevllbcqdRnvFyyb0MWx9Dkyocjc+n7XWGbrI4WaUQDhiJ0e6ewZn3flBKyxxDRjGkl0IOfQ8nvyW/T8xQ7dJTnHfXeb4LwcOLXslMW36T+CUTeq7vdvChvSAwR+MXiJDWiXb6lG6xTYNs76yUAa8h4keuwVMTXVr95PGH8Y0y3ZVTwwhq+6VoHtqK4hY3RZgRZKqPnekAmTuPIG24aFpl2JFzCPtjcVvx1QntfZWsmp4UDe5AFSp5SZzDawoD6qOv1ZF6Ox6uX4oXdUIwjnZLp1eNkcHf2hW/0Y9j2YPgQKnZfmZub7zfhdq5iOpBpn+GkeXGLIVtbims7jjEaQojXDixaVTRRdz0GelpS+zGOfdqb8tLUIjXMznno1ey7LFHMTaWRatdOzssMR+jmshuf7wgJ6Q82+FGvvqHRwL6Kc2WH+4IMBYSAlckKlggm3Cw6uFo+miw1XbQblG9QcEADkR1kCZcT5MlnknTcZJGODX1/BAEP/CpFQ8AY9AX0FBfquRWlG8MY2srcyW3GZyxSFrapwjz8D3BCXETgcMX5ZhubucsvSdG8eBZxPPOMBB3T0iN6AV00i8367UdrU18puVszfy/jZbxRZJT7whs/+2O4JcngyP1V/ryX4QJ6XxTECQtVF9yILjeYLAKo7QN5j7AXM5ipbmsbB5UT1vuWkVEeixJWDGK9KG36s2q3DwdzOo9Kuhe50GjQu+aBupm8CKx+wAzwlzqfvjctaCEGMJzMuYBAWLI/uf7EURjnI5VxlutwvuvXrMW9v+WiN73OF26ut3B+d822GiqBqk69X84UTXkZ0KiXZfdgx4UWupd35DKXfJcSCN9Lfrmi7q5kW92sk5FkZFChcnLVRE4DjIEwhyhc+DxxEb7iBmXqU4iDJE31+X9qu45d17Xs+EcN5jAUoxjFnGbMOWd+vbnPQwMNw4DhgWf3CsIRw16rqlbchZ6T6EK+KjpOD6MrIpb1SynPw6XK9drUVZxWSzGC/Yedzd9YrHv1syykfMCjnMfeOIFNqReqPJd+hzy2ecD3cb8skdGwfA5jq4XSNOwGmkjIEZ076Iap4ZAqxCTNHjTLkHk5W7SMzUGhZnV8W7KA/pYIIJA3J7yEjzqeFy3mkEcS+o3Ej728Zqn4wj/GsvK1XZmPY7f3JI95D/MWA3PRNkytkMiRRhTzrTYtwmgOL/qojQ661gELS3Kjltcq+MEDG2E0QDtLShGGsgnREr3olFvdCPuA+ZJr/8si1uD7fW9xIxuv5vZOph/qpnjqD/y6zBT9KsWDaBDdG9uLFZNX+P5T6wugTSiPCzavaCFBaFK/Li997tc8TQ2jO6IB9e2VVm27vdjhAtMrxdMsn/epCpPvzB+IOqMfEFO/IzfkimTX83R9zydob5yWJ3LK76vBSzXnnYT3ioG+aWgSZVGCJxt3logSdUA5D52PLu/pDLoS7+k2/5YeYTu5f357UZ0st/kj1zVzv8m7YUgGe4geEqRms3pLE+zDx4/zod1P2DS73mI1E2q6x2aXw6Bvgcy1Tmte5I7nZcnI7xV6L9JvrrUzybIv3PnFv/buKQgckEbyigwo7JQZ+r6oTlyceSvn3mryKHOoIVn1gi3BpsAvxXe+loE/4zRYyrbtI+17Vrtcncry2UcvEqGpTlvEyMJ+gSS6TWepEZEq+mJDVGhK0KnHZeH9JQTpsuVcqI65EVecHre9kBrGU+TjccDlSEFYMqGmEd6eJdDd1SOr9UDkJqkHg4PodkB9HaMclpq/vhJVAaffwNoi2BsJ7+jY5RK99mOW+22gqFBI4UmBcOeIjNpPrP5bgWgoaZ7x0HqhavtRH33VGOPs/CA0Mr+zGPeFh+CEgPhDD2u2mW/Dfl9fO+cwdEYEi2/Vy/IG5QsWg6j+B4ZCSKDR8tpWFYpvzAXVY0zeXE5/FjjW99xLuUVTYdsJeg0mOG9qzfYvw6+DPNzTlA6N5IBRlj+D3O9EZLRaQj4uruZCllJCDVweUcCZx4DOJAZW6AZvndYImOUYUhIprocFnd7CSh52PbsFB/jfr7TgqO+zIQrUzHK7uUG7KADr7hm1SCR+3bSyAbrwJvyEoebemvf0ILpjy/3JR6cT3z5QVLBeVi1bC2dTikYIs2Vpq9nYq3kaHpe71f3hULBk/aR+wHuq5nLVqLUSvbxA1bjbfi6pMof5bf0UcGGKLwOnmsM0s+NATwbA4qaOMir9D0EYx7nrtht7/kcBYvBey+fX2H+dgsAgQaNMNRFm9a3e98ypZL2AABGe7IT7vn5BNJttGkf/e+Ovs1liTBnRlbKl5TtKx69+AnSKIbB1RPjnr++5CGJhK3AtWFZe2XuIMD1q1v5j7Dvk/QhcncRLRa3yCdINNi1TXcLsVXHGVD72K5a84cX8BZdHlDxeOaRCrnV0RnLs5UKk6STvkELoEQ8OxArSdDFEZkhED0FazD8JlTMQoMRo4qulrl4y+vLMCIXFr/r4GBRPrRMwix9ZKkkmdnjtjfmQxy/dcJ8hzYn1AoVMr1V0jpDUCWu/Txu7KY9WihvTfc8x/PmKUvX6nHaujx0dpn1AZaApIYvlWC97bB47cZMXzfmCOMX68pCvrSbmoL2Q9RfYDNZitFQ+9kYcWeLD0Ce9llABnWrrqAkt3Ave1wlquQ+uImwbj9s1FLnve0fVkJEykk/4PTMQudyIDlP0kLKUA+9P5J3r7y7EVaRvXfGc8Ckp3Vu6UPaMBgpnYa2fQgYLZRxNuu0XflYxs3XuxWqV6ZNX96HI8wWgm0F4OD0tbmvAxW99i99xZj4XG5KCwl2j+YkbdX/UxihiMxR4Ep5WHweMyn8+2hJYGc+D2mF6Lvp2RKl/Anbxpama8XxKZhauXwZCSxqeGt99LlOlEn8v/W/VPYda2sBoEs78wuqU09Uit1YZXbH0pU5foF4ODG1OKCVB8CaZ5uLlyi/HE/2Ad/QMcOjsleCTiA9oh/QOC9h+MFqykOT462k7qqivg2rCZYvS8PhqSHBhX578yU8z/RpOX+fslXyREk95WzGU48Pfm89O2ElxH4JYbREz/b6F/iYXEOLQwIAKxskqcrzxufsVxrZ+gOHRiPx9z3lRdnhKUAb8fIuh70FCh8ljxbFn8b3LiV+a9qhzcZjqXmMnfirn/vJkebGt/dYaDSNzy13AXWHqBR4kOoJTVfR9ldDRuO/P0l9l5upmtA1kc2AP+G74ciAB+HXOSwoWbbfH3RpKJrYXrjueIdF4WL345th2Ti/zbtHcDXsPf/2ekhlZr8LAi2mYwaGErRAanErOgn2TMbmUmKSPOwO1jRzRNthcrBJZtc1uOkRRtGOs0qjX/I2OrexxhlWd6ofdJlt/ZW62Lwa41NcKntK52aB7y1n6zp4V/7FenFjB+wmc7YWzyrxLhMfuHFMu3+hx8+0p87HdRvVc86piTvj5SgJUghfXRPzKIjm6vnlYvWHbYwmLKJ0pKEuEpsQOu2yrd9TPjOIwYlczGkSGhPxScpaqwcnGeFnuvxUx8Um0xDg3jEcb8oBPPz1/1cC+ffvBnHF++3hlN2i4xzCFA9o7k9Uolr3ejs/LEXBTcg1ZZHgmGGTjr0MOGP/1m680sn50ZBaueEz8t8M4hZFEJMXaPLCriY4pQ1e/mb3KiT49Vver+SRWOWOEKapNBS4WHdXzbZn9EcyWaz5/f0CRGeVVsMjDyFM/o8gsOnwVNn8MLRtgqWpQvVN72z1E7Kubm09gs6BSX59uzQ9v9Soqx+KjQfmlEYEaaUMGxvCXMKTx7o9R00PDUIwJ/t1vhrw8ebD1kqfjxc5XIJFQY6jYo3nsVyCvIEDuAj4dKsxaWxYuIv3wz5qoPrjLNpHxqvbgIkU0m5+cpMiIrgWOnHp7EXM7pvAfyHLGTfolLWulcuZ2RAJKkSY3bRhllM/MXg3ozlyMEtbrTs0Yks9fQ8Pl3Rc71W0nxM03iNb4iukJfTDQLBxaO3kxhxPEamRL2P24qr3+ug2TBJfvQT52FhfEMJRt5e9/3taOWEV6cR85wP5WOFwP09AVx1bo+tLCl7p1f5X9OvyXCsEOw+7UViK8qbLL9loPs+hNloeA3ZkWweqIhstr0YJiRSgtEsVBscGXqKRcKVpyrQU9sgLFFm34LcZKoOV8/TZHZEA4y0mTkX9EfqaBvhKu91v471dJ1WoqR8gga1Eljz/aWkrEJfVXmdlfgFgzm0mm+eAdzGEZLyf20NlsSpmH868cT+OU7cHmqjROrJxmn6SMOezmVa925SEpbjt3zwCWd54JhK8heRIudlTXZbAzOfaqmeMu6pT6N/67bnMbb3Bs44zXpgDXBKEB3REYVogUU7/6a4gF8m9oszsCPGBfdZefVpaMnwGLmE/4cb6Qx4+Hr+MSqekUwISPg+mXxP/+WsFns6fMwo9uNSzrQ0njv/VdqKyCmqWF/boX0U7+7jprPQjBVpVx2kkEaG2YT5XGStdLYnBysjGJVxi/acRKpE201eq2zrkGldzzxN928edZtb8o9KHhXBHP6d9O8DsRxrIXGdF4zc3Uis/Qoy8U5x+0khnzXjv+FORiwOrdzcdIFgp4ZiJv/LzimyDx4w5W0MPCfOsVV7y63tQ5mrlADLOfTS4ErH2neFv9+tXy77fI42ypI1s5OqiOvrjEo+uQpEAWhh7E631Z5vwk+vumLHf6dEgqHdg9YKsE3dzyKmMxzY9FHJRt3Jl+kj+6ExDQK1kUc7OmvT0Wqe1e3UQOsxH1pmTc9qENBszUOwVCSd7VirYAni+kLHENEjqBEJ2FnUFTbDgcVyfOeCruq+kBc8TGKnDQflC5m4a9b4w+ODlexj/3G/9zOzc96uC/RWM9r/ah9W0A1qAu4HRBgIootT7PMRrC98q2txdqxvxSk/ruSInRUy3JeaH0suFPa+bDTnP2E9UHPcA7lY6KTkwuCxmGPn+sa48opFuGZYaZK9dsgb9+/LzRgbTVWFzB2zGt66OMbV4UFXG4TDhw1GSK6wA6UIR9HJy2+OqICgJupN9S2U6sAzei20UTFY+ru2rNJohNiFCXEHJfWCvIoSF/4vriNSAqcmS9qm7c1BbFB9sJ7eQWoCnizXOO9F4fbU8woU8EkqF/lbZg/oqwShhJGRCMINtzitPc2qPDplerERbg0kLSS3gtxDV7wfWsl9Oeeca49nFfk3Hb9plHUSi1LUef4cJXxcVB+mGCt9aoJp6h+IdDh/mAYBroSDQ3F1w2TKOV2y0mL9pj0AbqHeRjxSVBjsAuHwdgOSlDcBdPAMN1Y4r5tXmCyQyrKHL9/RoUw0iPhK3AE4xtlGmkYu1y/bA5tiouiSt2ZsIyvA85LkpmH9rZjfZ3VaVGi9gn0BgdWBQmqHlC7QyKaJuniN1fe2FFW7B5bLqRSw5Gq6ou6UEx8QwxMfIvcErvMw+Ln2WHtOOYoF1KdQFa3cvy6Ft0bLYUAo3KbKIzXsbyDo+CYoMqJfSvMqSecxLHVUwVkxxV9ujMX5pG0gLTSmfa3FMdVSJvuShxVF1amgLSxV2tDMbaRTSA/R+uLE87NFezg7f3WhrpDU9DhYnssCXyafePTOdKlfuNad5PW9QmX3ugHUJweBRzrFAEpT2qafCqv/QR0RmsD2J9zhWbPLKwfLJb/GQlX4S1S3PLOtb9ttDXFgEaR7+6da/5xBhgn84gc1yLB5bnOeAkmbrlX7NbR3Yi4vd3rdrfEugcjJxN3b8XrUKz9peCZJD0DPty1uHHtrCXE9BTxu+PMg219rTS7c2Hk+6U+mC+bVnRRwkr9VZJa95YH9NkNpGsVeJTe84cW9gGXFoo71YlAmQzirHJfotiWRUaE6+jr0nQOVImDqeaXVYwZWbvqCPulTkJ/wCv79HDA/ksYJ1ZsKLkAl5Uhy1JGyxfAYM17z2pt/5ii9RJ5HriEWGOP5r1XmEysQODBvI+xjN4Bsxf7KcwYM0CXWwCasUyV8XNuONby/mk500a533kkYlTNthAsihkOBH4l0w7Nb/5MIHzq7acJrD4q74g7wlwc+1BYWMMnPjtCNWD4QPq3xOmrXnnkmk6Vgkb+MgzIzdCHayqIIza/ALfvgbgAzEfMBeBAtcSf3SIppeTtlCkUTc0SbRcpfQc5OVgs1A8YaA8cFnzpWYABONX1oEkHtHUHeyJ58FZDjNjWkmzmaiVXxRfx1CXMANL/X5jh8iAPLRWN2E/W8duoomqxCo+o1eyi/fypaQLh53ldpM4SDAu4gvd5nitXjOG5SVooOec2uDreC9QV9XilDNEHwv8fEXH6LTSWsiFIdnNY5Gtnccwm6YQgpNuL4cgM0q7xmtQutfOwN90SyVZO34w5eoBHnBEp/znX0t6FcdVxBeCvF3Wk6PfXwUWY9i4enwOT+FUuDFjciL47fvrZW0JZaAv60sKeMiK4JL0XsnTyeAsn0z7bYhbMysQnnK3sa23pvJ2arUUu1Vdvq6Bf+CLxOD7jfoIrLSCi1gVSHH8ZsPD9XfJhPFh85TffjJgwjUxhCZOsyCJHrEqKYgLSft3s4c+fE1uxBka4oHGbAFM+KloEw5HomOyaRQrOmEhoMI+PtWIZVVv1qjJUDEBgiScDqsL69f8eQwyQavhFidEISl4dnGYNbhGnfTPeWCnGtv7Y2lPzJb830ZxrsQTgM7swyh4jeIGAY9eZpIkF+1cbBLmRjiIBbisYVQC4pjmdqJo7DDWGUWKJk2nigipYUPJUiFq0ny1/Ic7Qvtcq4KQmGAH0/aAS7yNgvtODyjTr4d7n7DJDGExggC/i2FQEeUiZ0HGU+QgXOU1bSshBH9CbfVF//YoT5qwL3RVjW7N3c90nsiaUqtIoElEjHVIh4owNoBFd0QNicGpysIY0p1+PmH6JXZ5MBnh8DlHJOdegQ6L/U68qHdYPiczr8+77VePc4QhK8LlnH67bP54mfcTlrspvi1/rvM49eVLaRETZcWgWU/0Ww9MK0SfgD2Pn5mttOrLzXwrTsJYyEwwEBc/tHyZAwEHe088hKoJYeJ/py35DC/1SoV5HS9gh4v9W9Rn7U+Kk+mE+J1MJ4oQjDU30g4PfzMgqSt8zsgtV3cEVj1W5Xp8oV5orCpGgqAs9m7/W+wM6he/bbtt0utcafxUgC4hGvURN4C/YdRnrGd6/uvpAcF+IZdXpN+uuLBYjghLL0y7MXjgBe6p7UELx4skX3uzJgqEHJiD7K9pMMWs+gP38zZ8qRHr4f0MykKqqmPuHkgXMnUvllJknBH7owtYymV3olRzu/GncukbguaWC9IeI7d32BfBsEjRY9VMWrpYej9R0FwUyZutl1hO/BFVEGyw4Vzztvh7PBIVbYSJxPX3PLJIay3fwBfn89yJHoWlpYl9VJrop7IOkdoakBjg9GbUTOY7sdycdCYnXYfRmPU5/ZwRP7LyTDoCCUeRIESzYOPpfdxK1Acc0hbQEp6N9KmXZKt4ikttpv5EuLjm1TbQEkuDIl4hnUjY49LGknzK7fnzJww+Z1U2C0e4lU29INZcpq3zIO5laJfkt5FxNvt9VtJEMVWls1GWVPVzKxFVSIItwlBPGSI4zKYUKnD1mbtYlr+3VcctNPl/4zD8EPao4Wu37dSYunr14Rj07yug8yRS5PX+/KjmYMd1K1+FYu5JwVhYiqaqeplLxNs5qZZ4gBK+q0RHYmdoDIJIdVU7goHrhTxv/rJ9IqEivz7M8L3S06vRjTe7eHQcdMWrIvP42nbFiJfPr92PMhkiV67L37W1Iu6fmCufhCZ2ZxtrzZZHdcKVHAeBYVWMooib2FARq0uWY3EffCt/ILpz0ss3LAThJUz9Rw6D6VxBaYkgrzKfcOZp93zEXQUslAGv9xClIHFHbwgI20ZCUkzDHNAUwTM5w2pJD7kLLLdFQVGF09/US7VcJh3MVkgOvw7arh3Xnyiw1HDdfd9jED3/yuF6UoK9ooJF6qzC0cZQy9wSImaojjP50h1GY9P4wzL0NIhIAak01EVfjl25uhXANwasjVnhvPf6Nr6eLmj3kNM+ryZu8zzCDq/4NoZGHbhR1MecfM9cIGPxlKkzrtUEyl8NBu1kQfv+aznARCqV+irtUUHcEhpWCyplEFyY6N0LQjCDRNAVVHaHGjp+WS7UyO+UvL95NhPKf9zBDFxhQQvchplsQwcmzMy/aiPzQR5auJC1DiAJSRJx5jIQoWZvXgV1gp+Oj1KqysPsDlfx4zxazyDt67YVDMSh2t0cQUVqDAZc7BzaZhJHMWwzcS44R+FLOvpJUwF/rBncfn1VFXnomcZoxv46vy8CuGxIn3cQ0+h2w69uDN9PrMbD/DNo31MFJYX7dgtDp+JfmREu6JtbMByw1ZpJDuUMc9zYT8W42aMhIEZhO9yhMvAQ48THIAm2pPZ4kvOLiATdiWxVSoRawO29CqAnzIoj1kGmw9SPuy9kJI6O3J1medt5GDHKHpkjFHZkMAtMGDfSOPXo+8JA75lHicx2tVN8TPf040wPoQgvIaJvT31xs3l00tpQggFuoSqR92dSSJ9Fj+bBnxL2IuRiuiGTLiXNDCiTsXNmH2nFyggbzR644KogCHGs80PvaGL4jPc3wxD2DITOr5xgZRpjdL2F0o+RbMgDlx6IdIWRqHsOfQRrsJd1kX8cJ9K/Hw4hX1wKBddARKvxQJg3gUmBHKUBLfn/5Xco4DuZq4Sbdu6BsmR/f5uF+E5wWns3+5fJ/P9t0HgF1b/+20RQhKD+9e/1A/8x3BSGsH+h/8P2IBz+17/3bvwftmcAOB7H7T9niy7xVGljloNv/Bc=</diagram></mxfile>
