# Supplementary material for: Human-annotated dataset for social media sentiment analysis for Albanian language
Source: Data Brief. 2022 Jul 2;43:108436. doi: 10.1016/j.dib.2022.108436 (PMC9272335; doi:10.1016/j.dib.2022.108436)
Supplement: Supplementary file 1 [file mmc1.zip › raw_data/Jupyter_notebook_for_gennerating_dataset_statistics.ipynb]

# %% [markdown]
#### Import the required libraries

# %% [code]
import pandas as pd
import numpy as np
#Calculate pearson correlation 
from scipy.stats import pearsonr
#Calculate spearman correlation
from scipy.stats import spearmanr

#per mi paraqit grafikisht
import matplotlib.pyplot as plt
import seaborn as sns

from wordcloud import WordCloud, ImageColorGenerator

from os import path
from PIL import Image

# %% [markdown]
#### Load the dataset

# %% [code]
data = pd.read_csv("Dataset.csv")

#Remove missing values.
# data = data.dropna()

data = data.rename(columns={'Final annotation': 'Final_annotation'})

# %% [markdown]
#### Dataset view

# %% [code]
data.head()

# %% [markdown]
#### Shape of dataset

# %% [code]
print("Number of rows: " + str(data.shape[0]))
print("Number of cols: " + str(data.shape[1]))

# %% [code]
print("There are {} observations and {} features in this dataset. \n".format(data.shape[0],data.shape[1]))


# %% [markdown]
#### Important info for the dataset

# %% [code]
data.info()

# %% [code]
data.describe()

# %% [code]
data.describe(include=['O'])

# %% [markdown]
#### Final sentiment

# %% [code]
print("Final sentiment:")
print("Positive assessments:", (data['Final_annotation'] == 1).sum())
print("Negative assessments:", (data['Final_annotation'] == 2).sum())
print("Neutral assessments:", (data['Final_annotation'] == 0).sum())

# %% [code]
plt.rcParams.update({'font.size': 14})

data['Final_annotation'].value_counts().plot.pie(autopct='%1.1f%%',figsize=(5.7,5.7),
                                                    labels=['Neutral', 'Negative', 'Positive'],
                                                    colors = ( "#2298E0", "#DF2020", "#20DF20"), 
                                                    explode =[0.02, 0.02, 0.02])
plt.title('Sentiment')
plt.savefig('sentiment.pdf')

# %% [code]
sns.countplot(x='Final_annotation', data=data, palette=['#03A0FF', '#00FF00', '#FF0000'])
plt.xlabel("Sentiment classes")
plt.ylabel("Number of reviews")

# %% [markdown]
### The Pearson's correlation between three assessments

# %% [code]
three_annotations = data[['Annotator 1', 'Annotator 2', 'Annotator 3']]
three_annotations.corr()

# %% [markdown]
### Fleiss' Kappa

# %% [code]
from nltk import agreement

annotator1 = data['Annotator 1']
annotator2 = data['Annotator 2']
annotator3 = data['Annotator 3']
# coder1 = [1,0,2,0,1,1,2,0,1,1]
# coder2 = [1,1,0,0,1,1,2,1,1,0]
# coder3 = [1,2,2,1,2,1,2,1,1,0]

formatted_codes = [[1,i,annotator1[i]] for i in range(len(annotator1))] + [[2,i,annotator2[i]] for i in range(len(annotator2))]  + [[3,i,annotator3[i]] for i in range(len(annotator3))]


ratingtask = agreement.AnnotationTask(data=formatted_codes)

print('Fleiss\'s Kappa:',ratingtask.multi_kappa())

# %% [markdown]
### WordCloud among sentiment classes and also for all classes

# %% [code]
# dataset_0 = data.query('Final_annotation == 0' )
# dataset_1 = data.query('Final_annotation == 1' )
# dataset_2 = data.query('Final_annotation == 2' )

# text = str(data['Comment'])
# text_0 = str(dataset_0['Comment'])
# text_1 = str(dataset_1['Comment'])
# text_2 = str(dataset_2['Comment'])

# # # Create and generate a word cloud image:
# wordcloud = WordCloud().generate(text)
# wordcloud_0 = WordCloud().generate(text_0)
# wordcloud_1 = WordCloud().generate(text_1)
# wordcloud_2 = WordCloud().generate(text_2)

# # # # Display the generated image:
# # print('WordCloud for neutral class')
# # plt.axis("off")
# # plt.imshow(wordcloud_0, interpolation='bilinear')
# # plt.show()
# # print('WordCloud for positive classs')
# # plt.axis("off")
# # plt.imshow(wordcloud_1, interpolation='bilinear')
# # plt.axis("off")
# # plt.show()
# # print('WordCloud for negative class')
# # plt.axis("off")
# # plt.imshow(wordcloud_2, interpolation='bilinear')
# # plt.show()

# print('WordCloud per all sentiment classes')
# plt.axis("off")
# plt.imshow(wordcloud, interpolation='bilinear')
# wordcloud.to_file("img/wordCloud_blackBG.png")
# plt.show()

# %% [code]
# # Generate a word cloud image
# mask = np.array(Image.open("covid.jpg"))
# wordcloud_por = WordCloud(min_word_length=3, mask=mask).generate(text)

# # create coloring from image
# image_colors = ImageColorGenerator(mask)
# plt.figure(figsize=[7,7])
# plt.imshow(wordcloud_por.recolor(color_func=image_colors), interpolation="bilinear")
# plt.axis("off")

# # store to file
# plt.savefig("img/covid.png", format="png")
# #plt.show()

# %% [markdown]
### Turn comments into string

# %% [code]
text = data['Comment']
komentet = []
for i in range(len(text)):
    komentet.append(str(text[i]))

stringKomentet = ""

for i in range(len(komentet)):
    stringKomentet = " ".join(komentet)
    
# stringKomentet

# %% [code]
#  ?WordCloud
wordcloud = WordCloud(width=800, height=500, max_words=100,background_color="white", min_word_length=5, stopwords=["eshte", "duhet", "https"]).generate(stringKomentet)
print('WordCloud per all sentiment classes')
plt.axis("off")
plt.imshow(wordcloud, interpolation='bilinear')
plt.show()
wordcloud.to_file("img/wordcloud_black.jpeg")

# %% [markdown]
### Word frequencies from WordCloud

# %% [code]

# create a dictionary of word frequencies
text_dictionary = wordcloud.process_text(stringKomentet)
# sort the dictionary
word_freq={k: v for k, v in sorted(text_dictionary.items(),reverse=True, key=lambda item: item[1])}

#use words_ to print relative word frequencies
rel_freq=wordcloud.words_

#print results
print(list(word_freq.items())[:10])


# %% [markdown]
#### Split post's timestamp into three columns [Month, Day, Year]

# %% [code]
# Thursday, March 12, 2020 5:20pm GMT

# data[['Day','Month', 'DayNo', 'Year', 'Time', 'Timezone']] = data["Post timestamp"].str.split(expand=True,)
# data[['Month']] = data['Post timestamp'].str.split(", ")[1]

data['Month'] = data["Post's timestamp"].str.split(expand=True,)[1]
data['Day'] = data["Post's timestamp"].str.split(", ", expand=True,)[0]
data['Year'] =data["Post's timestamp"].str.split(expand=True,)[3]
data['Date'] = data["Post's timestamp"].str.split(", ", expand=True,)[1]

data.head()

# %% [markdown]
### The trend of sentiment throughout the days

# %% [code]
plotSentiment = (data["Final_annotation"]).groupby(data['Date']).value_counts().unstack()
plotSentiment

# %% [markdown]
## Final sentiment count among months and days

# %% [code]
(data["Final_annotation"]).groupby(data['Month']).value_counts()

# %% [code]
plotSentiment = (data["Final_annotation"]).groupby(data['Month']).value_counts().unstack()

plotSentiment = plotSentiment.sort_values('Month')
plt.rcParams['font.size'] = 14
plt.rcParams['font.family'] = "serif"

# color = ['#C7CDD5', '#7197CF', '#E76D59'] per fig 2
# color = ['#E2D75F', '#8BD78B', '#C83939'] per fig 3
plotSentiment.plot.bar(figsize=(11, 6), color = ['#C7CDD5', '#7197CF', '#E76D59'])
# plt.legend(title='Final annotation', bbox_to_anchor=(1.25, 1), loc='upper right')
lgd = plt.legend(title='Final annotation', loc='upper right', 
                 labels=['Neutral', 'Positive', 'Negative'])
plt.xlabel('Months')
plt.ylabel('Number of reviews')
# plt.savefig('number_of_reviews_among_months.jpg')
plt.show()

# %% [markdown]
#### Final sentiment among days

# %% [code]
(data["Final_annotation"]).groupby(data['Day']).value_counts()

# %% [code]
plotSentiment = (data["Final_annotation"]).groupby(data['Day']).value_counts().unstack()

plotSentiment.plot.bar(figsize=(7, 5))
plt.legend(title='Final sentiment', bbox_to_anchor=(1.05, 1), loc='upper left')
plt.xlabel('Days')
plt.ylabel('Number of reviews')
plt.show()

# %% [markdown]
## Number of healed, deaths and infected among months

# %% [code]
dataset2 = data.drop_duplicates(subset = ["Post's timestamp"])
number_of_healed = dataset2['Number of healed'].groupby(dataset2['Month']).sum()
number_of_infected = dataset2['Number of infected'].groupby(dataset2['Month']).sum()
number_of_deaths = dataset2['Number of deaths'].groupby(dataset2['Month']).sum()

print(number_of_healed)
print(number_of_infected)
print(number_of_deaths)

# %% [code]
number_of_healed.plot.bar(figsize=(7, 5), color="green")
plt.legend(title='Number of healed', bbox_to_anchor=(1.05, 1), loc='upper left')
plt.xlabel('Months')
plt.ylabel('Number of healed')
plt.show()

# %% [code]
number_of_deaths.plot.bar(figsize=(7, 5), color="red")
plt.legend(title='Number of deaths', bbox_to_anchor=(1.05, 1), loc='upper left')
plt.xlabel('Months')
plt.ylabel('Number of deaths')
plt.show()

# %% [code]
number_of_infected.plot.bar(figsize=(7, 5))
plt.legend(title='Number of infected', bbox_to_anchor=(1.05, 1), loc='upper left')
plt.xlabel('Months')
plt.ylabel('Number of infected')
plt.show()
