# Supplementary material for: Human-annotated dataset for social media sentiment analysis for Albanian language
Source: Data Brief. 2022 Jul 2;43:108436. doi: 10.1016/j.dib.2022.108436 (PMC9272335; doi:10.1016/j.dib.2022.108436)
Supplement: Supplementary file 1 [file mmc1.zip › raw_data/Length_of_reviews_chart.xlsx]

## Sheet: Avg length of comments 
		Day	Neutral	Negative	Positive
		2021-03-12	29	10	15.25
		2021-03-13	23.6667	38.8	19.1667
		2021-03-16	20.3846	41.5	55.3333
		2021-03-17	17.0312	30.6364	20
		2021-03-18	24.9231	20	12.1875
		2021-03-19	23	32.5	12.6923
		2021-03-20	23.8333	32.5	3
		2021-03-21	13.7895	18.3333	32.5
		2021-03-22	17.75	13.6667	4.5
		2021-03-23	19.0833	0	21
		2021-03-24	26	0	18.25
		2021-03-25	14.1	20.75	31
		2021-03-26	19.6667	76.5	16.8
		2021-03-27	28.5	0	16.3077
		2021-03-28	49.2	0	4
		2021-03-29	22.25	9.75	12.6667
		2021-03-30	24.3103	60.75	21.25
		2021-03-31	18.6667	0	18.1875
		2021-04-01	29.1429	0	16.5714
		2021-04-02	33	0	11.75
		2021-04-03	17.25	34	12
		2021-04-04	12.8	0	14.8929
		2021-04-05	13	0	11
		2021-04-06	18.8235	27	7.85714
		2021-04-07	31.5769	24.1	18.625
		2021-04-08	37.2143	8	16.8
		2021-04-09	25.1667	0	16.75
		2021-04-10	19.5714	12.25	5.2
		2021-04-11	18.2222	43.4167	16.5
		2021-04-12	30.7887	37.5082	23.5385
		2021-04-13	16.5833	64.6	10.625
		2021-04-14	32.6667	9	10
		2021-04-15	16.6111	19.2	16
		2021-04-16	22.3333	29	34
		2021-04-17	16.5	22.1429	10.2
		2021-04-18	12.5625	20.8889	20.6667
		2021-04-19	30.3077	13.6667	22.2857
		2021-04-20	20.2857	35.8182	12.2143
		2021-04-21	16	9.33333	12.9833
		2021-04-22	17.3333	18.4	15.2857
		2021-04-23	16.7812	22.4	18.5714
		2021-04-24	11.5	20	22
		2021-04-25	13.6667	29	10.5
		2021-04-26	22.8	35.5882	10.5
		2021-04-27	13.45	32	10.8529
		2021-04-28	12.3	0	8.91177
		2021-04-29	13.375	74	10.6774
		2021-04-30	15.1667	23	10.24
		2021-05-01	14.381	13	10.0333
		2021-05-02	15.4286	23	11
		2021-05-03	18.1765	44	9.85714
		2021-05-04	27.8333	10.6	10.7949
		2021-05-05	10.9394	13.1111	8.60417
		2021-05-06	16	0	15.2857
		2021-05-07	16.1111	9.6	11.7037
		2021-05-08	13.2222	6	12.4
		2021-05-09	17.6	23.7778	31.5
		2021-05-10	21.1429	22.25	40
		2021-05-11	26	24.4483	20.3333
		2021-05-12	16.7121	20.2979	28
		2021-05-13	18.2368	24.3	10.6667
		2021-05-14	21.3077	21.8333	7.5
		2021-05-15	14.4231	25.5455	3
		2021-05-16	18.9231	16.1111	7.66667
		2021-05-17	16.2381	14.9	6.88889
		2021-05-18	12.8421	23.4286	7.71429
		2021-05-19	23.8667	18.6667	14.5152
		2021-05-20	17.7097	17.1111	60
		2021-05-21	11.96	25	7.9
		2021-05-22	12.2037	20.2439	9
		2021-05-23	15	12	8.33333
		2021-05-24	12.9351	12.75	10.7561
		2021-05-25	9.44737	11.2	4.4
		2021-05-26	13.7778	19.25	7.33333
		2021-05-27	8.55556	15	8.6
		2021-05-28	10	30	9
		2021-05-29	11.95	16.875	15.6667
		2021-05-30	8.76923	23.5	27.5
		2021-05-31	14.4	16.1111	31
		2021-06-01	12.1818	11.2917	15.7778
		2021-06-02	9.62295	14.9	31
		2021-06-03	11.8462	15.8182	4.66667
		2021-06-04	21.4444	28	13.6
		2021-06-05	12.2727	13.2	46.5
		2021-06-06	12.6623	20.2432	7.81818
		2021-06-07	11.7108	18.6111	4.33333
		2021-06-08	9.80435	23.35	11.5
		2021-06-09	15.6154	21.5714	12.6667
		2021-06-10	8.89655	21.5238	6.5
		2021-06-11	12.9412	22	10.7778
		2021-06-12	14.4444	16.5152	8.88235
		2021-06-13	13.8763	17.9592	5.9
		2021-06-14	11.7538	22.2564	22.7143
		2021-06-17	10.0824	19.2826	12.125
		2021-06-18	10.7273	20.72	10.6364
		2021-06-19	10.1538	27.5263	16.6
		2021-06-20	11.4146	27.0417	8.16667
		2021-06-21	10.8919	18.8261	8.5
		2021-06-22	14.2857	13.8667	12.6
		2021-06-23	17.1471	19.1	35.5
		2021-06-24	11.2	17.6333	6.8
		2021-06-25	12.0323	11.9231	23.3333
		2021-06-26	12.7949	14.375	5.5
		2021-06-27	14.1887	28.6429	12
		2021-06-28	14.7755	25.3529	9.16667
		2021-06-29	13.1798	17.8772	40.75
		2021-06-30	17.1667	16	11
		2021-07-01	11.1	20.5645	9.25
		2021-07-02	19.2245	19.619	13
		2021-07-03	17.0541	24.8491	11.2
		2021-07-05	18.9762	17.4565	5.6875
		2021-07-07	13.2273	20.4648	5.1
		2021-07-09	19.4	23.726	14.45
		2021-07-10	12.7545	19.0328	8.72727
		2021-07-11	16.8898	17.6582	14.2222
		2021-07-12	13.087	17.25	9.75
		2021-07-13	16.2233	27.097	11.6308
		2021-07-15	17	20.1786	10
		2021-07-16	13.4103	26.8667	7.77778
		2021-07-17	17.9767	26.5263	8.38462
		2021-07-18	25.1333	18.0385	10.5385
		2021-07-19	20.7931	28.4667	10.5
		2021-07-20	22.1143	21.9722	5.66667
		2021-07-21	11.1186	29.7045	7.16667
		2021-07-26	13.3243	23.7213	12.1905
		2021-07-28	14.3571	26.3429	10.697
		2021-07-29	14.1714	20.35	11.8
		2021-07-30	13.5965	19.6833	8.86364
		2021-07-31	10.3871	27.3	13.6923
		2021-08-01	12	21.4857	6.33333
		2021-08-02	14.5106	20.0488	20.48
		2021-08-03	13.1429	20.95	10.5714
		2021-08-04	16.9796	24.381	5.77778
		2021-08-05	17.3077	34.5862	4.2
		2021-08-06	16.871	28.5667	16.3077
		2021-08-07	10.8421	33.8571	8.88889
		2021-08-08	17.9762	37.4	17.75
		2021-08-09	16.3333	24.7143	41.5
		2021-08-10	15.96	42.8462	26.6667
		2021-08-11	15.0435	32.25	6
		2021-08-12	14	33.6154	11.3333
		2021-08-13	16.84	21.5	7.33333
		2021-08-14	13.3421	14.3333	16.7778
		2021-08-15	14.6667	31.0769	6
		2021-08-16	21.2368	28.0667	14.875
		2021-08-17	16.9143	29.25	10.6923
		2021-08-18	21.2609	18.5	19.1667
		2021-08-19	14.7037	27	5
		2021-08-20	14.3125	18.3	10.6667
		2021-08-21	25.0909	20.7273	10.5
		2021-08-22	17.6207	17.5	11.25
		2021-08-23	18.16	24	10.5
		2021-08-24	15.78	17.25	12.25
		2021-08-25	22.6316	33.8	32.75
		2021-08-26	17.9655	18.4167	25
		2021-08-27	15.7273	21	11
		2021-08-28	18.7	21.6667	6
		2021-08-29	17.4706	21	8.2
		2021-08-30	12	29.2	6.66667
		2021-08-31	14.4762	12.1111	16
