# Supplementary material for: Human-annotated dataset for social media sentiment analysis for Albanian language
Source: Data Brief. 2022 Jul 2;43:108436. doi: 10.1016/j.dib.2022.108436 (PMC9272335; doi:10.1016/j.dib.2022.108436)
Supplement: Supplementary file 1 [file mmc1.zip › raw_data/Sentiment_charts.xlsx]

## Sheet: nr_cmnts_across_months
	Sentiment\Month	March	April	May	June	July	August
	0	228	565	816	1458	1477	907
	1	105	401	441	215	396	213
	2	54	205	349	749	1105	448

## Sheet: nr_cmnts_across_days
	Sentiment\Day	Monday	Tuesday	Wednesday	Thursday	Friday	Saturday	Sunday
	0	887	767	642	628	840	742	945
	1	286	372	192	256	223	182	260
	2	470	416	348	322	453	363	538
